# Supplementary material for: Prediction and Analysis of the Protein Interactome in Pseudomonas aeruginosa to Enable Network-Based Drug Target Selection
Source: PLoS One. 2012 Jul 24;7(7):e41202. doi: 10.1371/journal.pone.0041202 (PMC3404098; doi:10.1371/journal.pone.0041202)
Supplement: Table S1 — A summary of all PPI data used in training/testing and PPIs predicted. PPIs in the positive reference dataset are listed in Table S1A. Table S1B and S1C show all predicted PPIs and the high confidence set, respectively. Table S1D lists the PPIs from the source organisms that were used to construct the reference dataset. (XLSX) [file pone.0041202.s004.xlsx]

## Sheet: Table S1a
Table S1a. Positive reference set
Protein1	Symbol1	Protein2	Symbol2	Weight
PA4271	rplL	PA4272	rplJ	1.7313
PA2585	uvrC	PA3138	uvrB	1.7313
PA4386	groES	PA4385	groEL	1.7313
PA0035	trpA	PA0036	trpB	1.3251
PA4665	prfA	PA4664	hemK	1.3251
PA4052	nusB	PA4264	rpsJ	1.3251
PA5554	atpD	PA1815	rnhA	1.3251
PA4510	PA4510	PA0496	PA0496	1.3251
PA1589	sucD	PA1588	sucC	1.3251
PA4568	rplU	PA2741	rplT	1.3251
PA3112	accD	PA3639	accA	1.3251
PA3121	leuC	PA3120	leuD	1.3251
PA4696	ilvI	PA4695	ilvH	1.3251
PA0967	ruvB	PA0966	ruvA	1.3251
PA2966	acpP	PA0968	PA0968	1.3251
PA2585	uvrC	PA4234	uvrA	1.239
PA3002	mfd	PA4234	uvrA	1.239
PA4432	rpsI	PA4256	rplP	1.239
PA1077	flgB	PA1452	flhA	1.239
PA4745	nusA	PA4267	rpsG	1.239
PA1083	flgH	PA1084	flgI	1.239
PA3138	uvrB	PA4234	uvrA	1.239
PA1999	dhcA	PA2000	dhcB	1.239
PA4256	rplP	PA4260	rplB	1.239
PA1529	lig	PA1125	PA1125	1.239
PA1801	clpP	PA4385	groEL	1.1251
PA1529	lig	PA4670	prs	1.1251
PA3806	PA3806	PA4277	tufB	1.1251
PA2979	kdsB	PA4760	dnaJ	1.1251
PA5164	rmlC	PA4385	groEL	1.1251
PA5180	PA5180	PA4385	groEL	1.1251
PA2620	clpA	PA4385	groEL	1.1251
PA3337	rfaD	PA1801	clpP	1.1251
PA2071	fusA2	PA4920	nadE	1.1251
PA2620	clpA	PA4264	rpsJ	1.1251
PA2965	fabF1	PA2967	fabG	1.1251
PA3646	lpxD	PA4264	rpsJ	1.1251
PA3646	lpxD	PA3644	lpxA	1.1251
PA4055	ribC	PA4053	ribE	1.1251
PA4238	rpoA	PA4741	rpsO	1.1251
PA0430	metF	PA4385	groEL	1.1251
PA5567	PA5567	PA4264	rpsJ	0.9251
PA4746	PA4746	PA4268	rpsL	0.8985
PA4733	acsB	PA4277	tufB	0.8985
PA3112	accD	PA3114	truA	0.8328
PA0001	dnaA	PA4260	rplB	0.8328
PA5555	atpG	PA5553	atpC	0.8328
PA2585	uvrC	PA1585	sucA	0.8328
PA4445	PA4445	PA5366	pstB	0.8328
PA1803	lon	PA4568	rplU	0.8328
PA0607	rpe	PA3635	eno	0.8328
PA5011	waaC	PA5009	waaP	0.8328
PA4745	nusA	PA4246	rpsE	0.8328
PA3743	trmD	PA2961	holB	0.8328
PA5569	rnpA	PA4563	rpsT	0.8328
PA4260	rplB	PA4262	rplD	0.8328
PA5569	rnpA	PA1804	hupB	0.8328
PA3618	PA3618	PA4907	PA4907	0.8328
PA4403	secA	PA3656	rpsB	0.8328
PA4245	rpmD	PA4249	rpsH	0.8328
PA0456	PA0456	PA4937	rnr	0.8328
PA1802	clpX	PA4255	rpmC	0.8328
PA4760	dnaJ	PA4403	secA	0.8328
PA1080	flgE	PA1449	flhB	0.8328
PA5567	PA5567	PA3656	rpsB	0.8328
PA4249	rpsH	PA5316	rpmB	0.8328
PA1832	PA1832	PA4937	rnr	0.8328
PA1125	PA1125	PA4563	rpsT	0.8328
PA4807	selB	PA4262	rplD	0.8328
PA4473	PA4473	PA4250	rpsN	0.8328
PA0175	PA0175	PA0177	PA0177	0.8328
PA3563	fruR	PA3014	faoA	0.8328
PA3121	leuC	PA3118	leuB	0.8328
PA4270	rpoB	PA4563	rpsT	0.8328
PA4249	rpsH	PA4273	rplA	0.8328
PA3645	fabZ	PA4251	rplE	0.8328
PA5569	rnpA	PA4237	rplQ	0.8328
PA3742	rplS	PA4239	rpsD	0.8328
PA1078	flgC	PA1086	flgK	0.8328
PA5195	PA5195	PA4246	rpsE	0.8328
PA0964	pmpR	PA0963	aspS	0.8328
PA4967	parE	PA4841	PA4841	0.8328
PA2743	infC	PA4433	rplM	0.8328
PA3980	PA3980	PA5366	pstB	0.8328
PA3121	leuC	PA2623	icd	0.8328
PA4753	PA4753	PA3656	rpsB	0.8328
PA1815	rnhA	PA4563	rpsT	0.8328
PA3645	fabZ	PA4258	rplV	0.8328
PA2277	arsR	PA2278	arsB	0.8328
PA4238	rpoA	PA4257	rpsC	0.8328
PA4481	mreB	PA4277	tufB	0.8328
PA3981	PA3981	PA4753	PA4753	0.8328
PA4565	proB	PA4007	proA	0.8328
PA5569	rnpA	PA3162	rpsA	0.8328
PA2743	infC	PA4264	rpsJ	0.8328
PA0374	ftsE	PA2977	murB	0.8328
PA0336	ygdP	PA3297	PA3297	0.8328
PA1452	flhA	PA1104	fliI	0.8328
PA4418	ftsI	PA4700	mrcB	0.8328
PA4237	rplQ	PA4248	rplF	0.8328
PA3620	mutS	PA5443	uvrD	0.8328
PA4237	rplQ	PA4269	rpoC	0.8328
PA3903	prfC	PA0004	gyrB	0.8328
PA3011	topA	PA1754	cysB	0.8328
PA5245	PA5245	PA1847	PA1847	0.8328
PA4246	rpsE	PA4563	rpsT	0.8328
PA0456	PA0456	PA2620	clpA	0.8328
PA1534	recR	PA0966	ruvA	0.8328
PA2840	PA2840	PA4251	rplE	0.8328
PA3171	ubiG	PA5358	ubiA	0.8328
PA3875	narG	PA3007	lexA	0.8328
PA4418	ftsI	PA4411	murC	0.8328
PA3806	PA3806	PA5015	aceE	0.8328
PA5322	algC	PA3551	algA	0.8328
PA2197	PA2197	PA4761	dnaK	0.8328
PA2620	clpA	PA4542	clpB	0.8328
PA2644	nuoI	PA2643	nuoH	0.8328
PA4243	secY	PA4273	rplA	0.8328
PA2975	rluC	PA4403	secA	0.8328
PA5154	PA5154	PA2925	hisM	0.8328
PA1457	cheZ	PA4954	motA	0.8328
PA3040	PA3040	PA3337	rfaD	0.8328
PA0381	thiG	PA4973	thiC	0.8328
PA3640	dnaE	PA4239	rpsD	0.8328
PA0962	PA0962	PA1800	tig	0.8328
PA5214	gcvH1	PA5215	gcvT1	0.8328
PA0155	pcaR	PA1587	lpdG	0.8328
PA3643	lpxB	PA3640	dnaE	0.8328
PA1077	flgB	PA1083	flgH	0.8328
PA2622	cspD	PA4937	rnr	0.8328
PA0576	rpoD	PA4741	rpsO	0.8328
PA2622	cspD	PA4273	rplA	0.8328
PA5569	rnpA	PA4252	rplX	0.8328
PA1498	pykF	PA4329	pykA	0.8328
PA0838	PA0838	PA4707	PA4707	0.8328
PA0336	ygdP	PA2741	rplT	0.8328
PA3045	PA3045	PA3946	PA3946	0.8328
PA4753	PA4753	PA4741	rpsO	0.8328
PA5338	spoT	PA5345	recG	0.8328
PA3011	topA	PA4269	rpoC	0.8328
PA0342	thyA	PA2744	thrS	0.8328
PA3977	hemL	PA4666	hemA	0.8328
PA4267	rpsG	PA4275	nusG	0.8328
PA0587	PA0587	PA0586	PA0586	0.8328
PA2969	plsX	PA2967	fabG	0.8328
PA0501	bioF	PA0503	PA0503	0.8328
PA4760	dnaJ	PA4246	rpsE	0.8328
PA5564	gidB	PA5016	aceF	0.8328
PA2483	PA2483	PA4761	dnaK	0.8328
PA0400	PA0400	PA0430	metF	0.8328
PA0139	ahpC	PA0140	ahpF	0.8328
PA1179	phoP	PA0464	creC	0.8328
PA4744	infB	PA4271	rplL	0.8328
PA2840	PA2840	PA3048	PA3048	0.8328
PA5118	thiI	PA4246	rpsE	0.8328
PA5243	hemB	PA5260	hemC	0.8328
PA4385	groEL	PA4273	rplA	0.8328
PA4427	sspB	PA2620	clpA	0.8328
PA1534	recR	PA4234	uvrA	0.8328
PA5554	atpD	PA5555	atpG	0.8328
PA3806	PA3806	PA5366	pstB	0.8328
PA1010	dapA	PA3117	asd	0.8328
PA2165	PA2165	PA2153	glgB	0.8328
PA3244	minD	PA4385	groEL	0.8328
PA5361	phoR	PA2809	copR	0.8328
PA3878	narX	PA3875	narG	0.8328
PA0363	coaD	PA5015	aceE	0.8328
PA1596	htpG	PA4271	rplL	0.8328
PA4262	rplD	PA4403	secA	0.8328
PA2840	PA2840	PA4932	rplI	0.8328
PA2630	PA2630	PA2972	PA2972	0.8328
PA5569	rnpA	PA5316	rpmB	0.8328
PA4481	mreB	PA5366	pstB	0.8328
PA5567	PA5567	PA5239	rho	0.8328
PA5192	pckA	PA5200	amgR	0.8328
PA4745	nusA	PA4264	rpsJ	0.8328
PA4420	PA4420	PA4263	rplC	0.8328
PA2812	PA2812	PA4935	rpsF	0.8328
PA4937	rnr	PA4935	rpsF	0.8328
PA2188	PA2188	PA5016	aceF	0.8328
PA4755	greA	PA4269	rpoC	0.8328
PA3622	rpoS	PA0576	rpoD	0.8328
PA3620	mutS	PA4946	mutL	0.8328
PA5569	rnpA	PA4934	rpsR	0.8328
PA1803	lon	PA4257	rpsC	0.8328
PA4275	nusG	PA2840	PA2840	0.8328
PA5053	hslV	PA3656	rpsB	0.8328
PA5331	pyrE	PA5336	gmk	0.8328
PA1781	nirB	PA2611	cysG	0.8328
PA0966	ruvA	PA3725	recJ	0.8328
PA1272	cobO	PA1832	PA1832	0.8328
PA5569	rnpA	PA5239	rho	0.8328
PA2585	uvrC	PA4241	rpsM	0.8328
PA5303	PA5303	PA4761	dnaK	0.8328
PA4700	mrcB	PA5045	ponA	0.8328
PA0336	ygdP	PA2540	PA2540	0.8328
PA1580	gltA	PA2623	icd	0.8328
PA4505	PA4505	PA3376	PA3376	0.8328
PA3849	PA3849	PA1587	lpdG	0.8328
PA0382	micA	PA4258	rplV	0.8328
PA3168	gyrA	PA0546	metK	0.8328
PA3742	rplS	PA4762	grpE	0.8328
PA4760	dnaJ	PA4762	grpE	0.8328
PA5373	betB	PA5312	PA5312	0.8328
PA3129	PA3129	PA3656	rpsB	0.8328
PA0947	PA0947	PA3007	lexA	0.8328
PA3714	PA3714	PA4385	groEL	0.8328
PA3374	PA3374	PA3377	PA3377	0.8328
PA4275	nusG	PA3745	rpsP	0.8328
PA2840	PA2840	PA2741	rplT	0.8328
PA3118	leuB	PA2623	icd	0.8328
PA4254	rpsQ	PA4257	rpsC	0.8328
PA0347	glpQ	PA5235	glpT	0.8328
PA5338	spoT	PA4250	rpsN	0.8328
PA3656	rpsB	PA3162	rpsA	0.8328
PA2812	PA2812	PA3742	rplS	0.8328
PA0935	PA0935	PA4385	groEL	0.8328
PA4241	rpsM	PA4259	rpsS	0.8328
PA3861	rhl	PA4935	rpsF	0.8328
PA1001	phnA	PA0649	trpG	0.8328
PA1340	PA1340	PA3384	phnC	0.8328
PA4432	rpsI	PA4246	rpsE	0.8328
PA1799	PA1799	PA0463	creB	0.8328
PA5153	PA5153	PA5154	PA5154	0.8328
PA0036	trpB	PA1001	phnA	0.8328
PA1816	dnaQ	PA5315	rpmG	0.8328
PA4273	rplA	PA4269	rpoC	0.8328
PA4745	nusA	PA4270	rpoB	0.8328
PA4944	hfq	PA3162	rpsA	0.8328
PA3809	fdx2	PA3811	hscB	0.8328
PA5500	znuC	PA4262	rplD	0.8328
PA0976	PA0976	PA4761	dnaK	0.8328
PA4750	folP	PA4752	ftsJ	0.8328
PA4678	rimI	PA5015	aceE	0.8328
PA5035	gltD	PA4257	rpsC	0.8328
PA2961	holB	PA4403	secA	0.8328
PA4964	parC	PA0004	gyrB	0.8328
PA2619	infA	PA0546	metK	0.8328
PA4595	PA4595	PA4267	rpsG	0.8328
PA0903	alaS	PA3617	recA	0.8328
PA2812	PA2812	PA4262	rplD	0.8328
PA4967	parE	PA1587	lpdG	0.8328
PA2970	rpmF	PA4258	rplV	0.8328
PA2622	cspD	PA2975	rluC	0.8328
PA0576	rpoD	PA0652	vfr	0.8328
PA0001	dnaA	PA4920	nadE	0.8328
PA3618	PA3618	PA1580	gltA	0.8328
PA4768	smpB	PA3656	rpsB	0.8328
PA5209	PA5209	PA5015	aceE	0.8328
PA4275	nusG	PA4385	groEL	0.8328
PA0354	PA0354	PA4258	rplV	0.8328
PA4248	rplF	PA2071	fusA2	0.8328
PA2840	PA2840	PA4274	rplK	0.8328
PA1449	flhB	PA4954	motA	0.8328
PA3806	PA3806	PA4239	rpsD	0.8328
PA4403	secA	PA4481	mreB	0.8328
PA5339	PA5339	PA0002	dnaN	0.8328
PA4670	prs	PA2620	clpA	0.8328
PA3849	PA3849	PA5016	aceF	0.8328
PA0456	PA0456	PA4239	rpsD	0.8328
PA1803	lon	PA2620	clpA	0.8328
PA0607	rpe	PA5038	aroB	0.8328
PA4943	PA4943	PA4941	hflC	0.8328
PA3011	topA	PA4260	rplB	0.8328
PA1084	flgI	PA1452	flhA	0.8328
PA5569	rnpA	PA3745	rpsP	0.8328
PA2812	PA2812	PA4932	rplI	0.8328
PA5063	ubiE	PA1587	lpdG	0.8328
PA5153	PA5153	PA2923	hisJ	0.8328
PA4740	pnp	PA4761	dnaK	0.8328
PA1769	PA1769	PA5015	aceE	0.8328
PA2925	hisM	PA2923	hisJ	0.8328
PA4238	rpoA	PA3656	rpsB	0.8328
PA5016	aceF	PA2991	sth	0.8328
PA2962	tmk	PA1636	kdpD	0.8328
PA2144	glgP	PA2153	glgB	0.8328
PA4237	rplQ	PA4244	rplO	0.8328
PA4261	rplW	PA3742	rplS	0.8328
PA2071	fusA2	PA4270	rpoB	0.8328
PA4753	PA4753	PA4252	rplX	0.8328
PA1477	ccmC	PA1475	ccmA	0.8328
PA1802	clpX	PA4761	dnaK	0.8328
PA0762	algU	PA5255	algQ	0.8328
PA4427	sspB	PA4428	sspA	0.8328
PA4264	rpsJ	PA2071	fusA2	0.8328
PA1832	PA1832	PA4268	rpsL	0.8328
PA4246	rpsE	PA4259	rpsS	0.8328
PA4158	fepC	PA4160	fepD	0.8328
PA4937	rnr	PA4568	rplU	0.8328
PA2966	acpP	PA2964	pabC	0.8328
PA4246	rpsE	PA4258	rplV	0.8328
PA4760	dnaJ	PA4277	tufB	0.8328
PA5065	ubiB	PA5358	ubiA	0.8328
PA3646	lpxD	PA3645	fabZ	0.8328
PA3806	PA3806	PA4761	dnaK	0.8328
PA3308	hepA	PA4238	rpoA	0.8328
PA4254	rpsQ	PA4262	rplD	0.8328
PA4964	parC	PA4403	secA	0.8328
PA3875	narG	PA4277	tufB	0.8328
PA4946	mutL	PA4942	hflK	0.8328
PA3011	topA	PA3742	rplS	0.8328
PA4481	mreB	PA4407	ftsZ	0.8328
PA5162	rmlD	PA5453	gmd	0.8328
PA0932	cysM	PA0280	cysA	0.8328
PA4445	PA4445	PA4761	dnaK	0.8328
PA2987	PA2987	PA2988	PA2988	0.8328
PA4418	ftsI	PA4002	rodA	0.8328
PA4458	PA4458	PA3337	rfaD	0.8328
PA1140	PA1140	PA0444	PA0444	0.8328
PA5147	mutY	PA5148	PA5148	0.8328
PA2622	cspD	PA3656	rpsB	0.8328
PA4262	rplD	PA4273	rplA	0.8328
PA4160	fepD	PA4622	PA4622	0.8328
PA1529	lig	PA4481	mreB	0.8328
PA4454	PA4454	PA4427	sspB	0.8328
PA4937	rnr	PA4256	rplP	0.8328
PA1802	clpX	PA3007	lexA	0.8328
PA4434	PA4434	PA1812	mltD	0.8328
PA2977	murB	PA4385	groEL	0.8328
PA1457	cheZ	PA0178	PA0178	0.8328
PA5564	gidB	PA5565	gidA	0.8328
PA4937	rnr	PA2741	rplT	0.8328
PA0576	rpoD	PA0376	rpoH	0.8328
PA3823	tgt	PA3821	secD	0.8328
PA2965	fabF1	PA3128	PA3128	0.8328
PA2975	rluC	PA4258	rplV	0.8328
PA2620	clpA	PA4761	dnaK	0.8328
PA4159	fepB	PA4228	pchD	0.8328
PA3725	recJ	PA5015	aceE	0.8328
PA5554	atpD	PA5560	atpB	0.8328
PA4420	PA4420	PA4403	secA	0.8328
PA5358	ubiA	PA3007	lexA	0.8328
PA0858	PA0858	PA4761	dnaK	0.8328
PA1452	flhA	PA1448	fliR	0.8328
PA3048	PA3048	PA3019	PA3019	0.8328
PA2743	infC	PA4257	rpsC	0.8328
PA4938	purA	PA4935	rpsF	0.8328
PA5570	rpmH	PA5569	rnpA	0.8328
PA4462	rpoN	PA4464	ptsN	0.8328
PA5569	rnpA	PA3048	PA3048	0.8328
PA0004	gyrB	PA0001	dnaA	0.8328
PA0854	fumC2	PA4333	PA4333	0.8328
PA3017	PA3017	PA3337	rfaD	0.8328
PA0376	rpoH	PA4238	rpoA	0.8328
PA4753	PA4753	PA2975	rluC	0.8328
PA4413	ftsW	PA4410	ddlB	0.8328
PA5125	ntrC	PA5119	glnA	0.8328
PA1079	flgD	PA1448	fliR	0.8328
PA2840	PA2840	PA4241	rpsM	0.8328
PA5242	ppk	PA5241	ppx	0.8328
PA4240	rpsK	PA4262	rplD	0.8328
PA2743	infC	PA4271	rplL	0.8328
PA3639	accA	PA4258	rplV	0.8328
PA1584	sdhB	PA1588	sucC	0.8328
PA3832	holC	PA5316	rpmB	0.8328
PA3490	PA3490	PA3494	PA3494	0.8328
PA3646	lpxD	PA4932	rplI	0.8328
PA5302	dadX	PA5016	aceF	0.8328
PA1618	PA1618	PA4260	rplB	0.8328
PA4413	ftsW	PA4408	ftsA	0.8328
PA2975	rluC	PA3656	rpsB	0.8328
PA1584	sdhB	PA1585	sucA	0.8328
PA4275	nusG	PA4403	secA	0.8328
PA4753	PA4753	PA2741	rplT	0.8328
PA0903	alaS	PA3656	rpsB	0.8328
PA4670	prs	PA4274	rplK	0.8328
PA3162	rpsA	PA2979	kdsB	0.8328
PA4239	rpsD	PA4257	rpsC	0.8328
PA4668	PA4668	PA5239	rho	0.8328
PA3617	recA	PA3007	lexA	0.8328
PA1807	PA1807	PA4504	PA4504	0.8328
PA4256	rplP	PA4263	rplC	0.8328
PA2622	cspD	PA5015	aceE	0.8328
PA5012	waaF	PA4988	waaA	0.8328
PA3013	foaB	PA3014	faoA	0.8328
PA0733	PA0733	PA3745	rpsP	0.8328
PA2620	clpA	PA3656	rpsB	0.8328
PA0382	micA	PA4241	rpsM	0.8328
PA4745	nusA	PA4271	rplL	0.8328
PA3622	rpoS	PA0376	rpoH	0.8328
PA4277	tufB	PA0546	metK	0.8328
PA4749	glmM	PA4433	rplM	0.8328
PA4727	pcnB	PA4944	hfq	0.8328
PA4848	accC	PA3639	accA	0.8328
PA5373	betB	PA5374	betI	0.8328
PA2812	PA2812	PA4240	rpsK	0.8328
PA2290	gcd	PA4645	PA4645	0.8328
PA5338	spoT	PA3972	PA3972	0.8328
PA1081	flgF	PA1083	flgH	0.8328
PA5428	PA5428	PA4273	rplA	0.8328
PA3654	pyrH	PA3656	rpsB	0.8328
PA3344	recQ	PA5015	aceE	0.8328
PA1340	PA1340	PA2923	hisJ	0.8328
PA4752	ftsJ	PA3746	ffh	0.8328
PA4645	PA4645	PA3638	PA3638	0.8328
PA5569	rnpA	PA4253	rplN	0.8328
PA4944	hfq	PA3048	PA3048	0.8328
PA4246	rpsE	PA4935	rpsF	0.8328
PA0546	metK	PA4385	groEL	0.8328
PA2743	infC	PA3673	plsB	0.8328
PA4768	smpB	PA4433	rplM	0.8328
PA1505	moaA2	PA3028	moeA2	0.8328
PA1456	cheY	PA0173	PA0173	0.8328
PA2969	plsX	PA1587	lpdG	0.8328
PA3642	rnhB	PA3640	dnaE	0.8328
PA0002	dnaN	PA5567	PA5567	0.8328
PA3297	PA3297	PA5016	aceF	0.8328
PA1353	PA1353	PA0128	PA0128	0.8328
PA3806	PA3806	PA0656	PA0656	0.8328
PA3673	plsB	PA4821	PA4821	0.8328
PA2961	holB	PA4263	rplC	0.8328
PA4406	lpxC	PA4403	secA	0.8328
PA1635	kdpC	PA1633	kdpA	0.8328
PA2188	PA2188	PA1587	lpdG	0.8328
PA3646	lpxD	PA4258	rplV	0.8328
PA3832	holC	PA4260	rplB	0.8328
PA4646	upp	PA4385	groEL	0.8328
PA4760	dnaJ	PA4935	rpsF	0.8328
PA1172	napC	PA1174	napA	0.8328
PA1104	fliI	PA1447	fliQ	0.8328
PA3620	mutS	PA3344	recQ	0.8328
PA4241	rpsM	PA4243	secY	0.8328
PA3972	PA3972	PA5316	rpmB	0.8328
PA3832	holC	PA1816	dnaQ	0.8328
PA0336	ygdP	PA5015	aceE	0.8328
PA1948	rbsC	PA1950	rbsK	0.8328
PA5335	PA5335	PA3745	rpsP	0.8328
PA2743	infC	PA4244	rplO	0.8328
PA0962	PA0962	PA2840	PA2840	0.8328
PA5361	phoR	PA5365	phoU	0.8328
PA2622	cspD	PA4433	rplM	0.8328
PA2812	PA2812	PA4433	rplM	0.8328
PA3725	recJ	PA5345	recG	0.8328
PA4530	PA4530	PA3168	gyrA	0.8328
PA4996	rfaE	PA1587	lpdG	0.8328
PA2840	PA2840	PA4477	cafA	0.8328
PA2962	tmk	PA2961	holB	0.8328
PA4758	carA	PA4756	carB	0.8328
PA4385	groEL	PA2071	fusA2	0.8328
PA3337	rfaD	PA5011	waaC	0.8328
PA1457	cheZ	PA0173	PA0173	0.8328
PA3000	aroP1	PA5015	aceE	0.8328
PA4256	rplP	PA4268	rpsL	0.8328
PA3861	rhl	PA4259	rpsS	0.8328
PA4670	prs	PA4563	rpsT	0.8328
PA4241	rpsM	PA4269	rpoC	0.8328
PA5323	argB	PA5263	argH	0.8328
PA0376	rpoH	PA0375	ftsX	0.8328
PA1505	moaA2	PA3916	moaE	0.8328
PA1456	cheY	PA5016	aceF	0.8328
PA4473	PA4473	PA4261	rplW	0.8328
PA4274	rplK	PA4273	rplA	0.8328
PA0464	creC	PA4983	PA4983	0.8328
PA1616	PA1616	PA0837	slyD	0.8328
PA4753	PA4753	PA4563	rpsT	0.8328
PA0972	tolB	PA1946	rbsB	0.8328
PA4964	parC	PA4481	mreB	0.8328
PA3120	leuD	PA3118	leuB	0.8328
PA5070	tatC	PA5016	aceF	0.8328
PA5553	atpC	PA5558	atpF	0.8328
PA0336	ygdP	PA4246	rpsE	0.8328
PA4270	rpoB	PA5239	rho	0.8328
PA4760	dnaJ	PA4261	rplW	0.8328
PA3011	topA	PA3344	recQ	0.8328
PA1082	flgG	PA1083	flgH	0.8328
PA5493	polA	PA1804	hupB	0.8328
PA3879	narL	PA3878	narX	0.8328
PA3875	narG	PA4481	mreB	0.8328
PA2616	trxB1	PA1008	bcp	0.8328
PA2840	PA2840	PA4267	rpsG	0.8328
PA1758	pabB	PA0649	trpG	0.8328
PA0354	PA0354	PA4250	rpsN	0.8328
PA4753	PA4753	PA4263	rplC	0.8328
PA5569	rnpA	PA4753	PA4753	0.8328
PA3823	tgt	PA5016	aceF	0.8328
PA1781	nirB	PA1780	nirD	0.8328
PA4760	dnaJ	PA2341	PA2341	0.8328
PA1210	PA1210	PA0962	PA0962	0.8328
PA1179	phoP	PA5344	PA5344	0.8328
PA5296	rep	PA5443	uvrD	0.8328
PA4261	rplW	PA4237	rplQ	0.8328
PA0576	rpoD	PA4270	rpoB	0.8328
PA4269	rpoC	PA4262	rplD	0.8328
PA5556	atpA	PA4967	parE	0.8328
PA0967	ruvB	PA0964	pmpR	0.8328
PA3580	PA3580	PA4271	rplL	0.8328
PA0580	gcp	PA5015	aceE	0.8328
PA0177	PA0177	PA4953	motB	0.8328
PA2647	nuoL	PA2639	nuoD	0.8328
PA4473	PA4473	PA4252	rplX	0.8328
PA1078	flgC	PA1443	fliM	0.8328
PA4261	rplW	PA4252	rplX	0.8328
PA0354	PA0354	PA4261	rplW	0.8328
PA5303	PA5303	PA0002	dnaN	0.8328
PA4239	rpsD	PA4243	secY	0.8328
PA2649	nuoN	PA2643	nuoH	0.8328
PA2585	uvrC	PA4257	rpsC	0.8328
PA2966	acpP	PA3646	lpxD	0.8328
PA3832	holC	PA0966	ruvA	0.8328
PA4275	nusG	PA4258	rplV	0.8328
PA2840	PA2840	PA4252	rplX	0.8328
PA0354	PA0354	PA4932	rplI	0.8328
PA4418	ftsI	PA4407	ftsZ	0.8328
PA4407	ftsZ	PA0148	PA0148	0.8328
PA2641	nuoF	PA2640	nuoE	0.8328
PA4752	ftsJ	PA2620	clpA	0.8328
PA5054	hslU	PA4277	tufB	0.8328
PA3646	lpxD	PA4246	rpsE	0.8328
PA0999	pqsD	PA1609	fabB	0.8328
PA5193	yrfI	PA3656	rpsB	0.8328
PA4261	rplW	PA4262	rplD	0.8328
PA2812	PA2812	PA4263	rplC	0.8328
PA4761	dnaK	PA3656	rpsB	0.8328
PA2966	acpP	PA5016	aceF	0.8328
PA0008	glyS	PA4385	groEL	0.8328
PA0501	bioF	PA4385	groEL	0.8328
PA4258	rplV	PA4262	rplD	0.8328
PA5365	phoU	PA5366	pstB	0.8328
PA0967	ruvB	PA5345	recG	0.8328
PA0382	micA	PA3981	PA3981	0.8328
PA5063	ubiE	PA4277	tufB	0.8328
PA3639	accA	PA4744	infB	0.8328
PA3654	pyrH	PA4385	groEL	0.8328
PA0559	PA0559	PA5016	aceF	0.8328
PA3654	pyrH	PA4262	rplD	0.8328
PA3297	PA3297	PA4277	tufB	0.8328
PA1585	sucA	PA1588	sucC	0.8328
PA4964	parC	PA0837	slyD	0.8328
PA2966	acpP	PA1587	lpdG	0.8328
PA4458	PA4458	PA0837	slyD	0.8328
PA3806	PA3806	PA3656	rpsB	0.8328
PA5260	hemC	PA5034	hemE	0.8328
PA3622	rpoS	PA4277	tufB	0.8328
PA4411	murC	PA4277	tufB	0.8328
PA5550	glmR	PA4262	rplD	0.8328
PA0363	coaD	PA5345	recG	0.8328
PA1078	flgC	PA1104	fliI	0.8328
PA4238	rpoA	PA4249	rpsH	0.8328
PA2740	pheS	PA4385	groEL	0.8328
PA5338	spoT	PA4263	rplC	0.8328
PA4241	rpsM	PA2071	fusA2	0.8328
PA3377	PA3377	PA3380	PA3380	0.8328
PA5200	amgR	PA3204	PA3204	0.8328
PA0967	ruvB	PA4761	dnaK	0.8328
PA4246	rpsE	PA4241	rpsM	0.8328
PA3873	narJ	PA3874	narH	0.8328
PA4418	ftsI	PA4410	ddlB	0.8328
PA0456	PA0456	PA5239	rho	0.8328
PA0001	dnaA	PA4261	rplW	0.8328
PA4239	rpsD	PA4240	rpsK	0.8328
PA3636	kdsA	PA1803	lon	0.8328
PA0782	putA	PA0783	putP	0.8328
PA3494	PA3494	PA3495	nth	0.8328
PA4768	smpB	PA4248	rplF	0.8328
PA3654	pyrH	PA4271	rplL	0.8328
PA1449	flhB	PA1455	fliA	0.8328
PA3744	rimM	PA3745	rpsP	0.8328
PA3987	leuS	PA4385	groEL	0.8328
PA0580	gcp	PA4277	tufB	0.8328
PA0313	PA0313	PA2923	hisJ	0.8328
PA1452	flhA	PA1455	fliA	0.8328
PA2626	trmU	PA4566	obg	0.8328
PA1078	flgC	PA1452	flhA	0.8328
PA3657	map	PA4274	rplK	0.8328
PA4967	parE	PA4260	rplB	0.8328
PA4819	PA4819	PA4263	rplC	0.8328
PA1803	lon	PA3656	rpsB	0.8328
PA2743	infC	PA4432	rpsI	0.8328
PA3011	topA	PA4258	rplV	0.8328
PA4756	carB	PA4755	greA	0.8328
PA4262	rplD	PA4267	rpsG	0.8328
PA1544	anr	PA0576	rpoD	0.8328
PA4239	rpsD	PA4273	rplA	0.8328
PA3714	PA3714	PA4271	rplL	0.8328
PA0336	ygdP	PA4257	rpsC	0.8328
PA5243	hemB	PA5034	hemE	0.8328
PA0456	PA0456	PA2840	PA2840	0.8328
PA4807	selB	PA3742	rplS	0.8328
PA3622	rpoS	PA4270	rpoB	0.8328
PA4934	rpsR	PA4932	rplI	0.8328
PA4752	ftsJ	PA3656	rpsB	0.8328
PA4760	dnaJ	PA5554	atpD	0.8328
PA5316	rpmB	PA5331	pyrE	0.8328
PA4260	rplB	PA4271	rplL	0.8328
PA2840	PA2840	PA4239	rpsD	0.8328
PA1534	recR	PA2585	uvrC	0.8328
PA3832	holC	PA4403	secA	0.8328
PA3976	thiE	PA4973	thiC	0.8328
PA3980	PA3980	PA4761	dnaK	0.8328
PA3138	uvrB	PA5016	aceF	0.8328
PA4385	groEL	PA0402	pyrB	0.8328
PA4261	rplW	PA4244	rplO	0.8328
PA3627	ygbB	PA3337	rfaD	0.8328
PA3806	PA3806	PA0546	metK	0.8328
PA3083	pepN	PA4385	groEL	0.8328
PA3981	PA3981	PA4239	rpsD	0.8328
PA4752	ftsJ	PA4258	rplV	0.8328
PA3769	guaA	PA3637	pyrG	0.8328
PA4724	PA4724	PA4723	dksA	0.8328
PA4967	parE	PA4273	rplA	0.8328
PA3823	tgt	PA4932	rplI	0.8328
PA2840	PA2840	PA5015	aceE	0.8328
PA1618	PA1618	PA4267	rpsG	0.8328
PA2619	infA	PA4744	infB	0.8328
PA4745	nusA	PA4749	glmM	0.8328
PA2975	rluC	PA4932	rplI	0.8328
PA5302	dadX	PA4385	groEL	0.8328
PA1534	recR	PA5345	recG	0.8328
PA3746	ffh	PA4272	rplJ	0.8328
PA4359	PA4359	PA4358	PA4358	0.8328
PA4052	nusB	PA3832	holC	0.8328
PA2975	rluC	PA4252	rplX	0.8328
PA4258	rplV	PA4270	rpoB	0.8328
PA4420	PA4420	PA4271	rplL	0.8328
PA3490	PA3490	PA3495	nth	0.8328
PA3743	trmD	PA3746	ffh	0.8328
PA1079	flgD	PA1083	flgH	0.8328
PA1586	sucB	PA1589	sucD	0.8328
PA0376	rpoH	PA4761	dnaK	0.8328
PA4237	rplQ	PA4260	rplB	0.8328
PA5277	lysA	PA5085	PA5085	0.8328
PA0966	ruvA	PA5050	priA	0.8328
PA4248	rplF	PA4273	rplA	0.8328
PA1179	phoP	PA5200	amgR	0.8328
PA3806	PA3806	PA4252	rplX	0.8328
PA1800	tig	PA3656	rpsB	0.8328
PA0945	purM	PA4855	purD	0.8328
PA4385	groEL	PA4762	grpE	0.8328
PA1832	PA1832	PA4240	rpsK	0.8328
PA4275	nusG	PA4263	rplC	0.8328
PA1816	dnaQ	PA3640	dnaE	0.8328
PA4948	PA4948	PA4385	groEL	0.8328
PA4283	recD	PA5015	aceE	0.8328
PA3861	rhl	PA4239	rpsD	0.8328
PA4463	PA4463	PA0002	dnaN	0.8328
PA4761	dnaK	PA3534	PA3534	0.8328
PA3981	PA3981	PA5015	aceE	0.8328
PA1534	recR	PA0772	recO	0.8328
PA5153	PA5153	PA2924	hisQ	0.8328
PA2614	lolA	PA4264	rpsJ	0.8328
PA4248	rplF	PA4275	nusG	0.8328
PA4240	rpsK	PA4241	rpsM	0.8328
PA3823	tgt	PA4768	smpB	0.8328
PA5360	phoB	PA1636	kdpD	0.8328
PA4744	infB	PA4762	grpE	0.8328
PA4841	PA4841	PA4761	dnaK	0.8328
PA5371	PA5371	PA5316	rpmB	0.8328
PA2975	rluC	PA4237	rplQ	0.8328
PA1802	clpX	PA4277	tufB	0.8328
PA4019	PA4019	PA5237	PA5237	0.8328
PA4403	secA	PA4761	dnaK	0.8328
PA4678	rimI	PA2071	fusA2	0.8328
PA4238	rpoA	PA4252	rplX	0.8328
PA4749	glmM	PA4752	ftsJ	0.8328
PA5259	hemD	PA5260	hemC	0.8328
PA1802	clpX	PA4762	grpE	0.8328
PA1803	lon	PA4258	rplV	0.8328
PA3861	rhl	PA4267	rpsG	0.8328
PA4254	rpsQ	PA4258	rplV	0.8328
PA3878	narX	PA3876	narK2	0.8328
PA1053	PA1053	PA3341	PA3341	0.8328
PA3495	nth	PA5016	aceF	0.8328
PA1086	flgK	PA1443	fliM	0.8328
PA2741	rplT	PA2743	infC	0.8328
PA5015	aceE	PA5016	aceF	0.8328
PA4239	rpsD	PA4262	rplD	0.8328
PA1564	PA1564	PA5015	aceE	0.8328
PA3987	leuS	PA4031	ppa	0.8328
PA4473	PA4473	PA4251	rplE	0.8328
PA3379	PA3379	PA3380	PA3380	0.8328
PA3372	PA3372	PA3374	PA3374	0.8328
PA5322	algC	PA4749	glmM	0.8328
PA0004	gyrB	PA3656	rpsB	0.8328
PA0009	glyQ	PA4760	dnaJ	0.8328
PA3806	PA3806	PA3162	rpsA	0.8328
PA4473	PA4473	PA4403	secA	0.8328
PA5338	spoT	PA3162	rpsA	0.8328
PA5169	PA5169	PA3779	PA3779	0.8328
PA4944	hfq	PA4807	selB	0.8328
PA4238	rpoA	PA4935	rpsF	0.8328
PA4563	rpsT	PA4839	speA	0.8328
PA0873	phhR	PA5556	atpA	0.8328
PA5338	spoT	PA4932	rplI	0.8328
PA5366	pstB	PA4761	dnaK	0.8328
PA0336	ygdP	PA4239	rpsD	0.8328
PA1081	flgF	PA1449	flhB	0.8328
PA2812	PA2812	PA4760	dnaJ	0.8328
PA0336	ygdP	PA4252	rplX	0.8328
PA4084	cupB3	PA4085	cupB2	0.8328
PA4258	rplV	PA2071	fusA2	0.8328
PA2647	nuoL	PA2643	nuoH	0.8328
PA4238	rpoA	PA4271	rplL	0.8328
PA2622	cspD	PA3048	PA3048	0.8328
PA2622	cspD	PA0456	PA0456	0.8328
PA1816	dnaQ	PA4271	rplL	0.8328
PA4937	rnr	PA2743	infC	0.8328
PA2961	holB	PA5015	aceE	0.8328
PA2812	PA2812	PA2741	rplT	0.8328
PA4421	PA4421	PA4418	ftsI	0.8328
PA3806	PA3806	PA4241	rpsM	0.8328
PA1082	flgG	PA1449	flhB	0.8328
PA1340	PA1340	PA1342	PA1342	0.8328
PA4407	ftsZ	PA4403	secA	0.8328
PA5209	PA5209	PA5016	aceF	0.8328
PA4420	PA4420	PA4264	rpsJ	0.8328
PA4567	rpmA	PA4244	rplO	0.8328
PA3861	rhl	PA4257	rpsC	0.8328
PA4760	dnaJ	PA2071	fusA2	0.8328
PA5335	PA5335	PA1587	lpdG	0.8328
PA3981	PA3981	PA4258	rplV	0.8328
PA0775	PA0775	PA0774	PA0774	0.8328
PA4403	secA	PA4243	secY	0.8328
PA4750	folP	PA4751	ftsH	0.8328
PA2640	nuoE	PA2639	nuoD	0.8328
PA4751	ftsH	PA4752	ftsJ	0.8328
PA4308	PA4308	PA2197	PA2197	0.8328
PA2975	rluC	PA4239	rpsD	0.8328
PA1339	PA1339	PA0313	PA0313	0.8328
PA1543	apt	PA0934	relA	0.8328
PA4944	hfq	PA4477	cafA	0.8328
PA1534	recR	PA3617	recA	0.8328
PA3813	iscU	PA4761	dnaK	0.8328
PA2644	nuoI	PA2641	nuoF	0.8328
PA0972	tolB	PA0973	oprL	0.8328
PA4413	ftsW	PA4407	ftsZ	0.8328
PA1804	hupB	PA4260	rplB	0.8328
PA4161	fepG	PA4159	fepB	0.8328
PA4433	rplM	PA4262	rplD	0.8328
PA1922	PA1922	PA5556	atpA	0.8328
PA5275	PA5275	PA0002	dnaN	0.8328
PA3645	fabZ	PA3644	lpxA	0.8328
PA0009	glyQ	PA4277	tufB	0.8328
PA1815	rnhA	PA4246	rpsE	0.8328
PA4936	PA4936	PA4932	rplI	0.8328
PA1948	rbsC	PA1946	rbsB	0.8328
PA3017	PA3017	PA4271	rplL	0.8328
PA4256	rplP	PA4262	rplD	0.8328
PA4246	rpsE	PA4273	rplA	0.8328
PA4258	rplV	PA4269	rpoC	0.8328
PA1081	flgF	PA1082	flgG	0.8328
PA4275	nusG	PA4274	rplK	0.8328
PA0546	metK	PA4761	dnaK	0.8328
PA4760	dnaJ	PA2620	clpA	0.8328
PA5500	znuC	PA5016	aceF	0.8328
PA4275	nusG	PA3308	hepA	0.8328
PA4456	PA4456	PA4385	groEL	0.8328
PA2966	acpP	PA4403	secA	0.8328
PA1610	fabA	PA4761	dnaK	0.8328
PA3165	hisC2	PA5140	hisF1	0.8328
PA4850	prmA	PA4274	rplK	0.8328
PA1585	sucA	PA1589	sucD	0.8328
PA4241	rpsM	PA4253	rplN	0.8328
PA2619	infA	PA3656	rpsB	0.8328
PA5568	PA5568	PA5567	PA5567	0.8328
PA4807	selB	PA4257	rpsC	0.8328
PA5493	polA	PA0546	metK	0.8328
PA0592	ksgA	PA0593	pdxA	0.8328
PA3743	trmD	PA3744	rimM	0.8328
PA3112	accD	PA4270	rpoB	0.8328
PA2640	nuoE	PA2638	nuoB	0.8328
PA2740	pheS	PA2743	infC	0.8328
PA4407	ftsZ	PA3243	minC	0.8328
PA2622	cspD	PA4263	rplC	0.8328
PA3981	PA3981	PA3656	rpsB	0.8328
PA1125	PA1125	PA4263	rplC	0.8328
PA3028	moeA2	PA3030	mobA	0.8328
PA0773	pdxJ	PA0771	era	0.8328
PA4819	PA4819	PA4935	rpsF	0.8328
PA0579	rpsU	PA0576	rpoD	0.8328
PA0552	pgk	PA4732	pgi	0.8328
PA5361	phoR	PA0464	creC	0.8328
PA5054	hslU	PA3007	lexA	0.8328
PA4473	PA4473	PA4267	rpsG	0.8328
PA0579	rpsU	PA4934	rpsR	0.8328
PA0576	rpoD	PA4246	rpsE	0.8328
PA4951	orn	PA4945	miaA	0.8328
PA4741	rpsO	PA4745	nusA	0.8328
PA4454	PA4454	PA4428	sspA	0.8328
PA5556	atpA	PA5560	atpB	0.8328
PA4665	prfA	PA3987	leuS	0.8328
PA3725	recJ	PA5016	aceF	0.8328
PA2975	rluC	PA3742	rplS	0.8328
PA1618	PA1618	PA5015	aceE	0.8328
PA1084	flgI	PA1449	flhB	0.8328
PA1529	lig	PA3656	rpsB	0.8328
PA1610	fabA	PA3656	rpsB	0.8328
PA3086	PA3086	PA3584	glpD	0.8328
PA2965	fabF1	PA2964	pabC	0.8328
PA4259	rpsS	PA4273	rplA	0.8328
PA4246	rpsE	PA4250	rpsN	0.8328
PA0425	mexA	PA4974	PA4974	0.8328
PA4237	rplQ	PA4243	secY	0.8328
PA3742	rplS	PA3743	trmD	0.8328
PA1455	fliA	PA4238	rpoA	0.8328
PA4254	rpsQ	PA4261	rplW	0.8328
PA4247	rplR	PA4273	rplA	0.8328
PA4044	dxs	PA4277	tufB	0.8328
PA0654	speD	PA1687	speE	0.8328
PA4237	rplQ	PA4271	rplL	0.8328
PA0588	PA0588	PA0587	PA0587	0.8328
PA1805	ppiD	PA3801	PA3801	0.8328
PA0336	ygdP	PA4251	rplE	0.8328
PA3806	PA3806	PA5019	PA5019	0.8328
PA1094	fliD	PA1095	PA1095	0.8328
PA4997	msbA	PA2981	lpxK	0.8328
PA3656	rpsB	PA4271	rplL	0.8328
PA2970	rpmF	PA2969	plsX	0.8328
PA0004	gyrB	PA0002	dnaN	0.8328
PA2975	rluC	PA4257	rpsC	0.8328
PA3165	hisC2	PA3152	hisH2	0.8328
PA3646	lpxD	PA4252	rplX	0.8328
PA4807	selB	PA4244	rplO	0.8328
PA1815	rnhA	PA0966	ruvA	0.8328
PA3742	rplS	PA4258	rplV	0.8328
PA1094	fliD	PA1443	fliM	0.8328
PA4275	nusG	PA4264	rpsJ	0.8328
PA0607	rpe	PA3656	rpsB	0.8328
PA2738	himA	PA2743	infC	0.8328
PA3812	iscA	PA3814	iscS	0.8328
PA1618	PA1618	PA4253	rplN	0.8328
PA1802	clpX	PA4427	sspB	0.8328
PA0363	coaD	PA3337	rfaD	0.8328
PA4481	mreB	PA4251	rplE	0.8328
PA1452	flhA	PA1449	flhB	0.8328
PA0382	micA	PA5209	PA5209	0.8328
PA4964	parC	PA3656	rpsB	0.8328
PA5303	PA5303	PA4252	rplX	0.8328
PA0653	PA0653	PA4258	rplV	0.8328
PA1816	dnaQ	PA3656	rpsB	0.8328
PA1818	PA1818	PA4260	rplB	0.8328
PA3337	rfaD	PA4263	rplC	0.8328
PA3445	PA3445	PA3446	PA3446	0.8328
PA3913	PA3913	PA5015	aceE	0.8328
PA4246	rpsE	PA4257	rpsC	0.8328
PA5570	rpmH	PA5568	PA5568	0.8328
PA1580	gltA	PA3635	eno	0.8328
PA5569	rnpA	PA4239	rpsD	0.8328
PA5553	atpC	PA5557	atpH	0.8328
PA5011	waaC	PA4988	waaA	0.8328
PA2639	nuoD	PA2638	nuoB	0.8328
PA2155	PA2155	PA5394	cls	0.8328
PA5338	spoT	PA4244	rplO	0.8328
PA3645	fabZ	PA4260	rplB	0.8328
PA1082	flgG	PA1084	flgI	0.8328
PA2052	cynS	PA2500	PA2500	0.8328
PA4944	hfq	PA4273	rplA	0.8328
PA3874	narH	PA3083	pepN	0.8328
PA3806	PA3806	PA4563	rpsT	0.8328
PA2585	uvrC	PA4246	rpsE	0.8328
PA4666	hemA	PA4665	prfA	0.8328
PA4261	rplW	PA4257	rpsC	0.8328
PA3048	PA3048	PA4273	rplA	0.8328
PA0175	PA0175	PA4953	motB	0.8328
PA1815	rnhA	PA1587	lpdG	0.8328
PA4473	PA4473	PA4253	rplN	0.8328
PA3824	queA	PA3823	tgt	0.8328
PA4748	tpiA	PA4761	dnaK	0.8328
PA3050	pyrD	PA3019	PA3019	0.8328
PA3685	PA3685	PA0580	gcp	0.8328
PA3646	lpxD	PA4273	rplA	0.8328
PA0173	PA0173	PA4954	motA	0.8328
PA2608	PA2608	PA5016	aceF	0.8328
PA4473	PA4473	PA4260	rplB	0.8328
PA4274	rplK	PA4272	rplJ	0.8328
PA5240	trxA	PA5239	rho	0.8328
PA5054	hslU	PA0546	metK	0.8328
PA5281	PA5281	PA4385	groEL	0.8328
PA1799	PA1799	PA3204	PA3204	0.8328
PA4284	recB	PA5015	aceE	0.8328
PA4408	ftsA	PA4274	rplK	0.8328
PA1410	PA1410	PA0303	spuG	0.8328
PA2585	uvrC	PA0001	dnaA	0.8328
PA4988	waaA	PA1800	tig	0.8328
PA1815	rnhA	PA5016	aceF	0.8328
PA1614	gpsA	PA5128	secB	0.8328
PA0546	metK	PA3007	lexA	0.8328
PA3961	PA3961	PA3297	PA3297	0.8328
PA3806	PA3806	PA2639	nuoD	0.8328
PA4245	rpmD	PA4250	rpsN	0.8328
PA0177	PA0177	PA0178	PA0178	0.8328
PA5361	phoR	PA4983	PA4983	0.8328
PA5159	PA5159	PA4974	PA4974	0.8328
PA2084	PA2084	PA1794	glnS	0.8328
PA3879	narL	PA3875	narG	0.8328
PA5213	gcvP1	PA5214	gcvH1	0.8328
PA0967	ruvB	PA0965	ruvC	0.8328
PA1105	fliJ	PA1446	fliP	0.8328
PA3806	PA3806	PA4248	rplF	0.8328
PA4668	PA4668	PA3337	rfaD	0.8328
PA4271	rplL	PA4269	rpoC	0.8328
PA4243	secY	PA4253	rplN	0.8328
PA4418	ftsI	PA4408	ftsA	0.8328
PA2084	PA2084	PA3758	PA3758	0.8328
PA2812	PA2812	PA4563	rpsT	0.8328
PA3918	moaC	PA4258	rplV	0.8328
PA4944	hfq	PA4238	rpoA	0.8328
PA2622	cspD	PA2840	PA2840	0.8328
PA4261	rplW	PA4274	rplK	0.8328
PA4248	rplF	PA4264	rpsJ	0.8328
PA4056	ribD	PA4848	accC	0.8328
PA4115	PA4115	PA1563	PA1563	0.8328
PA4945	miaA	PA4941	hflC	0.8328
PA4385	groEL	PA4061	PA4061	0.8328
PA0376	rpoH	PA5255	algQ	0.8328
PA1104	fliI	PA1446	fliP	0.8328
PA3806	PA3806	PA5209	PA5209	0.8328
PA4246	rpsE	PA3656	rpsB	0.8328
PA2053	cynT	PA2052	cynS	0.8328
PA2071	fusA2	PA4268	rpsL	0.8328
PA4760	dnaJ	PA0148	PA0148	0.8328
PA0003	recF	PA0002	dnaN	0.8328
PA3806	PA3806	PA4937	rnr	0.8328
PA4427	sspB	PA4262	rplD	0.8328
PA0173	PA0173	PA0177	PA0177	0.8328
PA3654	pyrH	PA3007	lexA	0.8328
PA4238	rpoA	PA4481	mreB	0.8328
PA3129	PA3129	PA5015	aceE	0.8328
PA3900	PA3900	PA3899	PA3899	0.8328
PA4270	rpoB	PA4462	rpoN	0.8328
PA4445	PA4445	PA4760	dnaJ	0.8328
PA4433	rplM	PA4243	secY	0.8328
PA3584	glpD	PA3582	glpK	0.8328
PA4740	pnp	PA4741	rpsO	0.8328
PA4937	rnr	PA5209	PA5209	0.8328
PA4807	selB	PA4932	rplI	0.8328
PA2975	rluC	PA4246	rpsE	0.8328
PA0004	gyrB	PA5569	rnpA	0.8328
PA0733	PA0733	PA3656	rpsB	0.8328
PA3646	lpxD	PA4257	rpsC	0.8328
PA4937	rnr	PA4238	rpoA	0.8328
PA3648	opr86	PA3644	lpxA	0.8328
PA4275	nusG	PA3656	rpsB	0.8328
PA3746	ffh	PA3656	rpsB	0.8328
PA1005	PA1005	PA5316	rpmB	0.8328
PA4768	smpB	PA0374	ftsE	0.8328
PA4819	PA4819	PA4563	rpsT	0.8328
PA3161	himD	PA4263	rplC	0.8328
PA1317	cyoA	PA0425	mexA	0.8328
PA1078	flgC	PA1081	flgF	0.8328
PA4238	rpoA	PA0963	aspS	0.8328
PA4256	rplP	PA4264	rpsJ	0.8328
PA2483	PA2483	PA4385	groEL	0.8328
PA0962	PA0962	PA3162	rpsA	0.8328
PA4161	fepG	PA2914	PA2914	0.8328
PA3046	PA3046	PA4261	rplW	0.8328
PA4260	rplB	PA4263	rplC	0.8328
PA5505	PA5505	PA2351	PA2351	0.8328
PA3645	fabZ	PA4273	rplA	0.8328
PA4937	rnr	PA4241	rpsM	0.8328
PA4670	prs	PA4258	rplV	0.8328
PA5567	PA5567	PA5015	aceE	0.8328
PA3814	iscS	PA4761	dnaK	0.8328
PA3083	pepN	PA3050	pyrD	0.8328
PA4270	rpoB	PA4855	purD	0.8328
PA4740	pnp	PA4563	rpsT	0.8328
PA5331	pyrE	PA5334	rph	0.8328
PA4275	nusG	PA5239	rho	0.8328
PA2629	purB	PA2626	trmU	0.8328
PA4248	rplF	PA4274	rplK	0.8328
PA1815	rnhA	PA3011	topA	0.8328
PA5345	recG	PA4931	dnaB	0.8328
PA4241	rpsM	PA4262	rplD	0.8328
PA4768	smpB	PA4246	rpsE	0.8328
PA0382	micA	PA4251	rplE	0.8328
PA2740	pheS	PA5051	argS	0.8328
PA4753	PA4753	PA4385	groEL	0.8328
PA4044	dxs	PA5239	rho	0.8328
PA3806	PA3806	PA4251	rplE	0.8328
PA3438	folE1	PA4602	glyA3	0.8328
PA4261	rplW	PA4263	rplC	0.8328
PA1009	PA1009	PA1184	PA1184	0.8328
PA2585	uvrC	PA3617	recA	0.8328
PA4270	rpoB	PA3162	rpsA	0.8328
PA4907	PA4907	PA4983	PA4983	0.8328
PA0968	PA0968	PA0969	tolQ	0.8328
PA0354	PA0354	PA4252	rplX	0.8328
PA4745	nusA	PA4258	rplV	0.8328
PA5280	sss	PA5053	hslV	0.8328
PA3742	rplS	PA4252	rplX	0.8328
PA3657	map	PA3656	rpsB	0.8328
PA5193	yrfI	PA4246	rpsE	0.8328
PA4755	greA	PA4270	rpoB	0.8328
PA0354	PA0354	PA4935	rpsF	0.8328
PA1637	kdpE	PA1635	kdpC	0.8328
PA2981	lpxK	PA2979	kdsB	0.8328
PA3637	pyrG	PA0342	thyA	0.8328
PA3806	PA3806	PA4760	dnaJ	0.8328
PA1807	PA1807	PA4506	PA4506	0.8328
PA0456	PA0456	PA3162	rpsA	0.8328
PA0594	surA	PA3737	dsbC	0.8328
PA4944	hfq	PA4760	dnaJ	0.8328
PA4248	rplF	PA4256	rplP	0.8328
PA0969	tolQ	PA4974	PA4974	0.8328
PA1072	braE	PA1073	braD	0.8328
PA0770	rnc	PA0767	lepA	0.8328
PA2744	thrS	PA4246	rpsE	0.8328
PA2975	rluC	PA5019	PA5019	0.8328
PA1455	fliA	PA5255	algQ	0.8328
PA3972	PA3972	PA4239	rpsD	0.8328
PA1457	cheZ	PA0175	PA0175	0.8328
PA1452	flhA	PA1446	fliP	0.8328
PA4760	dnaJ	PA4269	rpoC	0.8328
PA3742	rplS	PA4247	rplR	0.8328
PA2743	infC	PA3745	rpsP	0.8328
PA2840	PA2840	PA4566	obg	0.8328
PA2744	thrS	PA3656	rpsB	0.8328
PA1832	PA1832	PA3011	topA	0.8328
PA1502	gcl	PA3194	edd	0.8328
PA4753	PA4753	PA4935	rpsF	0.8328
PA4085	cupB2	PA0994	cupC3	0.8328
PA3879	narL	PA3876	narK2	0.8328
PA5221	PA5221	PA5223	ubiH	0.8328
PA5257	PA5257	PA3377	PA3377	0.8328
PA4275	nusG	PA4262	rplD	0.8328
PA4031	ppa	PA0363	coaD	0.8328
PA4967	parE	PA4964	parC	0.8328
PA1104	fliI	PA5015	aceE	0.8328
PA0354	PA0354	PA5316	rpmB	0.8328
PA4173	PA4173	PA0835	pta	0.8328
PA1125	PA1125	PA4239	rpsD	0.8328
PA1928	rimJ	PA3337	rfaD	0.8328
PA3686	adk	PA4241	rpsM	0.8328
PA2614	lolA	PA4271	rplL	0.8328
PA4481	mreB	PA4269	rpoC	0.8328
PA2622	cspD	PA4267	rpsG	0.8328
PA4920	nadE	PA2620	clpA	0.8328
PA2975	rluC	PA3162	rpsA	0.8328
PA2975	rluC	PA4251	rplE	0.8328
PA3495	nth	PA5015	aceE	0.8328
PA5550	glmR	PA4433	rplM	0.8328
PA4944	hfq	PA3646	lpxD	0.8328
PA0008	glyS	PA0009	glyQ	0.8328
PA4385	groEL	PA4542	clpB	0.8328
PA1086	flgK	PA1449	flhB	0.8328
PA2743	infC	PA4240	rpsK	0.8328
PA4363	iciA	PA0552	pgk	0.8328
PA3832	holC	PA3344	recQ	0.8328
PA4937	rnr	PA4250	rpsN	0.8328
PA4269	rpoC	PA5255	algQ	0.8328
PA4275	nusG	PA4250	rpsN	0.8328
PA1686	alkA	PA2118	ada	0.8328
PA3875	narG	PA3030	mobA	0.8328
PA1809	PA1809	PA4504	PA4504	0.8328
PA4044	dxs	PA2620	clpA	0.8328
PA1455	fliA	PA1443	fliM	0.8328
PA1618	PA1618	PA5316	rpmB	0.8328
PA3725	recJ	PA1587	lpdG	0.8328
PA3823	tgt	PA4273	rplA	0.8328
PA0552	pgk	PA4748	tpiA	0.8328
PA1832	PA1832	PA4257	rpsC	0.8328
PA3930	cioA	PA3929	cioB	0.8328
PA5338	spoT	PA4257	rpsC	0.8328
PA3658	glnD	PA3656	rpsB	0.8328
PA4407	ftsZ	PA4002	rodA	0.8328
PA1271	PA1271	PA4662	murI	0.8328
PA4239	rpsD	PA4254	rpsQ	0.8328
PA3875	narG	PA4760	dnaJ	0.8328
PA1452	flhA	PA1102	fliG	0.8328
PA4668	PA4668	PA5015	aceE	0.8328
PA5240	trxA	PA0002	dnaN	0.8328
PA5516	pdxY	PA4138	tyrS	0.8328
PA3171	ubiG	PA5223	ubiH	0.8328
PA4756	carB	PA3525	argG	0.8328
PA0303	spuG	PA3609	potC	0.8328
PA4676	PA4676	PA4277	tufB	0.8328
PA4270	rpoB	PA4264	rpsJ	0.8328
PA0003	recF	PA4931	dnaB	0.8328
PA4363	iciA	PA4277	tufB	0.8328
PA1456	cheY	PA1102	fliG	0.8328
PA0336	ygdP	PA4241	rpsM	0.8328
PA4256	rplP	PA4258	rplV	0.8328
PA5569	rnpA	PA4249	rpsH	0.8328
PA3116	PA3116	PA4269	rpoC	0.8328
PA4031	ppa	PA4257	rpsC	0.8328
PA1529	lig	PA5443	uvrD	0.8328
PA4243	secY	PA4275	nusG	0.8328
PA3161	himD	PA4260	rplB	0.8328
PA4937	rnr	PA4932	rplI	0.8328
PA3832	holC	PA3011	topA	0.8328
PA4761	dnaK	PA4762	grpE	0.8328
PA0004	gyrB	PA2840	PA2840	0.8328
PA2620	clpA	PA4247	rplR	0.8328
PA3645	fabZ	PA4932	rplI	0.8328
PA0001	dnaA	PA5296	rep	0.8328
PA5360	phoB	PA5200	amgR	0.8328
PA3011	topA	PA4267	rpsG	0.8328
PA3972	PA3972	PA4267	rpsG	0.8328
PA0336	ygdP	PA4244	rplO	0.8328
PA4672	PA4672	PA3656	rpsB	0.8328
PA3109	PA3109	PA3111	folC	0.8328
PA4385	groEL	PA3337	rfaD	0.8328
PA3187	PA3187	PA3189	PA3189	0.8328
PA0336	ygdP	PA4273	rplA	0.8328
PA4257	rpsC	PA4271	rplL	0.8328
PA4481	mreB	PA0148	PA0148	0.8328
PA3746	ffh	PA4239	rpsD	0.8328
PA1082	flgG	PA1443	fliM	0.8328
PA2840	PA2840	PA5016	aceF	0.8328
PA4238	rpoA	PA4267	rpsG	0.8328
PA0022	PA0022	PA4261	rplW	0.8328
PA3636	kdsA	PA3168	gyrA	0.8328
PA1079	flgD	PA1082	flgG	0.8328
PA5555	atpG	PA5556	atpA	0.8328
PA4246	rpsE	PA0004	gyrB	0.8328
PA3981	PA3981	PA4246	rpsE	0.8328
PA4275	nusG	PA4257	rpsC	0.8328
PA2809	copR	PA0464	creC	0.8328
PA0374	ftsE	PA4385	groEL	0.8328
PA3806	PA3806	PA1587	lpdG	0.8328
PA0177	PA0177	PA4954	motA	0.8328
PA3111	folC	PA3112	accD	0.8328
PA2840	PA2840	PA4258	rplV	0.8328
PA3981	PA3981	PA4241	rpsM	0.8328
PA5209	PA5209	PA5316	rpmB	0.8328
PA1815	rnhA	PA1816	dnaQ	0.8328
PA1102	fliG	PA1443	fliM	0.8328
PA2975	rluC	PA1587	lpdG	0.8328
PA0173	PA0173	PA0175	PA0175	0.8328
PA4561	ribF	PA4745	nusA	0.8328
PA1948	rbsC	PA1949	rbsR	0.8328
PA3266	capB	PA4264	rpsJ	0.8328
PA2812	PA2812	PA4246	rpsE	0.8328
PA4031	ppa	PA3656	rpsB	0.8328
PA0336	ygdP	PA4563	rpsT	0.8328
PA2743	infC	PA2620	clpA	0.8328
PA0002	dnaN	PA5568	PA5568	0.8328
PA3266	capB	PA0456	PA0456	0.8328
PA3806	PA3806	PA3700	lysS	0.8328
PA1480	ccmF	PA1477	ccmC	0.8328
PA4720	trmA	PA1271	PA1271	0.8328
PA3493	PA3493	PA3494	PA3494	0.8328
PA3823	tgt	PA4433	rplM	0.8328
PA3034	PA3034	PA4761	dnaK	0.8328
PA0579	rpsU	PA4240	rpsK	0.8328
PA1457	cheZ	PA4953	motB	0.8328
PA3823	tgt	PA4568	rplU	0.8328
PA4231	pchA	PA0649	trpG	0.8328
PA2840	PA2840	PA4934	rpsR	0.8328
PA2740	pheS	PA2744	thrS	0.8328
PA4269	rpoC	PA4270	rpoB	0.8328
PA4403	secA	PA3244	minD	0.8328
PA3126	ibpA	PA4481	mreB	0.8328
PA4807	selB	PA4260	rplB	0.8328
PA4819	PA4819	PA3337	rfaD	0.8328
PA5357	PA5357	PA5358	ubiA	0.8328
PA3011	topA	PA5016	aceF	0.8328
PA3017	PA3017	PA4760	dnaJ	0.8328
PA4238	rpoA	PA4260	rplB	0.8328
PA0965	ruvC	PA0963	aspS	0.8328
PA5493	polA	PA4269	rpoC	0.8328
PA0456	PA0456	PA4246	rpsE	0.8328
PA3823	tgt	PA3048	PA3048	0.8328
PA3806	PA3806	PA4542	clpB	0.8328
PA4762	grpE	PA0376	rpoH	0.8328
PA4949	PA4949	PA4421	PA4421	0.8328
PA2970	rpmF	PA4432	rpsI	0.8328
PA4047	ribA	PA4055	ribC	0.8328
PA2743	infC	PA4935	rpsF	0.8328
PA1320	cyoD	PA5015	aceE	0.8328
PA4944	hfq	PA3297	PA3297	0.8328
PA0967	ruvB	PA4760	dnaJ	0.8328
PA0382	micA	PA4239	rpsD	0.8328
PA2634	aceA	PA0887	acsA	0.8328
PA0004	gyrB	PA5568	PA5568	0.8328
PA3161	himD	PA4433	rplM	0.8328
PA4056	ribD	PA4568	rplU	0.8328
PA3640	dnaE	PA5015	aceE	0.8328
PA3635	eno	PA4748	tpiA	0.8328
PA4472	pmbA	PA4474	PA4474	0.8328
PA2622	cspD	PA3646	lpxD	0.8328
PA4937	rnr	PA4741	rpsO	0.8328
PA1455	fliA	PA1448	fliR	0.8328
PA4988	waaA	PA4277	tufB	0.8328
PA4275	nusG	PA4760	dnaJ	0.8328
PA4262	rplD	PA5239	rho	0.8328
PA0928	gacS	PA3204	PA3204	0.8328
PA4740	pnp	PA3635	eno	0.8328
PA1082	flgG	PA1452	flhA	0.8328
PA4363	iciA	PA4394	PA4394	0.8328
PA2622	cspD	PA4257	rpsC	0.8328
PA4262	rplD	PA2620	clpA	0.8328
PA3832	holC	PA4262	rplD	0.8328
PA3495	nth	PA4261	rplW	0.8328
PA3975	thiD	PA4385	groEL	0.8328
PA3648	opr86	PA3643	lpxB	0.8328
PA0382	micA	PA4267	rpsG	0.8328
PA5164	rmlC	PA5163	rmlA	0.8328
PA1801	clpP	PA4263	rplC	0.8328
PA5443	uvrD	PA4263	rplC	0.8328
PA5303	PA5303	PA4246	rpsE	0.8328
PA5556	atpA	PA5558	atpF	0.8328
PA2188	PA2188	PA4761	dnaK	0.8328
PA5360	phoB	PA4983	PA4983	0.8328
PA3806	PA3806	PA3337	rfaD	0.8328
PA4056	ribD	PA4262	rplD	0.8328
PA3266	capB	PA3742	rplS	0.8328
PA0382	micA	PA4257	rpsC	0.8328
PA4931	dnaB	PA4277	tufB	0.8328
PA4314	purU1	PA0945	purM	0.8328
PA3129	PA3129	PA4246	rpsE	0.8328
PA3806	PA3806	PA4481	mreB	0.8328
PA4764	fur	PA4763	recN	0.8328
PA0382	micA	PA4932	rplI	0.8328
PA2809	copR	PA4777	pmrB	0.8328
PA4944	hfq	PA4257	rpsC	0.8328
PA4604	PA4604	PA4258	rplV	0.8328
PA4473	PA4473	PA5316	rpmB	0.8328
PA5016	aceF	PA1586	sucB	0.8328
PA4937	rnr	PA4432	rpsI	0.8328
PA4267	rpsG	PA4274	rplK	0.8328
PA4760	dnaJ	PA4252	rplX	0.8328
PA4662	murI	PA4274	rplK	0.8328
PA3806	PA3806	PA3297	PA3297	0.8328
PA3443	PA3443	PA3444	PA3444	0.8328
PA1083	flgH	PA1086	flgK	0.8328
PA1636	kdpD	PA1633	kdpA	0.8328
PA3636	kdsA	PA3337	rfaD	0.8328
PA3811	hscB	PA4271	rplL	0.8328
PA1804	hupB	PA2738	himA	0.8328
PA5560	atpB	PA5564	gidB	0.8328
PA0001	dnaA	PA4239	rpsD	0.8328
PA3444	PA3444	PA3446	PA3446	0.8328
PA1094	fliD	PA1446	fliP	0.8328
PA4238	rpoA	PA4243	secY	0.8328
PA4445	PA4445	PA5016	aceF	0.8328
PA2585	uvrC	PA4268	rpsL	0.8328
PA2975	rluC	PA2741	rplT	0.8328
PA3636	kdsA	PA3656	rpsB	0.8328
PA5334	rph	PA3007	lexA	0.8328
PA5428	PA5428	PA5016	aceF	0.8328
PA2965	fabF1	PA4761	dnaK	0.8328
PA2812	PA2812	PA4251	rplE	0.8328
PA4274	rplK	PA4271	rplL	0.8328
PA4760	dnaJ	PA5366	pstB	0.8328
PA4385	groEL	PA1803	lon	0.8328
PA0995	ogt	PA1587	lpdG	0.8328
PA4753	PA4753	PA4261	rplW	0.8328
PA2620	clpA	PA5338	spoT	0.8328
PA3640	dnaE	PA3639	accA	0.8328
PA5493	polA	PA4271	rplL	0.8328
PA1105	fliJ	PA1447	fliQ	0.8328
PA3524	gloA1	PA4385	groEL	0.8328
PA4663	moeB	PA3028	moeA2	0.8328
PA4819	PA4819	PA4252	rplX	0.8328
PA2585	uvrC	PA4259	rpsS	0.8328
PA1585	sucA	PA4263	rplC	0.8328
PA2840	PA2840	PA3297	PA3297	0.8328
PA2744	thrS	PA4385	groEL	0.8328
PA4740	pnp	PA4257	rpsC	0.8328
PA1629	PA1629	PA3014	faoA	0.8328
PA1078	flgC	PA1079	flgD	0.8328
PA0456	PA0456	PA4253	rplN	0.8328
PA3568	PA3568	PA0887	acsA	0.8328
PA2622	cspD	PA5239	rho	0.8328
PA4944	hfq	PA5239	rho	0.8328
PA2619	infA	PA4241	rpsM	0.8328
PA5054	hslU	PA2071	fusA2	0.8328
PA3644	lpxA	PA3643	lpxB	0.8328
PA4763	recN	PA4609	radA	0.8328
PA3204	PA3204	PA0464	creC	0.8328
PA4461	PA4461	PA1072	braE	0.8328
PA3972	PA3972	PA4258	rplV	0.8328
PA4564	PA4564	PA0463	creB	0.8328
PA3492	PA3492	PA3493	PA3493	0.8328
PA1505	moaA2	PA3918	moaC	0.8328
PA2812	PA2812	PA4247	rplR	0.8328
PA5195	PA5195	PA4264	rpsJ	0.8328
PA4252	rplX	PA4262	rplD	0.8328
PA1095	PA1095	PA1102	fliG	0.8328
PA5569	rnpA	PA4273	rplA	0.8328
PA4254	rpsQ	PA4264	rpsJ	0.8328
PA4275	nusG	PA4270	rpoB	0.8328
PA1125	PA1125	PA4250	rpsN	0.8328
PA3163	cmk	PA3162	rpsA	0.8328
PA4256	rplP	PA4275	nusG	0.8328
PA3813	iscU	PA3814	iscS	0.8328
PA0762	algU	PA0761	nadB	0.8328
PA5570	rpmH	PA5567	PA5567	0.8328
PA4246	rpsE	PA4262	rplD	0.8328
PA0001	dnaA	PA4262	rplD	0.8328
PA0009	glyQ	PA4263	rplC	0.8328
PA4944	hfq	PA4740	pnp	0.8328
PA1804	hupB	PA4263	rplC	0.8328
PA3654	pyrH	PA4258	rplV	0.8328
PA0316	serA	PA0546	metK	0.8328
PA0336	ygdP	PA3048	PA3048	0.8328
PA3636	kdsA	PA4252	rplX	0.8328
PA2742	rpmI	PA2744	thrS	0.8328
PA5209	PA5209	PA1587	lpdG	0.8328
PA4763	recN	PA5345	recG	0.8328
PA0899	aruB	PA0897	aruG	0.8328
PA3981	PA3981	PA5016	aceF	0.8328
PA1618	PA1618	PA4271	rplL	0.8328
PA0304	spuH	PA3609	potC	0.8328
PA1094	fliD	PA1104	fliI	0.8328
PA0995	ogt	PA5015	aceE	0.8328
PA4271	rplL	PA4385	groEL	0.8328
PA3654	pyrH	PA3653	frr	0.8328
PA0004	gyrB	PA0003	recF	0.8328
PA1455	fliA	PA4270	rpoB	0.8328
PA1410	PA1410	PA0304	spuH	0.8328
PA4937	rnr	PA3048	PA3048	0.8328
PA0336	ygdP	PA4568	rplU	0.8328
PA4270	rpoB	PA4403	secA	0.8328
PA0354	PA0354	PA4937	rnr	0.8328
PA5555	atpG	PA5560	atpB	0.8328
PA4967	parE	PA4239	rpsD	0.8328
PA4949	PA4949	PA5016	aceF	0.8328
PA4433	rplM	PA4263	rplC	0.8328
PA2964	pabC	PA2962	tmk	0.8328
PA0336	ygdP	PA4258	rplV	0.8328
PA0456	PA0456	PA4262	rplD	0.8328
PA1802	clpX	PA5366	pstB	0.8328
PA1582	sdhD	PA1584	sdhB	0.8328
PA4944	hfq	PA1800	tig	0.8328
PA3524	gloA1	PA5015	aceE	0.8328
PA4646	upp	PA3770	guaB	0.8328
PA5200	amgR	PA0464	creC	0.8328
PA1801	clpP	PA4271	rplL	0.8328
PA1618	PA1618	PA4239	rpsD	0.8328
PA4270	rpoB	PA4277	tufB	0.8328
PA3810	hscA	PA3815	PA3815	0.8328
PA4262	rplD	PA4937	rnr	0.8328
PA5567	PA5567	PA4263	rplC	0.8328
PA1179	phoP	PA4777	pmrB	0.8328
PA5338	spoT	PA4252	rplX	0.8328
PA3746	ffh	PA4273	rplA	0.8328
PA3245	minE	PA3243	minC	0.8328
PA3161	himD	PA3742	rplS	0.8328
PA3812	iscA	PA3813	iscU	0.8328
PA1080	flgE	PA1084	flgI	0.8328
PA1618	PA1618	PA4256	rplP	0.8328
PA4257	rpsC	PA4270	rpoB	0.8328
PA2743	infC	PA4563	rpsT	0.8328
PA5128	secB	PA1803	lon	0.8328
PA3636	kdsA	PA3742	rplS	0.8328
PA3861	rhl	PA4433	rplM	0.8328
PA2975	rluC	PA5209	PA5209	0.8328
PA5257	PA5257	PA3378	PA3378	0.8328
PA2619	infA	PA4934	rpsR	0.8328
PA4807	selB	PA3162	rpsA	0.8328
PA4967	parE	PA5015	aceE	0.8328
PA2975	rluC	PA4433	rplM	0.8328
PA4670	prs	PA4246	rpsE	0.8328
PA5154	PA5154	PA0314	PA0314	0.8328
PA3831	pepA	PA5015	aceE	0.8328
PA5426	purE	PA3751	purT	0.8328
PA0546	metK	PA2749	endA	0.8328
PA4761	dnaK	PA5315	rpmG	0.8328
PA3714	PA3714	PA4239	rpsD	0.8328
PA5345	recG	PA3176	gltS	0.8328
PA5500	znuC	PA5015	aceE	0.8328
PA2859	greB	PA4269	rpoC	0.8328
PA2840	PA2840	PA0579	rpsU	0.8328
PA4246	rpsE	PA4270	rpoB	0.8328
PA4785	PA4785	PA3337	rfaD	0.8328
PA1082	flgG	PA1104	fliI	0.8328
PA1585	sucA	PA3996	lis	0.8328
PA4258	rplV	PA4268	rpsL	0.8328
PA3806	PA3806	PA4258	rplV	0.8328
PA2840	PA2840	PA4670	prs	0.8328
PA3296	phoA	PA4874	PA4874	0.8328
PA2622	cspD	PA4264	rpsJ	0.8328
PA4760	dnaJ	PA0579	rpsU	0.8328
PA4568	rplU	PA4268	rpsL	0.8328
PA4250	rpsN	PA4259	rpsS	0.8328
PA3861	rhl	PA4740	pnp	0.8328
PA4465	PA4465	PA4385	groEL	0.8328
PA3374	PA3374	PA3380	PA3380	0.8328
PA4753	PA4753	PA4267	rpsG	0.8328
PA3746	ffh	PA4261	rplW	0.8328
PA4385	groEL	PA3656	rpsB	0.8328
PA3972	PA3972	PA5016	aceF	0.8328
PA1070	braG	PA1071	braF	0.8328
PA4746	PA4746	PA4755	greA	0.8328
PA4056	ribD	PA4385	groEL	0.8328
PA1816	dnaQ	PA0002	dnaN	0.8328
PA4275	nusG	PA4261	rplW	0.8328
PA2743	infC	PA3162	rpsA	0.8328
PA4407	ftsZ	PA3656	rpsB	0.8328
PA5213	gcvP1	PA5215	gcvT1	0.8328
PA4952	PA4952	PA4261	rplW	0.8328
PA4241	rpsM	PA4275	nusG	0.8328
PA4740	pnp	PA4241	rpsM	0.8328
PA5154	PA5154	PA2923	hisJ	0.8328
PA5362	PA5362	PA4258	rplV	0.8328
PA4250	rpsN	PA4271	rplL	0.8328
PA3635	eno	PA4261	rplW	0.8328
PA5016	aceF	PA2025	gor	0.8328
PA4740	pnp	PA4246	rpsE	0.8328
PA2840	PA2840	PA4935	rpsF	0.8328
PA4937	rnr	PA4239	rpsD	0.8328
PA4407	ftsZ	PA3007	lexA	0.8328
PA4996	rfaE	PA3337	rfaD	0.8328
PA5338	spoT	PA4262	rplD	0.8328
PA0589	PA0589	PA3584	glpD	0.8328
PA2743	infC	PA4753	PA4753	0.8328
PA4937	rnr	PA4249	rpsH	0.8328
PA0336	ygdP	PA4267	rpsG	0.8328
PA3644	lpxA	PA3640	dnaE	0.8328
PA3620	mutS	PA4277	tufB	0.8328
PA4809	fdhE	PA4385	groEL	0.8328
PA2975	rluC	PA4934	rpsR	0.8328
PA3806	PA3806	PA4262	rplD	0.8328
PA1077	flgB	PA1082	flgG	0.8328
PA2966	acpP	PA2965	fabF1	0.8328
PA0353	ilvD	PA1326	ilvA2	0.8328
PA0772	recO	PA0003	recF	0.8328
PA4418	ftsI	PA4003	pbpA	0.8328
PA0463	creB	PA0464	creC	0.8328
PA3640	dnaE	PA3617	recA	0.8328
PA3582	glpK	PA3581	glpF	0.8328
PA2969	plsX	PA0999	pqsD	0.8328
PA2812	PA2812	PA4934	rpsR	0.8328
PA4752	ftsJ	PA4277	tufB	0.8328
PA4743	rbfA	PA4745	nusA	0.8328
PA4237	rplQ	PA4245	rpmD	0.8328
PA2622	cspD	PA4250	rpsN	0.8328
PA4238	rpoA	PA4251	rplE	0.8328
PA3806	PA3806	PA4433	rplM	0.8328
PA4002	rodA	PA4003	pbpA	0.8328
PA4760	dnaJ	PA5016	aceF	0.8328
PA3824	queA	PA0967	ruvB	0.8328
PA4432	rpsI	PA4243	secY	0.8328
PA5223	ubiH	PA5358	ubiA	0.8328
PA4769	PA4769	PA5016	aceF	0.8328
PA4238	rpoA	PA4259	rpsS	0.8328
PA2987	PA2987	PA4277	tufB	0.8328
PA4678	rimI	PA3655	tsf	0.8328
PA4472	pmbA	PA3007	lexA	0.8328
PA5338	spoT	PA2840	PA2840	0.8328
PA4503	PA4503	PA4496	PA4496	0.8328
PA3917	moaD	PA4663	moeB	0.8328
PA1502	gcl	PA1501	PA1501	0.8328
PA3806	PA3806	PA4246	rpsE	0.8328
PA4238	rpoA	PA4273	rplA	0.8328
PA1637	kdpE	PA4886	PA4886	0.8328
PA0772	recO	PA5015	aceE	0.8328
PA2622	cspD	PA3266	capB	0.8328
PA1340	PA1340	PA5153	PA5153	0.8328
PA4007	proA	PA0036	trpB	0.8328
PA4403	secA	PA4263	rplC	0.8328
PA1481	ccmG	PA1480	ccmF	0.8328
PA0336	ygdP	PA4237	rplQ	0.8328
PA4239	rpsD	PA4264	rpsJ	0.8328
PA0336	ygdP	PA4260	rplB	0.8328
PA3742	rplS	PA4248	rplF	0.8328
PA4238	rpoA	PA4385	groEL	0.8328
PA5240	trxA	PA4761	dnaK	0.8328
PA3735	thrC	PA4007	proA	0.8328
PA1078	flgC	PA1080	flgE	0.8328
PA2739	pheT	PA4385	groEL	0.8328
PA4238	rpoA	PA5239	rho	0.8328
PA4768	smpB	PA4964	parC	0.8328
PA4246	rpsE	PA3745	rpsP	0.8328
PA3171	ubiG	PA5316	rpmB	0.8328
PA5564	gidB	PA5015	aceE	0.8328
PA4263	rplC	PA4268	rpsL	0.8328
PA3742	rplS	PA4253	rplN	0.8328
PA2744	thrS	PA4258	rplV	0.8328
PA1587	lpdG	PA4385	groEL	0.8328
PA3297	PA3297	PA4932	rplI	0.8328
PA5443	uvrD	PA5015	aceE	0.8328
PA4247	rplR	PA4264	rpsJ	0.8328
PA3167	serC	PA0316	serA	0.8328
PA3714	PA3714	PA5316	rpmB	0.8328
PA0001	dnaA	PA4263	rplC	0.8328
PA4567	rpmA	PA4237	rplQ	0.8328
PA1610	fabA	PA3746	ffh	0.8328
PA1792	PA1792	PA5015	aceE	0.8328
PA4628	lysP	PA5382	PA5382	0.8328
PA4760	dnaJ	PA4761	dnaK	0.8328
PA2744	thrS	PA3162	rpsA	0.8328
PA0934	relA	PA5338	spoT	0.8328
PA4561	ribF	PA0363	coaD	0.8328
PA4807	selB	PA4239	rpsD	0.8328
PA3168	gyrA	PA4481	mreB	0.8328
PA4761	dnaK	PA4759	dapB	0.8328
PA3996	lis	PA3997	lipB	0.8328
PA4031	ppa	PA2979	kdsB	0.8328
PA3640	dnaE	PA4745	nusA	0.8328
PA3918	moaC	PA3028	moeA2	0.8328
PA1637	kdpE	PA1636	kdpD	0.8328
PA1832	PA1832	PA4760	dnaJ	0.8328
PA0426	mexB	PA0425	mexA	0.8328
PA0023	qor	PA4761	dnaK	0.8328
PA0336	ygdP	PA4932	rplI	0.8328
PA3489	PA3489	PA3490	PA3490	0.8328
PA5204	argA	PA4285	recC	0.8328
PA5443	uvrD	PA1587	lpdG	0.8328
PA3977	hemL	PA5260	hemC	0.8328
PA4907	PA4907	PA4761	dnaK	0.8328
PA3168	gyrA	PA0008	glyS	0.8328
PA0350	folA	PA0591	PA0591	0.8328
PA5180	PA5180	PA4760	dnaJ	0.8328
PA4251	rplE	PA4263	rplC	0.8328
PA3981	PA3981	PA4267	rpsG	0.8328
PA4385	groEL	PA0002	dnaN	0.8328
PA0006	PA0006	PA4425	PA4425	0.8328
PA4944	hfq	PA3656	rpsB	0.8328
PA2142	PA2142	PA4761	dnaK	0.8328
PA0354	PA0354	PA4934	rpsR	0.8328
PA4031	ppa	PA4263	rplC	0.8328
PA3806	PA3806	PA5016	aceF	0.8328
PA4275	nusG	PA5022	PA5022	0.8328
PA3138	uvrB	PA3617	recA	0.8328
PA3266	capB	PA4263	rplC	0.8328
PA5334	rph	PA3337	rfaD	0.8328
PA3808	PA3808	PA3812	iscA	0.8328
PA4461	PA4461	PA1070	braG	0.8328
PA4275	nusG	PA4935	rpsF	0.8328
PA2840	PA2840	PA4259	rpsS	0.8328
PA4807	selB	PA4252	rplX	0.8328
PA4753	PA4753	PA5239	rho	0.8328
PA4481	mreB	PA3244	minD	0.8328
PA3583	glpR	PA3584	glpD	0.8328
PA0968	PA0968	PA4239	rpsD	0.8328
PA2071	fusA2	PA4662	murI	0.8328
PA2975	rluC	PA4247	rplR	0.8328
PA3823	tgt	PA4263	rplC	0.8328
PA4559	lspA	PA3657	map	0.8328
PA0593	pdxA	PA0773	pdxJ	0.8328
PA4936	PA4936	PA4247	rplR	0.8328
PA3714	PA3714	PA4264	rpsJ	0.8328
PA4696	ilvI	PA3194	edd	0.8328
PA5443	uvrD	PA5268	corA	0.8328
PA3103	xcpR	PA3102	xcpS	0.8328
PA4745	nusA	PA3742	rplS	0.8328
PA4740	pnp	PA4267	rpsG	0.8328
PA3987	leuS	PA4670	prs	0.8328
PA0576	rpoD	PA3162	rpsA	0.8328
PA5553	atpC	PA5554	atpD	0.8328
PA3654	pyrH	PA4257	rpsC	0.8328
PA4385	groEL	PA1596	htpG	0.8328
PA5493	polA	PA3636	kdsA	0.8328
PA4258	rplV	PA4260	rplB	0.8328
PA4937	rnr	PA4273	rplA	0.8328
PA2585	uvrC	PA4249	rpsH	0.8328
PA3017	PA3017	PA4761	dnaK	0.8328
PA0999	pqsD	PA2967	fabG	0.8328
PA5239	rho	PA4277	tufB	0.8328
PA0009	glyQ	PA3745	rpsP	0.8328
PA5180	PA5180	PA1587	lpdG	0.8328
PA4403	secA	PA4747	secG	0.8328
PA4730	panC	PA4729	panB	0.8328
PA4759	dapB	PA1010	dapA	0.8328
PA2743	infC	PA4934	rpsR	0.8328
PA3861	rhl	PA4263	rplC	0.8328
PA4481	mreB	PA0004	gyrB	0.8328
PA4246	rpsE	PA4263	rplC	0.8328
PA4407	ftsZ	PA5366	pstB	0.8328
PA2856	tesA	PA2858	PA2858	0.8328
PA2812	PA2812	PA4250	rpsN	0.8328
PA3617	recA	PA3620	mutS	0.8328
PA4967	parE	PA4263	rplC	0.8328
PA4159	fepB	PA1587	lpdG	0.8328
PA2188	PA2188	PA5015	aceE	0.8328
PA2644	nuoI	PA2640	nuoE	0.8328
PA3648	opr86	PA5440	PA5440	0.8328
PA4807	selB	PA4263	rplC	0.8328
PA2620	clpA	PA5239	rho	0.8328
PA5239	rho	PA4271	rplL	0.8328
PA2743	infC	PA4263	rplC	0.8328
PA4237	rplQ	PA4249	rpsH	0.8328
PA2975	rluC	PA2840	PA2840	0.8328
PA4408	ftsA	PA4277	tufB	0.8328
PA3714	PA3714	PA4761	dnaK	0.8328
PA4241	rpsM	PA4248	rplF	0.8328
PA0962	PA0962	PA4935	rpsF	0.8328
PA2965	fabF1	PA1609	fabB	0.8328
PA4256	rplP	PA4259	rpsS	0.8328
PA4261	rplW	PA4260	rplB	0.8328
PA1803	lon	PA4932	rplI	0.8328
PA0962	PA0962	PA4249	rpsH	0.8328
PA3168	gyrA	PA0148	PA0148	0.8328
PA2585	uvrC	PA1586	sucB	0.8328
PA0265	gabD	PA0266	gabT	0.8328
PA5569	rnpA	PA5567	PA5567	0.8328
PA3916	moaE	PA3917	moaD	0.8328
PA4481	mreB	PA4761	dnaK	0.8328
PA4937	rnr	PA4934	rpsR	0.8328
PA0376	rpoH	PA0001	dnaA	0.8328
PA4462	rpoN	PA4433	rplM	0.8328
PA5550	glmR	PA4260	rplB	0.8328
PA4262	rplD	PA4264	rpsJ	0.8328
PA3811	hscB	PA1596	htpG	0.8328
PA3617	recA	PA4609	radA	0.8328
PA0456	PA0456	PA4264	rpsJ	0.8328
PA3645	fabZ	PA4267	rpsG	0.8328
PA0336	ygdP	PA4247	rplR	0.8328
PA3758	PA3758	PA1794	glnS	0.8328
PA4267	rpsG	PA4272	rplJ	0.8328
PA5338	spoT	PA3048	PA3048	0.8328
PA3987	leuS	PA4262	rplD	0.8328
PA3972	PA3972	PA4250	rpsN	0.8328
PA4284	recB	PA1587	lpdG	0.8328
PA0976	PA0976	PA4271	rplL	0.8328
PA4158	fepC	PA4159	fepB	0.8328
PA1529	lig	PA5345	recG	0.8328
PA5443	uvrD	PA4946	mutL	0.8328
PA4672	PA4672	PA4557	lytB	0.8328
PA0768	lepB	PA0761	nadB	0.8328
PA1320	cyoD	PA5016	aceF	0.8328
PA5035	gltD	PA3563	fruR	0.8328
PA0964	pmpR	PA1292	PA1292	0.8328
PA5242	ppk	PA1587	lpdG	0.8328
PA4269	rpoC	PA4257	rpsC	0.8328
PA3981	PA3981	PA4273	rplA	0.8328
PA2975	rluC	PA4263	rplC	0.8328
PA1452	flhA	PA1443	fliM	0.8328
PA2634	aceA	PA0236	PA0236	0.8328
PA4481	mreB	PA5239	rho	0.8328
PA1928	rimJ	PA5016	aceF	0.8328
PA5339	PA5339	PA4241	rpsM	0.8328
PA4269	rpoC	PA4260	rplB	0.8328
PA2340	PA2340	PA3189	PA3189	0.8328
PA1318	cyoB	PA1317	cyoA	0.8328
PA5315	rpmG	PA4273	rplA	0.8328
PA0456	PA0456	PA2612	serS	0.8328
PA2620	clpA	PA4277	tufB	0.8328
PA4238	rpoA	PA4563	rpsT	0.8328
PA0313	PA0313	PA3384	phnC	0.8328
PA4760	dnaJ	PA3007	lexA	0.8328
PA3489	PA3489	PA3495	nth	0.8328
PA4819	PA4819	PA4258	rplV	0.8328
PA3490	PA3490	PA3493	PA3493	0.8328
PA0357	mutM	PA5319	radC	0.8328
PA4839	speA	PA5570	rpmH	0.8328
PA4696	ilvI	PA0353	ilvD	0.8328
PA4261	rplW	PA4255	rpmC	0.8328
PA1863	modA	PA1861	modC	0.8328
PA3738	xerD	PA5280	sss	0.8328
PA1610	fabA	PA1800	tig	0.8328
PA4270	rpoB	PA4741	rpsO	0.8328
PA4418	ftsI	PA4406	lpxC	0.8328
PA4670	prs	PA5338	spoT	0.8328
PA1105	fliJ	PA1448	fliR	0.8328
PA0004	gyrB	PA3168	gyrA	0.8328
PA2840	PA2840	PA3742	rplS	0.8328
PA4274	rplK	PA4270	rpoB	0.8328
PA0972	tolB	PA0965	ruvC	0.8328
PA5334	rph	PA4761	dnaK	0.8328
PA4432	rpsI	PA4262	rplD	0.8328
PA0155	pcaR	PA4238	rpoA	0.8328
PA0336	ygdP	PA3742	rplS	0.8328
PA4696	ilvI	PA5297	poxB	0.8328
PA3204	PA3204	PA0463	creB	0.8328
PA1618	PA1618	PA4249	rpsH	0.8328
PA4264	rpsJ	PA4273	rplA	0.8328
PA3803	gcpE	PA4407	ftsZ	0.8328
PA5557	atpH	PA5560	atpB	0.8328
PA0426	mexB	PA4974	PA4974	0.8328
PA4443	cysD	PA2611	cysG	0.8328
PA0354	PA0354	PA4267	rpsG	0.8328
PA5019	PA5019	PA4385	groEL	0.8328
PA4450	murA	PA4670	prs	0.8328
PA3809	fdx2	PA3814	iscS	0.8328
PA4055	ribC	PA4263	rplC	0.8328
PA4269	rpoC	PA4238	rpoA	0.8328
PA3664	PA3664	PA0950	PA0950	0.8328
PA5338	spoT	PA4246	rpsE	0.8328
PA4848	accC	PA3112	accD	0.8328
PA5035	gltD	PA3337	rfaD	0.8328
PA5303	PA5303	PA3337	rfaD	0.8328
PA5555	atpG	PA3725	recJ	0.8328
PA2648	nuoM	PA2643	nuoH	0.8328
PA4760	dnaJ	PA4273	rplA	0.8328
PA5569	rnpA	PA4271	rplL	0.8328
PA4670	prs	PA3656	rpsB	0.8328
PA1610	fabA	PA4241	rpsM	0.8328
PA4055	ribC	PA4568	rplU	0.8328
PA4753	PA4753	PA4274	rplK	0.8328
PA2812	PA2812	PA4239	rpsD	0.8328
PA4946	mutL	PA4941	hflC	0.8328
PA4432	rpsI	PA4433	rplM	0.8328
PA3029	moaB2	PA3916	moaE	0.8328
PA1863	modA	PA3918	moaC	0.8328
PA4269	rpoC	PA3162	rpsA	0.8328
PA3646	lpxD	PA3656	rpsB	0.8328
PA4262	rplD	PA2840	PA2840	0.8328
PA1610	fabA	PA4273	rplA	0.8328
PA5304	dadA	PA4385	groEL	0.8328
PA2975	rluC	PA4248	rplF	0.8328
PA4948	PA4948	PA4949	PA4949	0.8328
PA2585	uvrC	PA3742	rplS	0.8328
PA0004	gyrB	PA5567	PA5567	0.8328
PA3377	PA3377	PA3378	PA3378	0.8328
PA0382	micA	PA2840	PA2840	0.8328
PA4776	pmrA	PA4777	pmrB	0.8328
PA2966	acpP	PA5552	glmU	0.8328
PA2742	rpmI	PA2743	infC	0.8328
PA5223	ubiH	PA3337	rfaD	0.8328
PA2815	PA2815	PA3014	faoA	0.8328
PA3034	PA3034	PA1587	lpdG	0.8328
PA3583	glpR	PA0589	PA0589	0.8328
PA1610	fabA	PA0546	metK	0.8328
PA0489	PA0489	PA1847	PA1847	0.8328
PA3828	PA3828	PA3827	PA3827	0.8328
PA1102	fliG	PA1446	fliP	0.8328
PA1086	flgK	PA4385	groEL	0.8328
PA5242	ppk	PA5016	aceF	0.8328
PA4672	PA4672	PA4274	rplK	0.8328
PA3376	PA3376	PA5257	PA5257	0.8328
PA5124	ntrB	PA5429	aspA	0.8328
PA0576	rpoD	PA4271	rplL	0.8328
PA3167	serC	PA1049	pdxH	0.8328
PA4247	rplR	PA4258	rplV	0.8328
PA3746	ffh	PA1803	lon	0.8328
PA4819	PA4819	PA5316	rpmB	0.8328
PA5339	PA5339	PA4263	rplC	0.8328
PA4238	rpoA	PA3745	rpsP	0.8328
PA1800	tig	PA4263	rplC	0.8328
PA3876	narK2	PA3875	narG	0.8328
PA3806	PA3806	PA3563	fruR	0.8328
PA3444	PA3444	PA3445	PA3445	0.8328
PA3643	lpxB	PA4277	tufB	0.8328
PA3693	PA3693	PA0770	rnc	0.8328
PA3618	PA3618	PA0837	slyD	0.8328
PA1320	cyoD	PA3534	PA3534	0.8328
PA0376	rpoH	PA0023	qor	0.8328
PA1082	flgG	PA1086	flgK	0.8328
PA1802	clpX	PA1803	lon	0.8328
PA4433	rplM	PA4241	rpsM	0.8328
PA0376	rpoH	PA0374	ftsE	0.8328
PA4768	smpB	PA4403	secA	0.8328
PA4025	PA4025	PA4024	eutB	0.8328
PA2622	cspD	PA3162	rpsA	0.8328
PA4662	murI	PA4271	rplL	0.8328
PA1636	kdpD	PA1634	kdpB	0.8328
PA4238	rpoA	PA4244	rplO	0.8328
PA2812	PA2812	PA4264	rpsJ	0.8328
PA4314	purU1	PA0944	purN	0.8328
PA4053	ribE	PA4047	ribA	0.8328
PA4542	clpB	PA4277	tufB	0.8328
PA4740	pnp	PA0546	metK	0.8328
PA1801	clpP	PA4269	rpoC	0.8328
PA4239	rpsD	PA4256	rplP	0.8328
PA3806	PA3806	PA4935	rpsF	0.8328
PA2738	himA	PA3161	himD	0.8328
PA4252	rplX	PA4269	rpoC	0.8328
PA0354	PA0354	PA4249	rpsH	0.8328
PA5500	znuC	PA5501	znuB	0.8328
PA2585	uvrC	PA4260	rplB	0.8328
PA4768	smpB	PA3972	PA3972	0.8328
PA0795	prpC	PA1580	gltA	0.8328
PA4937	rnr	PA3745	rpsP	0.8328
PA4768	smpB	PA3162	rpsA	0.8328
PA1001	phnA	PA1758	pabB	0.8328
PA1801	clpP	PA3656	rpsB	0.8328
PA2743	infC	PA4744	infB	0.8328
PA1084	flgI	PA1446	fliP	0.8328
PA0009	glyQ	PA3656	rpsB	0.8328
PA3490	PA3490	PA3492	PA3492	0.8328
PA4277	tufB	PA3655	tsf	0.8328
PA3806	PA3806	PA4257	rpsC	0.8328
PA5360	phoB	PA1179	phoP	0.8328
PA1815	rnhA	PA4316	sbcB	0.8328
PA3646	lpxD	PA4568	rplU	0.8328
PA0236	PA0236	PA4246	rpsE	0.8328
PA3646	lpxD	PA4262	rplD	0.8328
PA5569	rnpA	PA4267	rpsG	0.8328
PA3111	folC	PA3834	valS	0.8328
PA4751	ftsH	PA4748	tpiA	0.8328
PA1618	PA1618	PA1587	lpdG	0.8328
PA2840	PA2840	PA4244	rplO	0.8328
PA1584	sdhB	PA1589	sucD	0.8328
PA1581	sdhC	PA1582	sdhD	0.8328
PA3746	ffh	PA4262	rplD	0.8328
PA1804	hupB	PA3161	himD	0.8328
PA1071	braF	PA1072	braE	0.8328
PA2585	uvrC	PA2586	gacA	0.8328
PA3810	hscA	PA4761	dnaK	0.8328
PA5338	spoT	PA1125	PA1125	0.8328
PA2961	holB	PA3989	holA	0.8328
PA4252	rplX	PA4253	rplN	0.8328
PA1505	moaA2	PA3917	moaD	0.8328
PA0354	PA0354	PA0579	rpsU	0.8328
PA1455	fliA	PA1094	fliD	0.8328
PA5192	pckA	PA5199	amgS	0.8328
PA3656	rpsB	PA3653	frr	0.8328
PA4260	rplB	PA4264	rpsJ	0.8328
PA4275	nusG	PA0579	rpsU	0.8328
PA3806	PA3806	PA4261	rplW	0.8328
PA5360	phoB	PA5365	phoU	0.8328
PA4848	accC	PA4847	accB	0.8328
PA2981	lpxK	PA2980	PA2980	0.8328
PA4284	recB	PA4285	recC	0.8328
PA3524	gloA1	PA4761	dnaK	0.8328
PA0854	fumC2	PA5429	aspA	0.8328
PA3590	PA3590	PA3014	faoA	0.8328
PA4560	ileS	PA4559	lspA	0.8328
PA2840	PA2840	PA4240	rpsK	0.8328
PA0576	rpoD	PA4744	infB	0.8328
PA1635	kdpC	PA1634	kdpB	0.8328
PA3635	eno	PA4385	groEL	0.8328
PA3982	PA3982	PA5117	typA	0.8328
PA4473	PA4473	PA3742	rplS	0.8328
PA3646	lpxD	PA5239	rho	0.8328
PA4254	rpsQ	PA4263	rplC	0.8328
PA0009	glyQ	PA4262	rplD	0.8328
PA5338	spoT	PA4258	rplV	0.8328
PA3797	PA3797	PA5016	aceF	0.8328
PA0456	PA0456	PA4563	rpsT	0.8328
PA3654	pyrH	PA4273	rplA	0.8328
PA0354	PA0354	PA4273	rplA	0.8328
PA3168	gyrA	PA4760	dnaJ	0.8328
PA5315	rpmG	PA5331	pyrE	0.8328
PA2084	PA2084	PA0036	trpB	0.8328
PA1421	gbuA	PA4839	speA	0.8328
PA3937	PA3937	PA3936	PA3936	0.8328
PA3646	lpxD	PA4267	rpsG	0.8328
PA1077	flgB	PA1080	flgE	0.8328
PA5164	rmlC	PA5162	rmlD	0.8328
PA5200	amgR	PA0463	creB	0.8328
PA4937	rnr	PA4248	rplF	0.8328
PA3245	minE	PA3244	minD	0.8328
PA3640	dnaE	PA4931	dnaB	0.8328
PA4267	rpsG	PA4273	rplA	0.8328
PA4807	selB	PA4246	rpsE	0.8328
PA4254	rpsQ	PA4259	rpsS	0.8328
PA3806	PA3806	PA4263	rplC	0.8328
PA2739	pheT	PA2740	pheS	0.8328
PA1802	clpX	PA4481	mreB	0.8328
PA3743	trmD	PA3640	dnaE	0.8328
PA2466	foxA	PA2398	fpvA	0.8328
PA1631	PA1631	PA3014	faoA	0.8328
PA4256	rplP	PA4269	rpoC	0.8328
PA2987	PA2987	PA0546	metK	0.8328
PA1832	PA1832	PA4432	rpsI	0.8328
PA5199	amgS	PA5200	amgR	0.8328
PA3168	gyrA	PA4277	tufB	0.8328
PA3982	PA3982	PA3981	PA3981	0.8328
PA5336	gmk	PA5345	recG	0.8328
PA4807	selB	PA4433	rplM	0.8328
PA5339	PA5339	PA4258	rplV	0.8328
PA4753	PA4753	PA4568	rplU	0.8328
PA3493	PA3493	PA3495	nth	0.8328
PA4931	dnaB	PA4930	alr	0.8328
PA1806	fabI	PA0002	dnaN	0.8328
PA5288	glnK	PA5287	amtB	0.8328
PA0382	micA	PA4761	dnaK	0.8328
PA3376	PA3376	PA3379	PA3379	0.8328
PA3644	lpxA	PA4271	rplL	0.8328
PA4259	rpsS	PA4264	rpsJ	0.8328
PA3806	PA3806	PA4250	rpsN	0.8328
PA4668	PA4668	PA1803	lon	0.8328
PA0962	PA0962	PA4246	rpsE	0.8328
PA4848	accC	PA4761	dnaK	0.8328
PA1094	fliD	PA1105	fliJ	0.8328
PA3981	PA3981	PA4433	rplM	0.8328
PA4935	rpsF	PA4932	rplI	0.8328
PA3105	xcpQ	PA3102	xcpS	0.8328
PA5425	purK	PA5426	purE	0.8328
PA1815	rnhA	PA4260	rplB	0.8328
PA5296	rep	PA4234	uvrA	0.8328
PA3266	capB	PA4944	hfq	0.8328
PA4413	ftsW	PA4403	secA	0.8328
PA0579	rpsU	PA4935	rpsF	0.8328
PA4269	rpoC	PA3308	hepA	0.8328
PA3861	rhl	PA4563	rpsT	0.8328
PA5361	phoR	PA1179	phoP	0.8328
PA1618	PA1618	PA4250	rpsN	0.8328
PA3806	PA3806	PA4247	rplR	0.8328
PA0001	dnaA	PA5569	rnpA	0.8328
PA4259	rpsS	PA4262	rplD	0.8328
PA1637	kdpE	PA5200	amgR	0.8328
PA0430	metF	PA3687	ppc	0.8328
PA1449	flhB	PA1104	fliI	0.8328
PA5338	spoT	PA4247	rplR	0.8328
PA0336	ygdP	PA4433	rplM	0.8328
PA3189	PA3189	PA1073	braD	0.8328
PA0155	pcaR	PA5493	polA	0.8328
PA4937	rnr	PA4263	rplC	0.8328
PA5316	rpmB	PA4932	rplI	0.8328
PA4268	rpsL	PA4270	rpoB	0.8328
PA2975	rluC	PA4273	rplA	0.8328
PA4740	pnp	PA4239	rpsD	0.8328
PA1583	sdhA	PA1584	sdhB	0.8328
PA5280	sss	PA5054	hslU	0.8328
PA4462	rpoN	PA4269	rpoC	0.8328
PA5555	atpG	PA3344	recQ	0.8328
PA4238	rpoA	PA4248	rplF	0.8328
PA1481	ccmG	PA1477	ccmC	0.8328
PA4238	rpoA	PA5255	algQ	0.8328
PA4462	rpoN	PA4761	dnaK	0.8328
PA4770	lldP	PA0482	glcB	0.8328
PA4758	carA	PA0402	pyrB	0.8328
PA0456	PA0456	PA4263	rplC	0.8328
PA1073	braD	PA1074	braC	0.8328
PA0395	pilT	PA3102	xcpS	0.8328
PA4261	rplW	PA4568	rplU	0.8328
PA3617	recA	PA5345	recG	0.8328
PA4408	ftsA	PA4407	ftsZ	0.8328
PA1564	PA1564	PA4270	rpoB	0.8328
PA4261	rplW	PA5315	rpmG	0.8328
PA3656	rpsB	PA3655	tsf	0.8328
PA4678	rimI	PA3337	rfaD	0.8328
PA4979	PA4979	PA1812	mltD	0.8328
PA3810	hscA	PA3811	hscB	0.8328
PA4506	PA4506	PA4504	PA4504	0.8328
PA5195	PA5195	PA3656	rpsB	0.8328
PA5278	dapF	PA5280	sss	0.8328
PA4408	ftsA	PA2977	murB	0.8328
PA1534	recR	PA1596	htpG	0.8328
PA1005	PA1005	PA5015	aceE	0.8328
PA3617	recA	PA0001	dnaA	0.8328
PA4243	secY	PA4248	rplF	0.8328
PA5556	atpA	PA5016	aceF	0.8328
PA0455	dbpA	PA3861	rhl	0.8328
PA5556	atpA	PA3011	topA	0.8328
PA4237	rplQ	PA4275	nusG	0.8328
PA3648	opr86	PA3646	lpxD	0.8328
PA4056	ribD	PA4263	rplC	0.8328
PA2840	PA2840	PA4264	rpsJ	0.8328
PA3834	valS	PA3831	pepA	0.8328
PA2975	rluC	PA3048	PA3048	0.8328
PA4275	nusG	PA4271	rplL	0.8328
PA4246	rpsE	PA4247	rplR	0.8328
PA3297	PA3297	PA4257	rpsC	0.8328
PA2827	PA2827	PA5018	msrA	0.8328
PA5107	blc	PA4110	ampC	0.8328
PA4259	rpsS	PA4260	rplB	0.8328
PA4557	lytB	PA4271	rplL	0.8328
PA0964	pmpR	PA0972	tolB	0.8328
PA2975	rluC	PA4253	rplN	0.8328
PA4810	fdnI	PA4811	fdnH	0.8328
PA2812	PA2812	PA4244	rplO	0.8328
PA4019	PA4019	PA3109	PA3109	0.8328
PA5180	PA5180	PA4761	dnaK	0.8328
PA1070	braG	PA1072	braE	0.8328
PA4768	smpB	PA0004	gyrB	0.8328
PA3627	ygbB	PA4264	rpsJ	0.8328
PA0002	dnaN	PA5570	rpmH	0.8328
PA0579	rpsU	PA4477	cafA	0.8328
PA3644	lpxA	PA4257	rpsC	0.8328
PA4753	PA4753	PA4264	rpsJ	0.8328
PA1816	dnaQ	PA4277	tufB	0.8328
PA0368	PA0368	PA5015	aceE	0.8328
PA3803	gcpE	PA3807	ndk	0.8328
PA2859	greB	PA4238	rpoA	0.8328
PA4967	parE	PA4730	panC	0.8328
PA5425	purK	PA3751	purT	0.8328
PA1580	gltA	PA1584	sdhB	0.8328
PA3013	foaB	PA1754	cysB	0.8328
PA3002	mfd	PA4672	PA4672	0.8328
PA4138	tyrS	PA4761	dnaK	0.8328
PA0336	ygdP	PA4670	prs	0.8328
PA4257	rpsC	PA4260	rplB	0.8328
PA1801	clpP	PA3745	rpsP	0.8328
PA0795	prpC	PA0792	prpD	0.8328
PA3017	PA3017	PA4277	tufB	0.8328
PA5567	PA5567	PA4403	secA	0.8328
PA3646	lpxD	PA4239	rpsD	0.8328
PA4246	rpsE	PA4264	rpsJ	0.8328
PA3645	fabZ	PA3656	rpsB	0.8328
PA3770	guaB	PA3777	xseA	0.8328
PA0576	rpoD	PA4273	rplA	0.8328
PA4749	glmM	PA4271	rplL	0.8328
PA3743	trmD	PA3832	holC	0.8328
PA1802	clpX	PA4542	clpB	0.8328
PA2975	rluC	PA4241	rpsM	0.8328
PA4745	nusA	PA4385	groEL	0.8328
PA3824	queA	PA3820	secF	0.8328
PA5162	rmlD	PA5161	rmlB	0.8328
PA3617	recA	PA0576	rpoD	0.8328
PA4271	rplL	PA4934	rpsR	0.8328
PA4044	dxs	PA3007	lexA	0.8328
PA4481	mreB	PA2639	nuoD	0.8328
PA0576	rpoD	PA4238	rpoA	0.8328
PA1803	lon	PA3162	rpsA	0.8328
PA4668	PA4668	PA4761	dnaK	0.8328
PA0330	rpiA	PA4363	iciA	0.8328
PA5569	rnpA	PA3742	rplS	0.8328
PA3861	rhl	PA4241	rpsM	0.8328
PA5360	phoB	PA5366	pstB	0.8328
PA0928	gacS	PA4983	PA4983	0.8328
PA1581	sdhC	PA1583	sdhA	0.8328
PA3673	plsB	PA4385	groEL	0.8328
PA4241	rpsM	PA4247	rplR	0.8328
PA0771	era	PA0767	lepA	0.8328
PA2975	rluC	PA3968	PA3968	0.8328
PA1529	lig	PA5015	aceE	0.8328
PA5361	phoR	PA3204	PA3204	0.8328
PA4269	rpoC	PA4267	rpsG	0.8328
PA0456	PA0456	PA3745	rpsP	0.8328
PA1686	alkA	PA5016	aceF	0.8328
PA2812	PA2812	PA3656	rpsB	0.8328
PA5078	PA5078	PA5077	mdoH	0.8328
PA4807	selB	PA5239	rho	0.8328
PA1086	flgK	PA1446	fliP	0.8328
PA0357	mutM	PA5331	pyrE	0.8328
PA4433	rplM	PA4247	rplR	0.8328
PA2966	acpP	PA5338	spoT	0.8328
PA1455	fliA	PA1446	fliP	0.8328
PA0009	glyQ	PA5316	rpmB	0.8328
PA4672	PA4672	PA4271	rplL	0.8328
PA4937	rnr	PA2738	himA	0.8328
PA3746	ffh	PA0546	metK	0.8328
[truncated: 1,631 more rows]

## Sheet: Table S1b
Table S1b. All predicted protein-protein interactions (PPIs)
Protein1	Symbol1	Protein2	Symbol2	Weight
PA0001	dnaA	PA4234	uvrA	1
PA0001	dnaA	PA4408	ftsA	1
PA0001	dnaA	PA4542	clpB	1
PA0001	dnaA	PA4723	dksA	1
PA0002	dnaN	PA0772	recO	1
PA0002	dnaN	PA0966	ruvA	1
PA0002	dnaN	PA0967	ruvB	1
PA0002	dnaN	PA1532	dnaX	1
PA0002	dnaN	PA1804	hupB	1
PA0002	dnaN	PA3777	xseA	1
PA0002	dnaN	PA4723	dksA	1
PA0002	dnaN	PA4760	dnaJ	1
PA0002	dnaN	PA5345	recG	1
PA0003	recF	PA0357	mutM	1
PA0003	recF	PA3528	rnt	1
PA0003	recF	PA3745	rpsP	1
PA0003	recF	PA4232	ssb	1
PA0003	recF	PA4763	recN	1
PA0003	recF	PA5345	recG	1
PA0003	recF	PA5493	polA	1
PA0004	gyrB	PA3528	rnt	1
PA0005	lptA	PA4050	pgpA	1
PA0005	lptA	PA4695	ilvH	1
PA0008	glyS	PA0018	fmt	1
PA0008	glyS	PA0956	proS	1
PA0008	glyS	PA1843	metH	1
PA0008	glyS	PA2744	thrS	1
PA0008	glyS	PA3083	pepN	1
PA0008	glyS	PA3108	purF	1
PA0008	glyS	PA3167	serC	1
PA0008	glyS	PA3525	argG	1
PA0008	glyS	PA3700	lysS	1
PA0008	glyS	PA3737	dsbC	1
PA0008	glyS	PA3802	hisS	1
PA0008	glyS	PA3834	valS	1
PA0008	glyS	PA3987	leuS	1
PA0008	glyS	PA4138	tyrS	1
PA0008	glyS	PA4439	trpS	1
PA0008	glyS	PA4443	cysD	1
PA0008	glyS	PA4483	gatA	1
PA0008	glyS	PA4484	gatB	1
PA0008	glyS	PA4560	ileS	1
PA0008	glyS	PA4694	ilvC	1
PA0008	glyS	PA5051	argS	1
PA0008	glyS	PA5142	hisH1	1
PA0008	glyS	PA5204	argA	1
PA0009	glyQ	PA0018	fmt	1
PA0009	glyQ	PA0650	trpD	1
PA0009	glyQ	PA0956	proS	1
PA0009	glyQ	PA0963	aspS	1
PA0009	glyQ	PA1754	cysB	1
PA0009	glyQ	PA2612	serS	1
PA0009	glyQ	PA2743	infC	1
PA0009	glyQ	PA3134	gltX	1
PA0009	glyQ	PA3655	tsf	1
PA0009	glyQ	PA3700	lysS	1
PA0009	glyQ	PA3903	prfC	1
PA0009	glyQ	PA4483	gatA	1
PA0009	glyQ	PA4484	gatB	1
PA0009	glyQ	PA4559	lspA	1
PA0009	glyQ	PA5171	arcA	1
PA0009	glyQ	PA5215	gcvT1	1
PA0009	glyQ	PA5323	argB	1
PA0009	glyQ	PA5413	ltaA	1
PA0010	tag	PA3617	recA	1
PA0010	tag	PA5296	rep	1
PA0016	trkA	PA0017	PA0017	1
PA0016	trkA	PA3186	oprB	1
PA0018	fmt	PA0036	trpB	1
PA0018	fmt	PA0293	aguB	1
PA0018	fmt	PA0668	tyrZ	1
PA0018	fmt	PA0963	aspS	1
PA0018	fmt	PA1165	pcpS	1
PA0018	fmt	PA1794	glnS	1
PA0018	fmt	PA1795	cysS	1
PA0018	fmt	PA1796	folD	1
PA0018	fmt	PA2444	glyA2	1
PA0018	fmt	PA2612	serS	1
PA0018	fmt	PA2740	pheS	1
PA0018	fmt	PA3134	gltX	1
PA0018	fmt	PA3700	lysS	1
PA0018	fmt	PA3816	cysE	1
PA0018	fmt	PA3831	pepA	1
PA0018	fmt	PA3984	lnt	1
PA0018	fmt	PA4007	proA	1
PA0018	fmt	PA4402	argJ	1
PA0018	fmt	PA4482	gatC	1
PA0018	fmt	PA4560	ileS	1
PA0018	fmt	PA4602	glyA3	1
PA0018	fmt	PA5098	hutH	1
PA0018	fmt	PA5213	gcvP1	1
PA0018	fmt	PA5256	dsbH	1
PA0018	fmt	PA5304	dadA	1
PA0019	def	PA0768	lepB	1
PA0019	def	PA2620	clpA	1
PA0019	def	PA3049	rmf	1
PA0019	def	PA3227	ppiA	1
PA0019	def	PA4483	gatA	1
PA0019	def	PA4559	lspA	1
PA0019	def	PA5018	msrA	1
PA0019	def	PA5197	rimK	1
PA0023	qor	PA4748	tpiA	1
PA0024	hemF	PA0342	thyA	1
PA0024	hemF	PA0350	folA	1
PA0024	hemF	PA0381	thiG	1
PA0024	hemF	PA0407	gshB	1
PA0024	hemF	PA0551	epd	1
PA0024	hemF	PA0999	pqsD	1
PA0024	hemF	PA1049	pdxH	1
PA0024	hemF	PA1272	cobO	1
PA0024	hemF	PA1279	cobU	1
PA0024	hemF	PA1375	pdxB	1
PA0024	hemF	PA1796	folD	1
PA0024	hemF	PA2587	pqsH	1
PA0024	hemF	PA2964	pabC	1
PA0024	hemF	PA3438	folE1	1
PA0024	hemF	PA3816	cysE	1
PA0024	hemF	PA3997	lipB	1
PA0024	hemF	PA4043	ispA	1
PA0024	hemF	PA4047	ribA	1
PA0024	hemF	PA4055	ribC	1
PA0024	hemF	PA4056	ribD	1
PA0024	hemF	PA4529	coaE	1
PA0024	hemF	PA4663	moeB	1
PA0024	hemF	PA4666	hemA	1
PA0024	hemF	PA4669	ipk	1
PA0024	hemF	PA4728	folK	1
PA0024	hemF	PA4730	panC	1
PA0024	hemF	PA5034	hemE	1
PA0024	hemF	PA5063	ubiE	1
PA0024	hemF	PA5203	gshA	1
PA0024	hemF	PA5243	hemB	1
PA0024	hemF	PA5260	hemC	1
PA0024	hemF	PA5358	ubiA	1
PA0025	aroE	PA0407	gshB	1
PA0025	aroE	PA4759	dapB	1
PA0025	aroE	PA5092	hutI	1
PA0027	PA0027	PA0028	PA0028	1
PA0029	PA0029	PA0030	PA0030	1
PA0031	betC	PA2357	msuE	1
PA0035	trpA	PA0297	spuA	1
PA0035	trpA	PA1421	gbuA	1
PA0035	trpA	PA2253	ansA	1
PA0035	trpA	PA3113	trpF	1
PA0035	trpA	PA3735	thrC	1
PA0035	trpA	PA4007	proA	1
PA0035	trpA	PA4447	hisC1	1
PA0035	trpA	PA4756	carB	1
PA0035	trpA	PA5140	hisF1	1
PA0036	trpB	PA0037	trpI	1
PA0036	trpB	PA0293	aguB	1
PA0036	trpB	PA0399	PA0399	1
PA0036	trpB	PA0904	lysC	1
PA0036	trpB	PA0932	cysM	1
PA0036	trpB	PA1326	ilvA2	1
PA0036	trpB	PA1375	pdxB	1
PA0036	trpB	PA1754	cysB	1
PA0036	trpB	PA2443	sdaA	1
PA0036	trpB	PA3120	leuD	1
PA0036	trpB	PA3152	hisH2	1
PA0036	trpB	PA3165	hisC2	1
PA0036	trpB	PA3166	pheA	1
PA0036	trpB	PA3735	thrC	1
PA0036	trpB	PA3997	lipB	1
PA0036	trpB	PA4695	ilvH	1
PA0036	trpB	PA4976	aruH	1
PA0036	trpB	PA5039	aroK	1
PA0036	trpB	PA5119	glnA	1
PA0036	trpB	PA5140	hisF1	1
PA0036	trpB	PA5213	gcvP1	1
PA0037	trpI	PA0293	aguB	1
PA0037	trpI	PA0609	trpE	1
PA0037	trpI	PA0762	algU	1
PA0037	trpI	PA1003	mvfR	1
PA0037	trpI	PA1544	anr	1
PA0037	trpI	PA2492	mexT	1
PA0037	trpI	PA3120	leuD	1
PA0051	phzH	PA0593	pdxA	1
PA0051	phzH	PA2969	plsX	1
PA0054	PA0054	PA0056	PA0056	1
PA0065	PA0065	PA0066	PA0066	1
PA0065	PA0065	PA4314	purU1	1
PA0067	prlC	PA2612	serS	1
PA0067	prlC	PA3049	rmf	1
PA0067	prlC	PA4559	lspA	1
PA0070	PA0070	PA0071	PA0071	1
PA0070	PA0070	PA0073	PA0073	1
PA0070	PA0070	PA0075	pppA	1
PA0071	PA0071	PA0073	PA0073	1
PA0071	PA0071	PA0074	ppkA	1
PA0071	PA0071	PA0075	pppA	1
PA0073	PA0073	PA0075	pppA	1
PA0074	ppkA	PA0090	clpV1	1
PA0074	ppkA	PA3656	rpsB	1
PA0074	ppkA	PA3700	lysS	1
PA0074	ppkA	PA4568	rplU	1
PA0074	ppkA	PA4666	hemA	1
PA0095	PA0095	PA0098	PA0098	1
PA0097	PA0097	PA0099	PA0099	1
PA0097	PA0097	PA0100	PA0100	1
PA0105	coxB	PA0106	coxA	1
PA0105	coxB	PA0108	coIII	1
PA0105	coxB	PA1587	lpdG	1
PA0105	coxB	PA4133	PA4133	1
PA0106	coxA	PA0108	coIII	1
PA0106	coxA	PA0196	pntB	1
PA0106	coxA	PA1104	fliI	1
PA0106	coxA	PA1319	cyoC	1
PA0106	coxA	PA1498	pykF	1
PA0106	coxA	PA1562	acnA	1
PA0106	coxA	PA2640	nuoE	1
PA0106	coxA	PA4470	fumC1	1
PA0106	coxA	PA4810	fdnI	1
PA0108	coIII	PA0196	pntB	1
PA0108	coIII	PA0609	trpE	1
PA0108	coIII	PA1587	lpdG	1
PA0108	coIII	PA1589	sucD	1
PA0108	coIII	PA2646	nuoK	1
PA0108	coIII	PA4771	lldD	1
PA0113	PA0113	PA0114	PA0114	1
PA0117	PA0117	PA0118	PA0118	1
PA0132	PA0132	PA0432	sahH	1
PA0132	PA0132	PA0865	hpd	1
PA0132	PA0132	PA0944	purN	1
PA0132	PA0132	PA1794	glnS	1
PA0132	PA0132	PA1927	metE	1
PA0132	PA0132	PA2744	thrS	1
PA0132	PA0132	PA3118	leuB	1
PA0132	PA0132	PA3151	hisF2	1
PA0132	PA0132	PA3700	lysS	1
PA0132	PA0132	PA3834	valS	1
PA0132	PA0132	PA5119	glnA	1
PA0132	PA0132	PA5140	hisF1	1
PA0132	PA0132	PA5415	glyA1	1
PA0136	PA0136	PA0138	PA0138	1
PA0137	PA0137	PA0138	PA0138	1
PA0140	ahpF	PA0594	surA	1
PA0140	ahpF	PA2622	cspD	1
PA0146	PA0146	PA0147	PA0147	1
PA0149	PA0149	PA0150	PA0150	1
PA0152	pcaQ	PA1003	mvfR	1
PA0152	pcaQ	PA1544	anr	1
PA0152	pcaQ	PA2007	maiA	1
PA0152	pcaQ	PA3006	psrA	1
PA0153	pcaH	PA0154	pcaG	1
PA0153	pcaH	PA0447	gcdH	1
PA0153	pcaH	PA3935	tauD	1
PA0154	pcaG	PA2343	mtlY	1
PA0154	pcaG	PA2518	xylX	1
PA0155	pcaR	PA3266	capB	1
PA0155	pcaR	PA3635	eno	1
PA0155	pcaR	PA3636	kdsA	1
PA0155	pcaR	PA5332	crc	1
PA0157	triB	PA0158	triC	1
PA0173	PA0173	PA0179	PA0179	1
PA0173	PA0173	PA0180	PA0180	1
PA0174	PA0174	PA0176	aer2	1
PA0174	PA0174	PA0177	PA0177	1
PA0174	PA0174	PA0178	PA0178	1
PA0174	PA0174	PA0179	PA0179	1
PA0174	PA0174	PA0180	PA0180	1
PA0175	PA0175	PA0180	PA0180	1
PA0176	aer2	PA0179	PA0179	1
PA0177	PA0177	PA0179	PA0179	1
PA0178	PA0178	PA0179	PA0179	1
PA0178	PA0178	PA0180	PA0180	1
PA0183	atsA	PA0184	PA0184	1
PA0183	atsA	PA0185	PA0185	1
PA0195	pntAA	PA1317	cyoA	1
PA0195	pntAA	PA1477	ccmC	1
PA0195	pntAA	PA1479	ccmE	1
PA0195	pntAA	PA2382	lldA	1
PA0195	pntAA	PA2998	nqrB	1
PA0195	pntAA	PA3382	phnE	1
PA0195	pntAA	PA4810	fdnI	1
PA0196	pntB	PA1318	cyoB	1
PA0196	pntB	PA2516	xylZ	1
PA0196	pntB	PA2643	nuoH	1
PA0196	pntB	PA3929	cioB	1
PA0197	PA0197	PA0198	exbB1	1
PA0197	PA0197	PA0199	exbD1	1
PA0199	exbD1	PA1947	rbsA	1
PA0199	exbD1	PA3384	phnC	1
PA0203	PA0203	PA0205	PA0205	1
PA0203	PA0203	PA0206	PA0206	1
PA0204	PA0204	PA0205	PA0205	1
PA0209	PA0209	PA0213	PA0213	1
PA0210	mdcC	PA0927	ldhA	1
PA0210	mdcC	PA2343	mtlY	1
PA0210	mdcC	PA2344	mtlZ	1
PA0210	mdcC	PA2623	icd	1
PA0211	mdcD	PA0552	pgk	1
PA0211	mdcD	PA2344	mtlZ	1
PA0211	mdcD	PA2623	icd	1
PA0219	PA0219	PA0220	PA0220	1
PA0219	PA0219	PA0221	PA0221	1
PA0223	PA0223	PA0224	PA0224	1
PA0226	PA0226	PA0227	PA0227	1
PA0228	pcaF	PA1375	pdxB	1
PA0228	pcaF	PA2001	atoB	1
PA0228	pcaF	PA2966	acpP	1
PA0228	pcaF	PA4125	hpcD	1
PA0228	pcaF	PA4412	murG	1
PA0229	pcaT	PA0231	pcaD	1
PA0229	pcaT	PA0232	pcaC	1
PA0229	pcaT	PA5531	tonB	1
PA0230	pcaB	PA0231	pcaD	1
PA0230	pcaB	PA0232	pcaC	1
PA0230	pcaB	PA1515	alc	1
PA0230	pcaB	PA2007	maiA	1
PA0230	pcaB	PA3183	zwf	1
PA0230	pcaB	PA3194	edd	1
PA0230	pcaB	PA3636	kdsA	1
PA0231	pcaD	PA0232	pcaC	1
PA0231	pcaD	PA0265	gabD	1
PA0231	pcaD	PA0482	glcB	1
PA0231	pcaD	PA2008	fahA	1
PA0231	pcaD	PA3193	glk	1
PA0231	pcaD	PA3570	mmsA	1
PA0231	pcaD	PA5419	soxG	1
PA0232	pcaC	PA0265	gabD	1
PA0232	pcaC	PA0482	glcB	1
PA0232	pcaC	PA2008	fahA	1
PA0232	pcaC	PA2012	liuD	1
PA0232	pcaC	PA2265	PA2265	1
PA0232	pcaC	PA2321	PA2321	1
PA0232	pcaC	PA3183	zwf	1
PA0232	pcaC	PA3195	gapA	1
PA0232	pcaC	PA3570	mmsA	1
PA0245	aroQ2	PA0316	serA	1
PA0245	aroQ2	PA1010	dapA	1
PA0245	aroQ2	PA1375	pdxB	1
PA0245	aroQ2	PA1585	sucA	1
PA0245	aroQ2	PA1681	aroC	1
PA0245	aroQ2	PA2008	fahA	1
PA0245	aroQ2	PA2629	purB	1
PA0245	aroQ2	PA3068	gdhB	1
PA0245	aroQ2	PA3166	pheA	1
PA0245	aroQ2	PA3735	thrC	1
PA0245	aroQ2	PA5204	argA	1
PA0245	aroQ2	PA5206	argE	1
PA0245	aroQ2	PA5278	dapF	1
PA0247	pobA	PA2265	PA2265	1
PA0247	pobA	PA2508	catC	1
PA0247	pobA	PA2516	xylZ	1
PA0247	pobA	PA2518	xylX	1
PA0247	pobA	PA4901	mdlC	1
PA0265	gabD	PA0393	proC	1
PA0265	gabD	PA1311	phnX	1
PA0265	gabD	PA2014	liuB	1
PA0265	gabD	PA2015	liuA	1
PA0265	gabD	PA2248	bkdA2	1
PA0265	gabD	PA2709	cysK	1
PA0265	gabD	PA3182	pgl	1
PA0265	gabD	PA5092	hutI	1
PA0265	gabD	PA5204	argA	1
PA0265	gabD	PA5413	ltaA	1
PA0265	gabD	PA5417	soxD	1
PA0265	gabD	PA5418	soxA	1
PA0265	gabD	PA5427	adhA	1
PA0266	gabT	PA0288	gpuA	1
PA0266	gabT	PA0293	aguB	1
PA0266	gabT	PA0393	proC	1
PA0266	gabT	PA0795	prpC	1
PA0266	gabT	PA0895	aruC	1
PA0266	gabT	PA1338	ggt	1
PA0266	gabT	PA1587	lpdG	1
PA0266	gabT	PA1927	metE	1
PA0266	gabT	PA2007	maiA	1
PA0266	gabT	PA2443	sdaA	1
PA0266	gabT	PA2445	gcvP2	1
PA0266	gabT	PA3182	pgl	1
PA0266	gabT	PA3183	zwf	1
PA0266	gabT	PA3194	edd	1
PA0266	gabT	PA3636	kdsA	1
PA0266	gabT	PA3700	lysS	1
PA0266	gabT	PA4442	cysN	1
PA0266	gabT	PA4602	glyA3	1
PA0266	gabT	PA4733	acsB	1
PA0266	gabT	PA5039	aroK	1
PA0266	gabT	PA5379	sdaB	1
PA0266	gabT	PA5419	soxG	1
PA0270	PA0270	PA0271	PA0271	1
PA0280	cysA	PA0300	spuD	1
PA0280	cysA	PA0302	spuF	1
PA0280	cysA	PA0892	aotP	1
PA0280	cysA	PA0930	PA0930	1
PA0280	cysA	PA1476	ccmB	1
PA0280	cysA	PA1477	ccmC	1
PA0280	cysA	PA2923	hisJ	1
PA0280	cysA	PA3607	potA	1
PA0280	cysA	PA3609	potC	1
PA0280	cysA	PA4687	hitA	1
PA0280	cysA	PA5501	znuB	1
PA0281	cysW	PA0282	cysT	1
PA0281	cysW	PA0888	aotJ	1
PA0281	cysW	PA2924	hisQ	1
PA0281	cysW	PA2925	hisM	1
PA0281	cysW	PA3608	potB	1
PA0281	cysW	PA4688	hitB	1
PA0282	cysT	PA0888	aotJ	1
PA0282	cysT	PA1475	ccmA	1
PA0282	cysT	PA3382	phnE	1
PA0283	sbp	PA0303	spuG	1
PA0283	sbp	PA1070	braG	1
PA0283	sbp	PA1072	braE	1
PA0283	sbp	PA5368	pstC	1
PA0287	gpuP	PA0288	gpuA	1
PA0287	gpuP	PA0289	gpuR	1
PA0288	gpuA	PA0289	gpuR	1
PA0288	gpuA	PA0870	phhC	1
PA0288	gpuA	PA1421	gbuA	1
PA0288	gpuA	PA2253	ansA	1
PA0288	gpuA	PA3113	trpF	1
PA0288	gpuA	PA3769	guaA	1
PA0288	gpuA	PA5035	gltD	1
PA0288	gpuA	PA5495	thrB	1
PA0291	oprE	PA0973	oprL	1
PA0293	aguB	PA0399	PA0399	1
PA0293	aguB	PA0432	sahH	1
PA0293	aguB	PA1585	sucA	1
PA0293	aguB	PA1794	glnS	1
PA0293	aguB	PA3152	hisH2	1
PA0293	aguB	PA3735	thrC	1
PA0293	aguB	PA4447	hisC1	1
PA0293	aguB	PA4449	hisG	1
PA0293	aguB	PA4602	glyA3	1
PA0293	aguB	PA4758	carA	1
PA0293	aguB	PA5039	aroK	1
PA0293	aguB	PA5140	hisF1	1
PA0293	aguB	PA5415	glyA1	1
PA0297	spuA	PA0303	spuG	1
PA0297	spuA	PA0904	lysC	1
PA0297	spuA	PA1010	dapA	1
PA0297	spuA	PA1794	glnS	1
PA0297	spuA	PA1927	metE	1
PA0297	spuA	PA3165	hisC2	1
PA0297	spuA	PA4666	hemA	1
PA0297	spuA	PA5067	hisE	1
PA0297	spuA	PA5092	hutI	1
PA0298	spuB	PA0301	spuE	1
PA0298	spuB	PA0302	spuF	1
PA0298	spuB	PA5119	glnA	1
PA0299	spuC	PA0301	spuE	1
PA0299	spuC	PA0304	spuH	1
PA0300	spuD	PA0301	spuE	1
PA0300	spuD	PA0302	spuF	1
PA0300	spuD	PA0303	spuG	1
PA0300	spuD	PA0304	spuH	1
PA0301	spuE	PA0304	spuH	1
PA0301	spuE	PA0972	tolB	1
PA0301	spuE	PA1861	modC	1
PA0301	spuE	PA3610	potD	1
PA0301	spuE	PA4158	fepC	1
PA0301	spuE	PA5366	pstB	1
PA0301	spuE	PA5531	tonB	1
PA0302	spuF	PA0303	spuG	1
PA0302	spuF	PA0304	spuH	1
PA0302	spuF	PA0374	ftsE	1
PA0302	spuF	PA0892	aotP	1
PA0302	spuF	PA1634	kdpB	1
PA0302	spuF	PA1947	rbsA	1
PA0302	spuF	PA3384	phnC	1
PA0302	spuF	PA3394	nosF	1
PA0302	spuF	PA3406	hasD	1
PA0302	spuF	PA4207	mexI	1
PA0302	spuF	PA4228	pchD	1
PA0302	spuF	PA5450	wzt	1
PA0302	spuF	PA5476	citA	1
PA0302	spuF	PA5500	znuC	1
PA0303	spuG	PA1070	braG	1
PA0304	spuH	PA0972	tolB	1
PA0304	spuH	PA5501	znuB	1
PA0316	serA	PA0649	trpG	1
PA0316	serA	PA0932	cysM	1
PA0316	serA	PA1337	ansB	1
PA0316	serA	PA2629	purB	1
PA0316	serA	PA3151	hisF2	1
PA0316	serA	PA3357	dsdA	1
PA0316	serA	PA3658	glnD	1
PA0316	serA	PA3769	guaA	1
PA0316	serA	PA4696	ilvI	1
PA0316	serA	PA5067	hisE	1
PA0316	serA	PA5204	argA	1
PA0316	serA	PA5379	sdaB	1
PA0321	PA0321	PA0322	PA0322	1
PA0323	PA0323	PA0324	PA0324	1
PA0330	rpiA	PA2996	nqrD	1
PA0330	rpiA	PA3391	nosR	1
PA0330	rpiA	PA3393	nosD	1
PA0330	rpiA	PA3395	nosY	1
PA0330	rpiA	PA3452	mqoA	1
PA0330	rpiA	PA3635	eno	1
PA0330	rpiA	PA4809	fdhE	1
PA0330	rpiA	PA4812	fdnG	1
PA0330	rpiA	PA5063	ubiE	1
PA0330	rpiA	PA5555	atpG	1
PA0330	rpiA	PA5556	atpA	1
PA0331	ilvA1	PA0761	nadB	1
PA0331	ilvA1	PA0956	proS	1
PA0331	ilvA1	PA3013	foaB	1
PA0331	ilvA1	PA3166	pheA	1
PA0331	ilvA1	PA3357	dsdA	1
PA0331	ilvA1	PA3658	glnD	1
PA0331	ilvA1	PA3834	valS	1
PA0331	ilvA1	PA4439	trpS	1
PA0331	ilvA1	PA5035	gltD	1
PA0331	ilvA1	PA5038	aroB	1
PA0331	ilvA1	PA5039	aroK	1
PA0331	ilvA1	PA5067	hisE	1
PA0331	ilvA1	PA5322	algC	1
PA0334	PA0334	PA0335	PA0335	1
PA0336	ygdP	PA1156	nrdA	1
PA0336	ygdP	PA3141	wbpM	1
PA0336	ygdP	PA3770	guaB	1
PA0336	ygdP	PA3807	ndk	1
PA0337	ptsP	PA0973	oprL	1
PA0340	PA0340	PA0341	lgt	1
PA0341	lgt	PA1796	folD	1
PA0341	lgt	PA2740	pheS	1
PA0341	lgt	PA4259	rpsS	1
PA0341	lgt	PA4743	rbfA	1
PA0342	thyA	PA0402	pyrB	1
PA0342	thyA	PA0403	pyrR	1
PA0342	thyA	PA0407	gshB	1
PA0342	thyA	PA0999	pqsD	1
PA0342	thyA	PA1273	cobB	1
PA0342	thyA	PA1281	cobV	1
PA0342	thyA	PA1543	apt	1
PA0342	thyA	PA1816	dnaQ	1
PA0342	thyA	PA2629	purB	1
PA0342	thyA	PA2876	pyrF	1
PA0342	thyA	PA2908	cbiD	1
PA0342	thyA	PA2962	tmk	1
PA0342	thyA	PA3654	pyrH	1
PA0342	thyA	PA3770	guaB	1
PA0342	thyA	PA4043	ispA	1
PA0342	thyA	PA4044	dxs	1
PA0342	thyA	PA4051	thiL	1
PA0342	thyA	PA4529	coaE	1
PA0342	thyA	PA4646	upp	1
PA0342	thyA	PA4669	ipk	1
PA0342	thyA	PA4730	panC	1
PA0342	thyA	PA5259	hemD	1
PA0342	thyA	PA5260	hemC	1
PA0342	thyA	PA5320	coaC	1
PA0342	thyA	PA5358	ubiA	1
PA0342	thyA	PA5425	purK	1
PA0347	glpQ	PA3092	fadH1	1
PA0347	glpQ	PA4693	pssA	1
PA0350	folA	PA0582	folB	1
PA0350	folA	PA0773	pdxJ	1
PA0350	folA	PA1796	folD	1
PA0350	folA	PA1989	pqqE	1
PA0350	folA	PA3111	folC	1
PA0350	folA	PA4043	ispA	1
PA0350	folA	PA4529	coaE	1
PA0350	folA	PA4569	ispB	1
PA0350	folA	PA4655	hemH	1
PA0350	folA	PA4669	ipk	1
PA0350	folA	PA4728	folK	1
PA0350	folA	PA4730	panC	1
PA0350	folA	PA5358	ubiA	1
PA0353	ilvD	PA0447	gcdH	1
PA0353	ilvD	PA0504	bioD	1
PA0353	ilvD	PA4397	panE	1
PA0353	ilvD	PA4442	cysN	1
PA0353	ilvD	PA4524	nadC	1
PA0353	ilvD	PA4957	psd	1
PA0353	ilvD	PA5035	gltD	1
PA0355	pfpI	PA1928	rimJ	1
PA0355	pfpI	PA3635	eno	1
PA0355	pfpI	PA4240	rpsK	1
PA0355	pfpI	PA4253	rplN	1
PA0355	pfpI	PA4483	gatA	1
PA0355	pfpI	PA4672	PA4672	1
PA0355	pfpI	PA4741	rpsO	1
PA0355	pfpI	PA5569	rnpA	1
PA0357	mutM	PA0750	ung	1
PA0357	mutM	PA4853	fis	1
PA0362	fdx1	PA1581	sdhC	1
PA0362	fdx1	PA1586	sucB	1
PA0362	fdx1	PA5063	ubiE	1
PA0363	coaD	PA0555	fda	1
PA0363	coaD	PA0654	speD	1
PA0363	coaD	PA1393	cysC	1
PA0363	coaD	PA2001	atoB	1
PA0363	coaD	PA4442	cysN	1
PA0363	coaD	PA4443	cysD	1
PA0363	coaD	PA4640	mqoB	1
PA0363	coaD	PA4748	tpiA	1
PA0363	coaD	PA4865	ureA	1
PA0370	PA0370	PA0371	PA0371	1
PA0373	ftsY	PA0375	ftsX	1
PA0373	ftsY	PA3746	ffh	1
PA0373	ftsY	PA4747	secG	1
PA0373	ftsY	PA5068	tatA	1
PA0374	ftsE	PA0892	aotP	1
PA0374	ftsE	PA0970	tolR	1
PA0374	ftsE	PA0973	oprL	1
PA0374	ftsE	PA1070	braG	1
PA0374	ftsE	PA1493	cysP	1
PA0374	ftsE	PA1863	modA	1
PA0374	ftsE	PA1947	rbsA	1
PA0374	ftsE	PA3607	potA	1
PA0374	ftsE	PA4647	uraA	1
PA0374	ftsE	PA5500	znuC	1
PA0376	rpoH	PA1776	sigX	1
PA0376	rpoH	PA3192	gltR	1
PA0380	PA0380	PA0381	thiG	1
PA0381	thiG	PA1277	cobQ	1
PA0381	thiG	PA2964	pabC	1
PA0381	thiG	PA3650	dxr	1
PA0381	thiG	PA3814	iscS	1
PA0381	thiG	PA4043	ispA	1
PA0381	thiG	PA4055	ribC	1
PA0381	thiG	PA4695	ilvH	1
PA0381	thiG	PA4919	pncB1	1
PA0381	thiG	PA4920	nadE	1
PA0381	thiG	PA5118	thiI	1
PA0382	micA	PA4283	recD	1
PA0382	micA	PA4284	recB	1
PA0382	micA	PA4931	dnaB	1
PA0390	metX	PA0391	PA0391	1
PA0390	metX	PA0402	pyrB	1
PA0390	metX	PA0662	argC	1
PA0390	metX	PA0904	lysC	1
PA0390	metX	PA2443	sdaA	1
PA0390	metX	PA2617	aat	1
PA0390	metX	PA3151	hisF2	1
PA0390	metX	PA3735	thrC	1
PA0390	metX	PA3834	valS	1
PA0390	metX	PA3997	lipB	1
PA0390	metX	PA4442	cysN	1
PA0390	metX	PA4759	dapB	1
PA0390	metX	PA5038	aroB	1
PA0390	metX	PA5140	hisF1	1
PA0390	metX	PA5277	lysA	1
PA0390	metX	PA5495	thrB	1
PA0392	PA0392	PA0393	proC	1
PA0392	PA0392	PA0394	PA0394	1
PA0393	proC	PA0407	gshB	1
PA0393	proC	PA0430	metF	1
PA0393	proC	PA0432	sahH	1
PA0393	proC	PA1794	glnS	1
PA0393	proC	PA2249	bkdB	1
PA0393	proC	PA2612	serS	1
PA0393	proC	PA2629	purB	1
PA0393	proC	PA3834	valS	1
PA0393	proC	PA4443	cysD	1
PA0393	proC	PA4602	glyA3	1
PA0393	proC	PA5302	dadX	1
PA0395	pilT	PA2979	kdsB	1
PA0395	pilT	PA4417	murE	1
PA0395	pilT	PA4526	pilB	1
PA0395	pilT	PA4997	msbA	1
PA0395	pilT	PA5552	glmU	1
PA0399	PA0399	PA0872	phhA	1
PA0399	PA0399	PA1326	ilvA2	1
PA0399	PA0399	PA1587	lpdG	1
PA0399	PA0399	PA2248	bkdA2	1
PA0399	PA0399	PA2629	purB	1
PA0399	PA0399	PA2943	PA2943	1
PA0399	PA0399	PA3120	leuD	1
PA0399	PA0399	PA3166	pheA	1
PA0399	PA0399	PA3736	hom	1
PA0399	PA0399	PA4920	nadE	1
PA0399	PA0399	PA5263	argH	1
PA0399	PA0399	PA5302	dadX	1
PA0401	PA0401	PA0402	pyrB	1
PA0401	PA0401	PA0403	pyrR	1
PA0401	PA0401	PA0945	purM	1
PA0401	PA0401	PA2991	sth	1
PA0401	PA0401	PA3654	pyrH	1
PA0401	PA0401	PA3751	purT	1
PA0401	PA0401	PA3763	purL	1
PA0401	PA0401	PA3769	guaA	1
PA0401	PA0401	PA5425	purK	1
PA0401	PA0401	PA5426	purE	1
PA0402	pyrB	PA0403	pyrR	1
PA0402	pyrB	PA0441	dht	1
PA0402	pyrB	PA0782	putA	1
PA0402	pyrB	PA0945	purM	1
PA0402	pyrB	PA1004	nadA	1
PA0402	pyrB	PA1162	dapE	1
PA0402	pyrB	PA1750	PA1750	1
PA0402	pyrB	PA1794	glnS	1
PA0402	pyrB	PA1796	folD	1
PA0402	pyrB	PA3525	argG	1
PA0402	pyrB	PA3527	pyrC	1
PA0402	pyrB	PA3537	argF	1
PA0402	pyrB	PA3736	hom	1
PA0402	pyrB	PA3769	guaA	1
PA0402	pyrB	PA4007	proA	1
PA0402	pyrB	PA4443	cysD	1
PA0402	pyrB	PA4731	panD	1
PA0402	pyrB	PA4759	dapB	1
PA0402	pyrB	PA4920	nadE	1
PA0402	pyrB	PA5038	aroB	1
PA0402	pyrB	PA5039	aroK	1
PA0402	pyrB	PA5143	hisB	1
PA0402	pyrB	PA5203	gshA	1
PA0402	pyrB	PA5302	dadX	1
PA0402	pyrB	PA5426	purE	1
PA0403	pyrR	PA0437	codA	1
PA0403	pyrR	PA1543	apt	1
PA0403	pyrR	PA2962	tmk	1
PA0403	pyrR	PA2991	sth	1
PA0403	pyrR	PA3163	cmk	1
PA0403	pyrR	PA3654	pyrH	1
PA0403	pyrR	PA3770	guaB	1
PA0403	pyrR	PA4397	panE	1
PA0403	pyrR	PA5261	algR	1
PA0403	pyrR	PA5298	PA5298	1
PA0403	pyrR	PA5331	pyrE	1
PA0403	pyrR	PA5541	pyrQ	1
PA0404	PA0404	PA0405	PA0405	1
PA0404	PA0404	PA0406	PA0406	1
PA0404	PA0404	PA0407	gshB	1
PA0405	PA0405	PA0406	PA0406	1
PA0405	PA0405	PA0407	gshB	1
PA0407	gshB	PA0432	sahH	1
PA0407	gshB	PA0504	bioD	1
PA0407	gshB	PA0551	epd	1
PA0407	gshB	PA0593	pdxA	1
PA0407	gshB	PA0609	trpE	1
PA0407	gshB	PA0649	trpG	1
PA0407	gshB	PA0782	putA	1
PA0407	gshB	PA0895	aruC	1
PA0407	gshB	PA1010	dapA	1
PA0407	gshB	PA1049	pdxH	1
PA0407	gshB	PA1326	ilvA2	1
PA0407	gshB	PA1585	sucA	1
PA0407	gshB	PA1778	cobA	1
PA0407	gshB	PA1794	glnS	1
PA0407	gshB	PA1796	folD	1
PA0407	gshB	PA2025	gor	1
PA0407	gshB	PA2247	bkdA1	1
PA0407	gshB	PA2629	purB	1
PA0407	gshB	PA2903	cobJ	1
PA0407	gshB	PA2905	cobH	1
PA0407	gshB	PA2908	cbiD	1
PA0407	gshB	PA2943	PA2943	1
PA0407	gshB	PA2964	pabC	1
PA0407	gshB	PA3013	foaB	1
PA0407	gshB	PA3014	faoA	1
PA0407	gshB	PA3111	folC	1
PA0407	gshB	PA3113	trpF	1
PA0407	gshB	PA3151	hisF2	1
PA0407	gshB	PA3167	serC	1
PA0407	gshB	PA3438	folE1	1
PA0407	gshB	PA3633	ygbP	1
PA0407	gshB	PA3735	thrC	1
PA0407	gshB	PA3987	leuS	1
PA0407	gshB	PA3997	lipB	1
PA0407	gshB	PA4006	nadD	1
PA0407	gshB	PA4043	ispA	1
PA0407	gshB	PA4044	dxs	1
PA0407	gshB	PA4047	ribA	1
PA0407	gshB	PA4056	ribD	1
PA0407	gshB	PA4397	panE	1
PA0407	gshB	PA4449	hisG	1
PA0407	gshB	PA4569	ispB	1
PA0407	gshB	PA4602	glyA3	1
PA0407	gshB	PA4666	hemA	1
PA0407	gshB	PA4669	ipk	1
PA0407	gshB	PA4750	folP	1
PA0407	gshB	PA4957	psd	1
PA0407	gshB	PA4976	aruH	1
PA0407	gshB	PA5039	aroK	1
PA0407	gshB	PA5066	hisI	1
PA0407	gshB	PA5067	hisE	1
PA0407	gshB	PA5118	thiI	1
PA0407	gshB	PA5119	glnA	1
PA0407	gshB	PA5140	hisF1	1
PA0407	gshB	PA5142	hisH1	1
PA0407	gshB	PA5204	argA	1
PA0407	gshB	PA5206	argE	1
PA0407	gshB	PA5215	gcvT1	1
PA0407	gshB	PA5260	hemC	1
PA0407	gshB	PA5358	ubiA	1
PA0407	gshB	PA5429	aspA	1
PA0408	pilG	PA0409	pilH	1
PA0408	pilG	PA0930	PA0930	1
PA0408	pilG	PA5261	algR	1
PA0408	pilG	PA5360	phoB	1
PA0409	pilH	PA0411	pilJ	1
PA0409	pilH	PA0413	chpA	1
PA0409	pilH	PA1099	fleR	1
PA0409	pilH	PA1180	phoQ	1
PA0409	pilH	PA3878	narX	1
PA0409	pilH	PA4525	pilA	1
PA0409	pilH	PA4547	pilR	1
PA0409	pilH	PA4885	irlR	1
PA0409	pilH	PA5165	PA5165	1
PA0409	pilH	PA5483	algB	1
PA0410	pilI	PA0412	pilK	1
PA0410	pilI	PA0413	chpA	1
PA0410	pilI	PA1456	cheY	1
PA0410	pilI	PA4307	pctC	1
PA0410	pilI	PA4526	pilB	1
PA0410	pilI	PA4547	pilR	1
PA0411	pilJ	PA0412	pilK	1
PA0411	pilJ	PA0414	chpB	1
PA0411	pilJ	PA4307	pctC	1
PA0411	pilJ	PA4309	pctA	1
PA0411	pilJ	PA4310	pctB	1
PA0411	pilJ	PA4954	motA	1
PA0412	pilK	PA0413	chpA	1
PA0413	chpA	PA0417	chpE	1
PA0414	chpB	PA0416	chpD	1
PA0420	bioA	PA0501	bioF	1
PA0420	bioA	PA1049	pdxH	1
PA0420	bioA	PA3735	thrC	1
PA0420	bioA	PA4056	ribD	1
PA0420	bioA	PA4666	hemA	1
PA0420	bioA	PA5243	hemB	1
PA0420	bioA	PA5260	hemC	1
PA0422	PA0422	PA0423	pasP	1
PA0424	mexR	PA2337	mtlR	1
PA0424	mexR	PA4853	fis	1
PA0425	mexA	PA0892	aotP	1
PA0425	mexA	PA0970	tolR	1
PA0425	mexA	PA1207	kefB	1
PA0425	mexA	PA1476	ccmB	1
PA0425	mexA	PA2278	arsB	1
PA0425	mexA	PA4034	aqpZ	1
PA0426	mexB	PA0427	oprM	1
PA0426	mexB	PA0973	oprL	1
PA0426	mexB	PA1475	ccmA	1
PA0426	mexB	PA4557	lytB	1
PA0427	oprM	PA0970	tolR	1
PA0427	oprM	PA3280	oprO	1
PA0427	oprM	PA4208	opmD	1
PA0427	oprM	PA4221	fptA	1
PA0427	oprM	PA4597	oprJ	1
PA0430	metF	PA0432	sahH	1
PA0430	metF	PA0482	glcB	1
PA0430	metF	PA0654	speD	1
PA0430	metF	PA1375	pdxB	1
PA0430	metF	PA1681	aroC	1
PA0430	metF	PA1794	glnS	1
PA0430	metF	PA2023	galU	1
PA0430	metF	PA2709	cysK	1
PA0430	metF	PA2943	PA2943	1
PA0430	metF	PA3117	asd	1
PA0430	metF	PA3118	leuB	1
PA0430	metF	PA3525	argG	1
PA0430	metF	PA3735	thrC	1
PA0430	metF	PA4565	proB	1
PA0430	metF	PA4588	gdhA	1
PA0430	metF	PA4696	ilvI	1
PA0430	metF	PA4839	speA	1
PA0430	metF	PA4976	aruH	1
PA0430	metF	PA5038	aroB	1
PA0430	metF	PA5046	PA5046	1
PA0430	metF	PA5354	glcE	1
PA0430	metF	PA5379	sdaB	1
PA0430	metF	PA5413	ltaA	1
PA0432	sahH	PA0651	trpC	1
PA0432	sahH	PA0895	aruC	1
PA0432	sahH	PA0896	aruF	1
PA0432	sahH	PA0898	aruD	1
PA0432	sahH	PA0904	lysC	1
PA0432	sahH	PA0932	cysM	1
PA0432	sahH	PA1375	pdxB	1
PA0432	sahH	PA1585	sucA	1
PA0432	sahH	PA1681	aroC	1
PA0432	sahH	PA2709	cysK	1
PA0432	sahH	PA2744	thrS	1
PA0432	sahH	PA3121	leuC	1
PA0432	sahH	PA3151	hisF2	1
PA0432	sahH	PA3167	serC	1
PA0432	sahH	PA3357	dsdA	1
PA0432	sahH	PA3525	argG	1
PA0432	sahH	PA3736	hom	1
PA0432	sahH	PA3816	cysE	1
PA0432	sahH	PA3997	lipB	1
PA0432	sahH	PA4602	glyA3	1
PA0432	sahH	PA5025	metY	1
PA0432	sahH	PA5038	aroB	1
PA0432	sahH	PA5119	glnA	1
PA0432	sahH	PA5143	hisB	1
PA0432	sahH	PA5495	thrB	1
PA0434	PA0434	PA0436	PA0436	1
PA0437	codA	PA4756	carB	1
PA0437	codA	PA4758	carA	1
PA0437	codA	PA5336	gmk	1
PA0438	codB	PA3384	phnC	1
PA0438	codB	PA5531	tonB	1
PA0439	PA0439	PA0440	PA0440	1
PA0441	dht	PA1384	galE	1
PA0441	dht	PA4938	purA	1
PA0441	dht	PA5338	spoT	1
PA0441	dht	PA5541	pyrQ	1
PA0447	gcdH	PA2968	fabD	1
PA0447	gcdH	PA5429	aspA	1
PA0448	PA0448	PA0449	PA0449	1
PA0455	dbpA	PA1294	rnd	1
PA0455	dbpA	PA3308	hepA	1
PA0463	creB	PA0465	creD	1
PA0463	creB	PA0780	pruR	1
PA0463	creB	PA2337	mtlR	1
PA0463	creB	PA5261	algR	1
PA0464	creC	PA1636	kdpD	1
PA0464	creC	PA4777	pmrB	1
PA0464	creC	PA5124	ntrB	1
PA0464	creC	PA5199	amgS	1
PA0470	PA0470	PA0471	PA0471	1
PA0471	PA0471	PA0472	PA0472	1
PA0474	PA0474	PA0475	PA0475	1
PA0482	glcB	PA1375	pdxB	1
PA0482	glcB	PA1580	gltA	1
PA0482	glcB	PA2007	maiA	1
PA0482	glcB	PA2014	liuB	1
PA0482	glcB	PA3182	pgl	1
PA0482	glcB	PA3192	gltR	1
PA0482	glcB	PA3687	ppc	1
PA0482	glcB	PA4956	rhdA	1
PA0482	glcB	PA5418	soxA	1
PA0482	glcB	PA5419	soxG	1
PA0482	glcB	PA5421	fdhA	1
PA0482	glcB	PA5570	rpmH	1
PA0493	PA0493	PA0494	PA0494	1
PA0493	PA0493	PA0495	PA0495	1
PA0493	PA0493	PA0496	PA0496	1
PA0494	PA0494	PA0496	PA0496	1
PA0500	bioB	PA4043	ispA	1
PA0500	bioB	PA4973	thiC	1
PA0501	bioF	PA0504	bioD	1
PA0501	bioF	PA0593	pdxA	1
PA0501	bioF	PA1276	cobC	1
PA0501	bioF	PA1375	pdxB	1
PA0501	bioF	PA3438	folE1	1
PA0501	bioF	PA3627	ygbB	1
PA0501	bioF	PA3816	cysE	1
PA0501	bioF	PA4051	thiL	1
PA0501	bioF	PA4666	hemA	1
PA0502	PA0502	PA0503	PA0503	1
PA0504	bioD	PA1004	nadA	1
PA0504	bioD	PA1281	cobV	1
PA0504	bioD	PA1375	pdxB	1
PA0504	bioD	PA1796	folD	1
PA0504	bioD	PA2904	cobI	1
PA0504	bioD	PA3111	folC	1
PA0504	bioD	PA3735	thrC	1
PA0504	bioD	PA4056	ribD	1
PA0504	bioD	PA4529	coaE	1
PA0504	bioD	PA5063	ubiE	1
PA0509	nirN	PA0510	PA0510	1
PA0509	nirN	PA0511	nirJ	1
PA0509	nirN	PA0513	PA0513	1
PA0509	nirN	PA0514	nirL	1
PA0509	nirN	PA0515	PA0515	1
PA0509	nirN	PA0517	nirC	1
PA0510	PA0510	PA0512	PA0512	1
PA0510	PA0510	PA0513	PA0513	1
PA0510	PA0510	PA0514	nirL	1
PA0510	PA0510	PA0515	PA0515	1
PA0510	PA0510	PA0517	nirC	1
PA0510	PA0510	PA0518	nirM	1
PA0510	PA0510	PA0519	nirS	1
PA0511	nirJ	PA0512	PA0512	1
PA0511	nirJ	PA0514	nirL	1
PA0511	nirJ	PA0515	PA0515	1
PA0511	nirJ	PA0517	nirC	1
PA0511	nirJ	PA0518	nirM	1
PA0511	nirJ	PA0519	nirS	1
PA0511	nirJ	PA4055	ribC	1
PA0511	nirJ	PA5240	trxA	1
PA0511	nirJ	PA5559	atpE	1
PA0512	PA0512	PA0513	PA0513	1
PA0512	PA0512	PA0515	PA0515	1
PA0512	PA0512	PA0516	nirF	1
PA0512	PA0512	PA0517	nirC	1
PA0512	PA0512	PA0518	nirM	1
PA0512	PA0512	PA0519	nirS	1
PA0513	PA0513	PA0516	nirF	1
PA0513	PA0513	PA0517	nirC	1
PA0514	nirL	PA0517	nirC	1
PA0514	nirL	PA0518	nirM	1
PA0514	nirL	PA0519	nirS	1
PA0514	nirL	PA1584	sdhB	1
PA0514	nirL	PA3621	fdxA	1
PA0514	nirL	PA3735	thrC	1
PA0514	nirL	PA4055	ribC	1
PA0515	PA0515	PA0516	nirF	1
PA0515	PA0515	PA0517	nirC	1
PA0516	nirF	PA0517	nirC	1
PA0516	nirF	PA1479	ccmE	1
PA0516	nirF	PA2953	PA2953	1
PA0516	nirF	PA3621	fdxA	1
PA0516	nirF	PA3996	lis	1
PA0516	nirF	PA5259	hemD	1
PA0517	nirC	PA0518	nirM	1
PA0517	nirC	PA0519	nirS	1
PA0518	nirM	PA4587	ccpR	1
PA0518	nirM	PA5358	ubiA	1
PA0519	nirS	PA0520	nirQ	1
PA0519	nirS	PA0527	dnr	1
PA0519	nirS	PA1582	sdhD	1
PA0519	nirS	PA1588	sucC	1
PA0519	nirS	PA3621	fdxA	1
PA0519	nirS	PA4587	ccpR	1
PA0520	nirQ	PA0521	PA0521	1
PA0520	nirQ	PA0522	PA0522	1
PA0520	nirQ	PA0527	dnr	1
PA0520	nirQ	PA3872	narI	1
PA0520	nirQ	PA4563	rpsT	1
PA0520	nirQ	PA4771	lldD	1
PA0520	nirQ	PA5304	dadA	1
PA0521	PA0521	PA0522	PA0522	1
PA0523	norC	PA1173	napB	1
PA0523	norC	PA3392	nosZ	1
PA0523	norC	PA4587	ccpR	1
PA0523	norC	PA5490	cc4	1
PA0524	norB	PA0525	PA0525	1
PA0524	norB	PA3873	narJ	1
PA0525	PA0525	PA0527	dnr	1
PA0527	dnr	PA0610	prtN	1
PA0527	dnr	PA1713	exsA	1
PA0527	dnr	PA3266	capB	1
PA0538	dsbB	PA1165	pcpS	1
PA0538	dsbB	PA1671	stk1	1
PA0546	metK	PA0870	phhC	1
PA0546	metK	PA0904	lysC	1
PA0546	metK	PA1587	lpdG	1
PA0546	metK	PA2001	atoB	1
PA0546	metK	PA2023	galU	1
PA0546	metK	PA2612	serS	1
PA0546	metK	PA2943	PA2943	1
PA0546	metK	PA3117	asd	1
PA0546	metK	PA3167	serC	1
PA0546	metK	PA3814	iscS	1
PA0546	metK	PA3834	valS	1
PA0546	metK	PA4602	glyA3	1
PA0546	metK	PA4731	panD	1
PA0546	metK	PA4920	nadE	1
PA0546	metK	PA5015	aceE	1
PA0546	metK	PA5066	hisI	1
PA0546	metK	PA5111	gloA3	1
PA0546	metK	PA5204	argA	1
PA0546	metK	PA5429	aspA	1
PA0546	metK	PA5549	glmS	1
PA0548	tktA	PA1586	sucB	1
PA0548	tktA	PA2624	idh	1
PA0548	tktA	PA3621	fdxA	1
PA0548	tktA	PA4732	pgi	1
PA0548	tktA	PA5015	aceE	1
PA0548	tktA	PA5427	adhA	1
PA0551	epd	PA0552	pgk	1
PA0551	epd	PA0555	fda	1
PA0551	epd	PA0593	pdxA	1
PA0551	epd	PA0998	pqsC	1
PA0551	epd	PA1004	nadA	1
PA0551	epd	PA1049	pdxH	1
PA0551	epd	PA1272	cobO	1
PA0551	epd	PA1277	cobQ	1
PA0551	epd	PA1546	hemN	1
PA0551	epd	PA1778	cobA	1
PA0551	epd	PA1796	folD	1
PA0551	epd	PA2025	gor	1
PA0551	epd	PA3029	moaB2	1
PA0551	epd	PA3438	folE1	1
PA0551	epd	PA3976	thiE	1
PA0551	epd	PA3996	lis	1
PA0551	epd	PA3997	lipB	1
PA0551	epd	PA4006	nadD	1
PA0551	epd	PA4044	dxs	1
PA0551	epd	PA4047	ribA	1
PA0551	epd	PA4529	coaE	1
PA0551	epd	PA4561	ribF	1
PA0551	epd	PA4655	hemH	1
PA0551	epd	PA4728	folK	1
PA0551	epd	PA5203	gshA	1
PA0551	epd	PA5243	hemB	1
PA0551	epd	PA5259	hemD	1
PA0551	epd	PA5260	hemC	1
PA0552	pgk	PA0555	fda	1
PA0552	pgk	PA1384	galE	1
PA0552	pgk	PA2638	nuoB	1
PA0552	pgk	PA2648	nuoM	1
PA0552	pgk	PA4151	acoB	1
PA0552	pgk	PA4329	pykA	1
PA0555	fda	PA0835	pta	1
PA0555	fda	PA0854	fumC2	1
PA0555	fda	PA1770	ppsA	1
PA0555	fda	PA1949	rbsR	1
PA0555	fda	PA2001	atoB	1
PA0555	fda	PA2007	maiA	1
PA0555	fda	PA2011	liuE	1
PA0555	fda	PA2012	liuD	1
PA0555	fda	PA2014	liuB	1
PA0555	fda	PA2445	gcvP2	1
PA0555	fda	PA3629	adhC	1
PA0555	fda	PA3636	kdsA	1
PA0555	fda	PA4123	hpcC	1
PA0555	fda	PA4329	pykA	1
PA0555	fda	PA4865	ureA	1
PA0555	fda	PA5110	fbp	1
PA0555	fda	PA5131	pgm	1
PA0555	fda	PA5143	hisB	1
PA0555	fda	PA5297	poxB	1
PA0555	fda	PA5417	soxD	1
PA0555	fda	PA5427	adhA	1
PA0555	fda	PA5549	glmS	1
PA0576	rpoD	PA0577	dnaG	1
PA0576	rpoD	PA0580	gcp	1
PA0576	rpoD	PA2510	catR	1
PA0576	rpoD	PA3192	gltR	1
PA0576	rpoD	PA4600	nfxB	1
PA0576	rpoD	PA4764	fur	1
PA0576	rpoD	PA5200	amgR	1
PA0576	rpoD	PA5483	algB	1
PA0577	dnaG	PA0579	rpsU	1
PA0577	dnaG	PA0580	gcp	1
PA0577	dnaG	PA1534	recR	1
PA0577	dnaG	PA1815	rnhA	1
PA0577	dnaG	PA3011	topA	1
PA0577	dnaG	PA3745	rpsP	1
PA0577	dnaG	PA3989	holA	1
PA0577	dnaG	PA4760	dnaJ	1
PA0579	rpsU	PA0905	rsmA	1
PA0579	rpsU	PA1642	selD	1
PA0579	rpsU	PA2742	rpmI	1
PA0579	rpsU	PA3624	pcm	1
PA0579	rpsU	PA3635	eno	1
PA0579	rpsU	PA3656	rpsB	1
PA0579	rpsU	PA4250	rpsN	1
PA0579	rpsU	PA4251	rplE	1
PA0579	rpsU	PA4252	rplX	1
PA0579	rpsU	PA4258	rplV	1
PA0579	rpsU	PA4259	rpsS	1
PA0579	rpsU	PA4264	rpsJ	1
PA0579	rpsU	PA4439	trpS	1
PA0579	rpsU	PA4563	rpsT	1
PA0579	rpsU	PA4567	rpmA	1
PA0579	rpsU	PA4741	rpsO	1
PA0579	rpsU	PA5315	rpmG	1
PA0580	gcp	PA2620	clpA	1
PA0580	gcp	PA3635	eno	1
PA0580	gcp	PA5080	PA5080	1
PA0582	folB	PA0583	PA0583	1
PA0582	folB	PA3650	dxr	1
PA0582	folB	PA4047	ribA	1
PA0582	folB	PA4280	birA	1
PA0582	folB	PA4376	pncB2	1
PA0582	folB	PA4655	hemH	1
PA0582	folB	PA5065	ubiB	1
PA0582	folB	PA5320	coaC	1
PA0584	cca	PA0963	aspS	1
PA0589	PA0589	PA0590	apaH	1
PA0589	PA0589	PA0592	ksgA	1
PA0590	apaH	PA0591	PA0591	1
PA0590	apaH	PA0592	ksgA	1
PA0590	apaH	PA1124	dgt	1
PA0590	apaH	PA3654	pyrH	1
PA0590	apaH	PA3686	adk	1
PA0590	apaH	PA4329	pykA	1
PA0592	ksgA	PA0594	surA	1
PA0592	ksgA	PA0595	ostA	1
PA0592	ksgA	PA3744	rimM	1
PA0592	ksgA	PA4264	rpsJ	1
PA0593	pdxA	PA0594	surA	1
PA0593	pdxA	PA0999	pqsD	1
PA0593	pdxA	PA2611	cysG	1
PA0593	pdxA	PA3111	folC	1
PA0593	pdxA	PA3171	ubiG	1
PA0593	pdxA	PA3650	dxr	1
PA0593	pdxA	PA3735	thrC	1
PA0593	pdxA	PA3859	PA3859	1
PA0593	pdxA	PA3997	lipB	1
PA0593	pdxA	PA4043	ispA	1
PA0593	pdxA	PA4047	ribA	1
PA0593	pdxA	PA4056	ribD	1
PA0593	pdxA	PA4524	nadC	1
PA0593	pdxA	PA4569	ispB	1
PA0593	pdxA	PA4655	hemH	1
PA0593	pdxA	PA4666	hemA	1
PA0593	pdxA	PA4694	ilvC	1
PA0593	pdxA	PA4728	folK	1
PA0593	pdxA	PA5243	hemB	1
PA0593	pdxA	PA5259	hemD	1
PA0593	pdxA	PA5260	hemC	1
PA0593	pdxA	PA5320	coaC	1
PA0593	pdxA	PA5516	pdxY	1
PA0594	surA	PA0934	relA	1
PA0594	surA	PA1443	fliM	1
PA0594	surA	PA1596	htpG	1
PA0594	surA	PA1996	ppiC1	1
PA0594	surA	PA2132	cupA5	1
PA0594	surA	PA3331	PA3331	1
PA0594	surA	PA3482	metG	1
PA0594	surA	PA3543	algK	1
PA0594	surA	PA3545	algG	1
PA0594	surA	PA3546	algX	1
PA0594	surA	PA3550	algF	1
PA0594	surA	PA3655	tsf	1
PA0594	surA	PA3818	PA3818	1
PA0594	surA	PA3823	tgt	1
PA0594	surA	PA3903	prfC	1
PA0594	surA	PA4083	cupB4	1
PA0594	surA	PA4085	cupB2	1
PA0594	surA	PA4176	ppiC2	1
PA0594	surA	PA4254	rpsQ	1
PA0594	surA	PA4263	rplC	1
PA0594	surA	PA4356	xenB	1
PA0594	surA	PA4428	sspA	1
PA0594	surA	PA4807	selB	1
PA0594	surA	PA4932	rplI	1
PA0594	surA	PA4935	rpsF	1
PA0594	surA	PA5053	hslV	1
PA0594	surA	PA5160	PA5160	1
PA0594	surA	PA5489	dsbA	1
PA0597	PA0597	PA0598	PA0598	1
PA0607	rpe	PA0609	trpE	1
PA0607	rpe	PA0649	trpG	1
PA0607	rpe	PA1172	napC	1
PA0607	rpe	PA1320	cyoD	1
PA0607	rpe	PA1498	pykF	1
PA0607	rpe	PA2623	icd	1
PA0607	rpe	PA3391	nosR	1
PA0607	rpe	PA3875	narG	1
PA0607	rpe	PA4133	PA4133	1
PA0607	rpe	PA4975	PA4975	1
PA0607	rpe	PA5192	pckA	1
PA0607	rpe	PA5304	dadA	1
PA0607	rpe	PA5358	ubiA	1
PA0608	PA0608	PA0609	trpE	1
PA0609	trpE	PA0927	ldhA	1
PA0609	trpE	PA1375	pdxB	1
PA0609	trpE	PA1498	pykF	1
PA0609	trpE	PA2290	gcd	1
PA0609	trpE	PA2645	nuoJ	1
PA0609	trpE	PA2649	nuoN	1
PA0609	trpE	PA3151	hisF2	1
PA0609	trpE	PA3357	dsdA	1
PA0609	trpE	PA3475	pheC	1
PA0609	trpE	PA3769	guaA	1
PA0609	trpE	PA4133	PA4133	1
PA0609	trpE	PA4447	hisC1	1
PA0609	trpE	PA4748	tpiA	1
PA0609	trpE	PA4809	fdhE	1
PA0609	trpE	PA5039	aroK	1
PA0609	trpE	PA5092	hutI	1
PA0609	trpE	PA5141	hisA	1
PA0609	trpE	PA5557	atpH	1
PA0609	trpE	PA5560	atpB	1
PA0610	prtN	PA0893	argR	1
PA0610	prtN	PA1097	fleQ	1
PA0610	prtN	PA2337	mtlR	1
PA0610	prtN	PA3571	mmsR	1
PA0610	prtN	PA4764	fur	1
PA0610	prtN	PA5125	ntrC	1
PA0610	prtN	PA5261	algR	1
PA0610	prtN	PA5374	betI	1
PA0611	prtR	PA1422	gbuR	1
PA0611	prtR	PA5365	phoU	1
PA0622	PA0622	PA0623	PA0623	1
PA0636	PA0636	PA0637	PA0637	1
PA0636	PA0636	PA0640	PA0640	1
PA0649	trpG	PA0650	trpD	1
PA0649	trpG	PA0651	trpC	1
PA0649	trpG	PA0996	pqsA	1
PA0649	trpG	PA1017	pauA	1
PA0649	trpG	PA1589	sucD	1
PA0649	trpG	PA1770	ppsA	1
PA0649	trpG	PA1795	cysS	1
PA0649	trpG	PA2153	glgB	1
PA0649	trpG	PA3111	folC	1
PA0649	trpG	PA3120	leuD	1
PA0649	trpG	PA3151	hisF2	1
PA0649	trpG	PA3482	metG	1
PA0649	trpG	PA3735	thrC	1
PA0649	trpG	PA3736	hom	1
PA0649	trpG	PA3997	lipB	1
PA0649	trpG	PA4448	hisD	1
PA0649	trpG	PA4529	coaE	1
PA0649	trpG	PA4666	hemA	1
PA0649	trpG	PA4669	ipk	1
PA0650	trpD	PA0651	trpC	1
PA0650	trpD	PA0895	aruC	1
PA0650	trpD	PA1587	lpdG	1
PA0650	trpD	PA1795	cysS	1
PA0650	trpD	PA2444	glyA2	1
PA0650	trpD	PA2943	PA2943	1
PA0650	trpD	PA3735	thrC	1
PA0650	trpD	PA4588	gdhA	1
PA0650	trpD	PA4695	ilvH	1
PA0650	trpD	PA4759	dapB	1
PA0650	trpD	PA4846	aroQ1	1
PA0650	trpD	PA5025	metY	1
PA0650	trpD	PA5263	argH	1
PA0650	trpD	PA5302	dadX	1
PA0650	trpD	PA5413	ltaA	1
PA0651	trpC	PA0904	lysC	1
PA0651	trpC	PA1010	dapA	1
PA0651	trpC	PA1681	aroC	1
PA0651	trpC	PA1794	glnS	1
PA0651	trpC	PA2629	purB	1
PA0651	trpC	PA3658	glnD	1
PA0651	trpC	PA3700	lysS	1
PA0651	trpC	PA3735	thrC	1
PA0651	trpC	PA4602	glyA3	1
PA0651	trpC	PA4759	dapB	1
PA0652	vfr	PA2519	xylS	1
PA0652	vfr	PA3192	gltR	1
PA0652	vfr	PA5365	phoU	1
PA0655	PA0655	PA0656	PA0656	1
PA0660	PA0660	PA0661	PA0661	1
PA0662	argC	PA0761	nadB	1
PA0662	argC	PA1375	pdxB	1
PA0662	argC	PA1393	cysC	1
PA0662	argC	PA1585	sucA	1
PA0662	argC	PA3108	purF	1
PA0662	argC	PA3736	hom	1
PA0662	argC	PA3816	cysE	1
PA0662	argC	PA4448	hisD	1
PA0662	argC	PA4565	proB	1
PA0662	argC	PA4666	hemA	1
PA0662	argC	PA5013	ilvE	1
PA0662	argC	PA5036	gltB	1
PA0662	argC	PA5038	aroB	1
PA0662	argC	PA5039	aroK	1
PA0662	argC	PA5119	glnA	1
PA0662	argC	PA5142	hisH1	1
PA0662	argC	PA5203	gshA	1
PA0662	argC	PA5204	argA	1
PA0662	argC	PA5215	gcvT1	1
PA0662	argC	PA5323	argB	1
PA0668	tyrZ	PA0904	lysC	1
PA0668	tyrZ	PA1996	ppiC1	1
PA0668	tyrZ	PA3834	valS	1
PA0668	tyrZ	PA4255	rpmC	1
PA0668	tyrZ	PA4563	rpsT	1
PA0668	tyrZ	PA4935	rpsF	1
PA0669	PA0669	PA0671	PA0671	1
PA0673	PA0673	PA0676	vreR	1
PA0675	vreI	PA0676	vreR	1
PA0681	PA0681	PA0685	PA0685	1
PA0681	PA0681	PA0686	PA0686	1
PA0681	PA0681	PA1694	pscQ	1
PA0682	PA0682	PA0685	PA0685	1
PA0682	PA0682	PA0686	PA0686	1
PA0685	PA0685	PA0687	PA0687	1
PA0686	PA0686	PA0687	PA0687	1
PA0688	PA0688	PA0972	tolB	1
PA0692	PA0692	PA0693	exbB2	1
PA0692	PA0692	PA0699	PA0699	1
PA0693	exbB2	PA0695	PA0695	1
PA0693	exbB2	PA0699	PA0699	1
PA0693	exbB2	PA0701	PA0701	1
PA0694	exbD2	PA0695	PA0695	1
PA0694	exbD2	PA0701	PA0701	1
PA0695	PA0695	PA0698	PA0698	1
PA0695	PA0695	PA0701	PA0701	1
PA0696	PA0696	PA0698	PA0698	1
PA0697	PA0697	PA0698	PA0698	1
PA0697	PA0697	PA0701	PA0701	1
PA0699	PA0699	PA0700	PA0700	1
PA0699	PA0699	PA0701	PA0701	1
PA0702	PA0702	PA0703	PA0703	1
PA0702	PA0702	PA0704	PA0704	1
PA0707	toxR	PA2492	mexT	1
PA0710	gloA2	PA3452	mqoA	1
PA0710	gloA2	PA4748	tpiA	1
PA0715	PA0715	PA0720	PA0720	1
PA0715	PA0715	PA0726	PA0726	1
PA0719	PA0719	PA0727	PA0727	1
PA0720	PA0720	PA0723	coaB	1
PA0720	PA0720	PA0726	PA0726	1
PA0720	PA0720	PA0728	PA0728	1
PA0720	PA0720	PA1532	dnaX	1
PA0720	PA0720	PA1686	alkA	1
PA0720	PA0720	PA3161	himD	1
PA0720	PA0720	PA4042	xseB	1
PA0720	PA0720	PA4931	dnaB	1
PA0720	PA0720	PA5493	polA	1
PA0723	coaB	PA0728	PA0728	1
PA0724	PA0724	PA0727	PA0727	1
PA0724	PA0724	PA0728	PA0728	1
PA0726	PA0726	PA0728	PA0728	1
PA0727	PA0727	PA0728	PA0728	1
PA0747	PA0747	PA2323	PA2323	1
PA0750	ung	PA1532	dnaX	1
PA0750	ung	PA3168	gyrA	1
PA0750	ung	PA4931	dnaB	1
PA0750	ung	PA4964	parC	1
PA0751	PA0751	PA0754	PA0754	1
PA0751	PA0751	PA0755	opdH	1
PA0757	PA0757	PA4885	irlR	1
PA0761	nadB	PA0956	proS	1
PA0761	nadB	PA0998	pqsC	1
PA0761	nadB	PA1843	metH	1
PA0761	nadB	PA2442	gcvT2	1
PA0761	nadB	PA2445	gcvP2	1
PA0761	nadB	PA2611	cysG	1
PA0761	nadB	PA3014	faoA	1
PA0761	nadB	PA3650	dxr	1
PA0761	nadB	PA4402	argJ	1
PA0761	nadB	PA4891	ureE	1
PA0761	nadB	PA5302	dadX	1
PA0762	algU	PA0763	mucA	1
PA0762	algU	PA0764	mucB	1
PA0762	algU	PA0766	mucD	1
PA0762	algU	PA0831	oruR	1
PA0762	algU	PA1097	fleQ	1
PA0762	algU	PA5105	hutC	1
PA0762	algU	PA5308	lrp	1
PA0763	mucA	PA3644	lpxA	1
PA0764	mucB	PA0765	mucC	1
PA0764	mucB	PA3141	wbpM	1
PA0764	mucB	PA5163	rmlA	1
PA0765	mucC	PA0766	mucD	1
PA0765	mucC	PA3666	dapD	1
PA0765	mucC	PA5163	rmlA	1
PA0766	mucD	PA3636	kdsA	1
PA0766	mucD	PA5224	pepP	1
PA0767	lepA	PA0772	recO	1
PA0767	lepA	PA1794	glnS	1
PA0767	lepA	PA2739	pheT	1
PA0767	lepA	PA2740	pheS	1
PA0767	lepA	PA3162	rpsA	1
PA0767	lepA	PA3834	valS	1
PA0767	lepA	PA4237	rplQ	1
PA0767	lepA	PA4242	rpmJ	1
PA0767	lepA	PA4247	rplR	1
PA0767	lepA	PA4273	rplA	1
PA0767	lepA	PA4274	rplK	1
PA0767	lepA	PA4563	rpsT	1
PA0767	lepA	PA4568	rplU	1
PA0767	lepA	PA4665	prfA	1
PA0767	lepA	PA4672	PA4672	1
PA0767	lepA	PA4807	selB	1
PA0767	lepA	PA5224	pepP	1
PA0767	lepA	PA5240	trxA	1
PA0768	lepB	PA0770	rnc	1
PA0768	lepB	PA0771	era	1
PA0768	lepB	PA0772	recO	1
PA0768	lepB	PA0773	pdxJ	1
PA0768	lepB	PA3746	ffh	1
PA0768	lepB	PA3821	secD	1
PA0768	lepB	PA4242	rpmJ	1
PA0768	lepB	PA4403	secA	1
PA0768	lepB	PA4744	infB	1
PA0768	lepB	PA5069	tatB	1
PA0768	lepB	PA5128	secB	1
PA0770	rnc	PA0772	recO	1
PA0770	rnc	PA0773	pdxJ	1
PA0770	rnc	PA2976	rne	1
PA0771	era	PA0772	recO	1
PA0771	era	PA0905	rsmA	1
PA0771	era	PA0963	aspS	1
PA0771	era	PA2738	himA	1
PA0771	era	PA2742	rpmI	1
PA0771	era	PA2851	efp	1
PA0771	era	PA3083	pepN	1
PA0771	era	PA3657	map	1
PA0771	era	PA4935	rpsF	1
PA0771	era	PA5051	argS	1
PA0771	era	PA5224	pepP	1
PA0772	recO	PA0966	ruvA	1
PA0772	recO	PA3989	holA	1
PA0772	recO	PA4042	xseB	1
PA0772	recO	PA4232	ssb	1
PA0772	recO	PA5065	ubiB	1
PA0773	pdxJ	PA1049	pdxH	1
PA0773	pdxJ	PA1778	cobA	1
PA0773	pdxJ	PA2611	cysG	1
PA0773	pdxJ	PA3167	serC	1
PA0773	pdxJ	PA3627	ygbB	1
PA0773	pdxJ	PA5358	ubiA	1
PA0780	pruR	PA2337	mtlR	1
PA0780	pruR	PA2519	xylS	1
PA0780	pruR	PA2586	gacA	1
PA0780	pruR	PA3192	gltR	1
PA0780	pruR	PA3571	mmsR	1
PA0780	pruR	PA5125	ntrC	1
PA0780	pruR	PA5365	phoU	1
PA0782	putA	PA0870	phhC	1
PA0782	putA	PA0898	aruD	1
PA0782	putA	PA0932	cysM	1
PA0782	putA	PA1587	lpdG	1
PA0782	putA	PA3113	trpF	1
PA0782	putA	PA4007	proA	1
PA0782	putA	PA4602	glyA3	1
PA0782	putA	PA5013	ilvE	1
PA0782	putA	PA5039	aroK	1
PA0782	putA	PA5092	hutI	1
PA0783	putP	PA0972	tolB	1
PA0785	azoR	PA0787	PA0787	1
PA0794	PA0794	PA0795	prpC	1
PA0795	prpC	PA3570	mmsA	1
PA0801	PA0801	PA0804	PA0804	1
PA0831	oruR	PA0893	argR	1
PA0831	oruR	PA1099	fleR	1
PA0831	oruR	PA1179	phoP	1
PA0831	oruR	PA2492	mexT	1
PA0831	oruR	PA2519	xylS	1
PA0831	oruR	PA3192	gltR	1
PA0831	oruR	PA3879	narL	1
PA0831	oruR	PA4547	pilR	1
PA0831	oruR	PA5261	algR	1
PA0835	pta	PA0836	ackA	1
PA0835	pta	PA2344	mtlZ	1
PA0835	pta	PA3112	accD	1
PA0835	pta	PA3192	gltR	1
PA0835	pta	PA3687	ppc	1
PA0835	pta	PA5016	aceF	1
PA0837	slyD	PA0956	proS	1
PA0837	slyD	PA3162	rpsA	1
PA0837	slyD	PA3700	lysS	1
PA0837	slyD	PA3834	valS	1
PA0837	slyD	PA4242	rpmJ	1
PA0837	slyD	PA4248	rplF	1
PA0837	slyD	PA4250	rpsN	1
PA0837	slyD	PA4251	rplE	1
PA0837	slyD	PA4258	rplV	1
PA0837	slyD	PA4265	tufA	1
PA0837	slyD	PA4433	rplM	1
PA0837	slyD	PA4482	gatC	1
PA0837	slyD	PA4567	rpmA	1
PA0837	slyD	PA4672	PA4672	1
PA0843	plcR	PA0844	plcH	1
PA0846	PA0846	PA0847	PA0847	1
PA0849	trxB2	PA1816	dnaQ	1
PA0849	trxB2	PA3163	cmk	1
PA0854	fumC2	PA1375	pdxB	1
PA0854	fumC2	PA1585	sucA	1
PA0854	fumC2	PA1587	lpdG	1
PA0854	fumC2	PA1588	sucC	1
PA0854	fumC2	PA2007	maiA	1
PA0854	fumC2	PA2014	liuB	1
PA0854	fumC2	PA2342	mtlD	1
PA0854	fumC2	PA2344	mtlZ	1
PA0854	fumC2	PA2507	catA	1
PA0854	fumC2	PA2508	catC	1
PA0854	fumC2	PA3563	fruR	1
PA0854	fumC2	PA4829	lpd3	1
PA0854	fumC2	PA5427	adhA	1
PA0857	bolA	PA4413	ftsW	1
PA0860	PA0860	PA0861	PA0861	1
PA0865	hpd	PA0866	aroP2	1
PA0865	hpd	PA1337	ansB	1
PA0865	hpd	PA1812	mltD	1
PA0865	hpd	PA2612	serS	1
PA0865	hpd	PA5092	hutI	1
PA0865	hpd	PA5302	dadX	1
PA0866	aroP2	PA5531	tonB	1
PA0869	pbpG	PA1812	mltD	1
PA0870	phhC	PA0871	phhB	1
PA0870	phhC	PA0872	phhA	1
PA0870	phhC	PA0873	phhR	1
PA0870	phhC	PA0904	lysC	1
PA0870	phhC	PA1002	phnB	1
PA0870	phhC	PA1587	lpdG	1
PA0870	phhC	PA1795	cysS	1
PA0870	phhC	PA2249	bkdB	1
PA0870	phhC	PA2443	sdaA	1
PA0870	phhC	PA3165	hisC2	1
PA0870	phhC	PA3418	ldh	1
PA0870	phhC	PA3735	thrC	1
PA0870	phhC	PA5119	glnA	1
PA0870	phhC	PA5203	gshA	1
PA0870	phhC	PA5215	gcvT1	1
PA0870	phhC	PA5263	argH	1
PA0871	phhB	PA0873	phhR	1
PA0871	phhB	PA3834	valS	1
PA0872	phhA	PA3013	foaB	1
PA0872	phhA	PA3014	faoA	1
PA0872	phhA	PA3068	gdhB	1
PA0872	phhA	PA4930	alr	1
PA0872	phhA	PA5013	ilvE	1
PA0872	phhA	PA5025	metY	1
PA0872	phhA	PA5203	gshA	1
PA0872	phhA	PA5304	dadA	1
PA0872	phhA	PA5415	glyA1	1
PA0873	phhR	PA1099	fleR	1
PA0873	phhR	PA1422	gbuR	1
PA0873	phhR	PA2586	gacA	1
PA0873	phhR	PA3879	narL	1
PA0873	phhR	PA5261	algR	1
PA0873	phhR	PA5365	phoU	1
PA0878	PA0878	PA0880	PA0880	1
PA0878	PA0878	PA0881	PA0881	1
PA0879	PA0879	PA0881	PA0881	1
PA0879	PA0879	PA0882	PA0882	1
PA0879	PA0879	PA0883	PA0883	1
PA0887	acsA	PA2342	mtlD	1
PA0887	acsA	PA3987	leuS	1
PA0887	acsA	PA5570	rpmH	1
PA0888	aotJ	PA0892	aotP	1
PA0889	aotQ	PA0890	aotM	1
PA0889	aotQ	PA0892	aotP	1
PA0889	aotQ	PA0972	tolB	1
PA0889	aotQ	PA0973	oprL	1
PA0889	aotQ	PA1475	ccmA	1
PA0889	aotQ	PA1948	rbsC	1
PA0890	aotM	PA3608	potB	1
PA0890	aotM	PA3858	PA3858	1
PA0890	aotM	PA5501	znuB	1
PA0892	aotP	PA0917	kup	1
PA0892	aotP	PA0973	oprL	1
PA0892	aotP	PA1071	braF	1
PA0892	aotP	PA2397	pvdE	1
PA0892	aotP	PA2926	hisP	1
PA0892	aotP	PA4158	fepC	1
PA0892	aotP	PA4825	mgtA	1
PA0892	aotP	PA5366	pstB	1
PA0892	aotP	PA5450	wzt	1
PA0893	argR	PA1099	fleR	1
PA0893	argR	PA1375	pdxB	1
PA0893	argR	PA2337	mtlR	1
PA0893	argR	PA2586	gacA	1
PA0893	argR	PA2629	purB	1
PA0893	argR	PA3266	capB	1
PA0893	argR	PA3879	narL	1
PA0893	argR	PA5213	gcvP1	1
PA0895	aruC	PA1004	nadA	1
PA0895	aruC	PA1338	ggt	1
PA0895	aruC	PA1794	glnS	1
PA0895	aruC	PA1927	metE	1
PA0895	aruC	PA2247	bkdA1	1
PA0895	aruC	PA3814	iscS	1
PA0895	aruC	PA4442	cysN	1
PA0895	aruC	PA5013	ilvE	1
PA0895	aruC	PA5025	metY	1
PA0895	aruC	PA5172	arcB	1
PA0895	aruC	PA5215	gcvT1	1
PA0896	aruF	PA0897	aruG	1
PA0896	aruF	PA0898	aruD	1
PA0896	aruF	PA0899	aruB	1
PA0896	aruF	PA0901	aruE	1
PA0896	aruF	PA1375	pdxB	1
PA0896	aruF	PA5171	arcA	1
PA0896	aruF	PA5204	argA	1
PA0896	aruF	PA5206	argE	1
PA0897	aruG	PA0898	aruD	1
PA0897	aruG	PA0901	aruE	1
PA0897	aruG	PA2612	serS	1
PA0897	aruG	PA5119	glnA	1
PA0897	aruG	PA5204	argA	1
PA0897	aruG	PA5206	argE	1
PA0897	aruG	PA5323	argB	1
PA0898	aruD	PA0899	aruB	1
PA0898	aruD	PA0901	aruE	1
PA0898	aruD	PA1375	pdxB	1
PA0898	aruD	PA5171	arcA	1
PA0898	aruD	PA5204	argA	1
PA0898	aruD	PA5206	argE	1
PA0898	aruD	PA5263	argH	1
PA0899	aruB	PA0901	aruE	1
PA0899	aruB	PA0902	PA0902	1
PA0899	aruB	PA3525	argG	1
PA0899	aruB	PA3834	valS	1
PA0899	aruB	PA5172	arcB	1
PA0899	aruB	PA5263	argH	1
PA0901	aruE	PA1681	aroC	1
PA0901	aruE	PA3151	hisF2	1
PA0901	aruE	PA3152	hisH2	1
PA0901	aruE	PA3700	lysS	1
PA0901	aruE	PA4602	glyA3	1
PA0901	aruE	PA4839	speA	1
PA0901	aruE	PA5100	hutU	1
PA0901	aruE	PA5172	arcB	1
PA0901	aruE	PA5263	argH	1
PA0901	aruE	PA5323	argB	1
PA0903	alaS	PA0956	proS	1
PA0903	alaS	PA4252	rplX	1
PA0903	alaS	PA4743	rbfA	1
PA0903	alaS	PA4745	nusA	1
PA0903	alaS	PA5315	rpmG	1
PA0904	lysC	PA0932	cysM	1
PA0904	lysC	PA1010	dapA	1
PA0904	lysC	PA1375	pdxB	1
PA0904	lysC	PA1585	sucA	1
PA0904	lysC	PA1681	aroC	1
PA0904	lysC	PA1750	PA1750	1
PA0904	lysC	PA1756	cysH	1
PA0904	lysC	PA1794	glnS	1
PA0904	lysC	PA2445	gcvP2	1
PA0904	lysC	PA2629	purB	1
PA0904	lysC	PA3120	leuD	1
PA0904	lysC	PA3151	hisF2	1
PA0904	lysC	PA3482	metG	1
PA0904	lysC	PA3525	argG	1
PA0904	lysC	PA3537	argF	1
PA0904	lysC	PA3735	thrC	1
PA0904	lysC	PA4443	cysD	1
PA0904	lysC	PA4602	glyA3	1
PA0904	lysC	PA4666	hemA	1
PA0904	lysC	PA4694	ilvC	1
PA0904	lysC	PA4759	dapB	1
PA0904	lysC	PA4846	aroQ1	1
PA0904	lysC	PA4920	nadE	1
PA0904	lysC	PA5067	hisE	1
PA0904	lysC	PA5119	glnA	1
PA0904	lysC	PA5143	hisB	1
PA0904	lysC	PA5171	arcA	1
PA0904	lysC	PA5172	arcB	1
PA0904	lysC	PA5277	lysA	1
PA0904	lysC	PA5413	ltaA	1
PA0905	rsmA	PA2612	serS	1
PA0905	rsmA	PA3049	rmf	1
PA0905	rsmA	PA3656	rpsB	1
PA0905	rsmA	PA4237	rplQ	1
PA0905	rsmA	PA4251	rplE	1
PA0905	rsmA	PA4256	rplP	1
PA0905	rsmA	PA4267	rpsG	1
PA0905	rsmA	PA5224	pepP	1
PA0905	rsmA	PA5315	rpmG	1
PA0905	rsmA	PA5316	rpmB	1
PA0918	PA0918	PA1104	fliI	1
PA0918	PA0918	PA5063	ubiE	1
PA0923	dinB	PA1430	lasR	1
PA0923	dinB	PA4760	dnaJ	1
PA0927	ldhA	PA1310	phnW	1
PA0927	ldhA	PA1588	sucC	1
PA0927	ldhA	PA3629	adhC	1
PA0927	ldhA	PA5421	fdhA	1
PA0927	ldhA	PA5556	atpA	1
PA0928	gacS	PA1456	cheY	1
PA0928	gacS	PA1636	kdpD	1
PA0928	gacS	PA1637	kdpE	1
PA0928	gacS	PA3878	narX	1
PA0928	gacS	PA3879	narL	1
PA0928	gacS	PA4546	pilS	1
PA0928	gacS	PA4776	pmrA	1
PA0928	gacS	PA5361	phoR	1
PA0929	PA0929	PA1099	fleR	1
PA0929	PA0929	PA5360	phoB	1
PA0930	PA0930	PA0931	pirA	1
PA0930	PA0930	PA4776	pmrA	1
PA0930	PA0930	PA5124	ntrB	1
PA0930	PA0930	PA5450	wzt	1
PA0931	pirA	PA3279	oprP	1
PA0931	pirA	PA3408	hasR	1
PA0931	pirA	PA3901	fecA	1
PA0932	cysM	PA0933	ygcA	1
PA0932	cysM	PA1010	dapA	1
PA0932	cysM	PA1326	ilvA2	1
PA0932	cysM	PA1795	cysS	1
PA0932	cysM	PA2612	serS	1
PA0932	cysM	PA3152	hisH2	1
PA0932	cysM	PA3482	metG	1
PA0932	cysM	PA3525	argG	1
PA0932	cysM	PA3814	iscS	1
PA0932	cysM	PA4588	gdhA	1
PA0932	cysM	PA4695	ilvH	1
PA0932	cysM	PA5013	ilvE	1
PA0932	cysM	PA5038	aroB	1
PA0932	cysM	PA5495	thrB	1
PA0934	relA	PA2622	cspD	1
PA0936	lpxO2	PA5010	waaG	1
PA0944	purN	PA1796	folD	1
PA0944	purN	PA1816	dnaQ	1
PA0944	purN	PA3163	cmk	1
PA0944	purN	PA3527	pyrC	1
PA0945	purM	PA1796	folD	1
PA0945	purM	PA3050	pyrD	1
PA0945	purM	PA3163	cmk	1
PA0945	purM	PA3686	adk	1
PA0945	purM	PA3769	guaA	1
PA0945	purM	PA3807	ndk	1
PA0945	purM	PA5240	trxA	1
PA0949	wrbA	PA0950	PA0950	1
PA0949	wrbA	PA3528	rnt	1
PA0956	proS	PA1162	dapE	1
PA0956	proS	PA1750	PA1750	1
PA0956	proS	PA1754	cysB	1
PA0956	proS	PA1794	glnS	1
PA0956	proS	PA1795	cysS	1
PA0956	proS	PA2442	gcvT2	1
PA0956	proS	PA2612	serS	1
PA0956	proS	PA2709	cysK	1
PA0956	proS	PA2738	himA	1
PA0956	proS	PA2739	pheT	1
PA0956	proS	PA2943	PA2943	1
PA0956	proS	PA3113	trpF	1
PA0956	proS	PA3118	leuB	1
PA0956	proS	PA3525	argG	1
PA0956	proS	PA3537	argF	1
PA0956	proS	PA3700	lysS	1
PA0956	proS	PA3769	guaA	1
PA0956	proS	PA3824	queA	1
PA0956	proS	PA3834	valS	1
PA0956	proS	PA4482	gatC	1
PA0956	proS	PA4484	gatB	1
PA0956	proS	PA4560	ileS	1
PA0956	proS	PA4742	truB	1
PA0956	proS	PA4808	selA	1
PA0956	proS	PA4845	dipZ	1
PA0956	proS	PA4846	aroQ1	1
PA0956	proS	PA4850	prmA	1
PA0956	proS	PA5013	ilvE	1
PA0956	proS	PA5173	arcC	1
PA0956	proS	PA5204	argA	1
PA0956	proS	PA5489	dsbA	1
PA0956	proS	PA5495	thrB	1
PA0963	aspS	PA3700	lysS	1
PA0963	aspS	PA3818	PA3818	1
PA0963	aspS	PA3831	pepA	1
PA0963	aspS	PA3834	valS	1
PA0963	aspS	PA4239	rpsD	1
PA0963	aspS	PA4245	rpmD	1
PA0963	aspS	PA4248	rplF	1
PA0963	aspS	PA4259	rpsS	1
PA0963	aspS	PA4266	fusA1	1
PA0963	aspS	PA4439	trpS	1
PA0963	aspS	PA4482	gatC	1
PA0963	aspS	PA4483	gatA	1
PA0963	aspS	PA4542	clpB	1
PA0963	aspS	PA4678	rimI	1
PA0963	aspS	PA5239	rho	1
PA0965	ruvC	PA1886	polB	1
PA0965	ruvC	PA3168	gyrA	1
PA0965	ruvC	PA3725	recJ	1
PA0965	ruvC	PA4234	uvrA	1
PA0965	ruvC	PA5345	recG	1
PA0966	ruvA	PA0968	PA0968	1
PA0966	ruvA	PA3168	gyrA	1
PA0966	ruvA	PA3640	dnaE	1
PA0966	ruvA	PA4232	ssb	1
PA0967	ruvB	PA0968	PA0968	1
PA0967	ruvB	PA3745	rpsP	1
PA0967	ruvB	PA5320	coaC	1
PA0969	tolQ	PA0971	tolA	1
PA0969	tolQ	PA2279	arsC	1
PA0969	tolQ	PA4765	omlA	1
PA0970	tolR	PA0973	oprL	1
PA0970	tolR	PA1070	braG	1
PA0970	tolR	PA2493	mexE	1
PA0971	tolA	PA4158	fepC	1
PA0972	tolB	PA0974	PA0974	1
PA0972	tolB	PA1073	braD	1
PA0972	tolB	PA1493	cysP	1
PA0972	tolB	PA1863	modA	1
PA0972	tolB	PA2923	hisJ	1
PA0972	tolB	PA3790	oprC	1
PA0972	tolB	PA4590	pra	1
PA0972	tolB	PA4647	uraA	1
PA0972	tolB	PA5500	znuC	1
PA0973	oprL	PA1971	braZ	1
PA0973	oprL	PA3556	arnT	1
PA0973	oprL	PA3887	nhaP	1
PA0973	oprL	PA5434	mtr	1
PA0973	oprL	PA5450	wzt	1
PA0978	PA0978	PA0979	PA0979	1
PA0992	cupC1	PA0993	cupC2	1
PA0992	cupC1	PA0994	cupC3	1
PA0996	pqsA	PA1000	pqsE	1
PA0996	pqsA	PA1003	mvfR	1
PA0996	pqsA	PA1375	pdxB	1
PA0996	pqsA	PA3735	thrC	1
PA0997	pqsB	PA1003	mvfR	1
PA0997	pqsB	PA4669	ipk	1
PA0998	pqsC	PA0999	pqsD	1
PA0998	pqsC	PA1000	pqsE	1
PA0998	pqsC	PA1049	pdxH	1
PA0998	pqsC	PA3996	lis	1
PA0999	pqsD	PA1276	cobC	1
PA0999	pqsD	PA1796	folD	1
PA0999	pqsD	PA3111	folC	1
PA0999	pqsD	PA3438	folE1	1
PA0999	pqsD	PA4056	ribD	1
PA0999	pqsD	PA4666	hemA	1
PA0999	pqsD	PA4669	ipk	1
PA0999	pqsD	PA5223	ubiH	1
PA1000	pqsE	PA1003	mvfR	1
PA1000	pqsE	PA4056	ribD	1
PA1000	pqsE	PA5063	ubiE	1
PA1001	phnA	PA1002	phnB	1
PA1001	phnA	PA1003	mvfR	1
PA1001	phnA	PA1430	lasR	1
PA1002	phnB	PA1326	ilvA2	1
PA1002	phnB	PA1337	ansB	1
PA1002	phnB	PA1757	thrH	1
PA1002	phnB	PA2248	bkdA2	1
PA1002	phnB	PA2740	pheS	1
PA1002	phnB	PA3117	asd	1
PA1002	phnB	PA4566	obg	1
PA1002	phnB	PA4846	aroQ1	1
PA1002	phnB	PA5067	hisE	1
PA1002	phnB	PA5142	hisH1	1
PA1002	phnB	PA5242	ppk	1
PA1002	phnB	PA5427	adhA	1
PA1003	mvfR	PA1276	cobC	1
PA1003	mvfR	PA2586	gacA	1
PA1003	mvfR	PA3171	ubiG	1
PA1003	mvfR	PA3879	narL	1
PA1003	mvfR	PA4853	fis	1
PA1003	mvfR	PA5034	hemE	1
PA1003	mvfR	PA5063	ubiE	1
PA1004	nadA	PA1010	dapA	1
PA1004	nadA	PA1049	pdxH	1
PA1004	nadA	PA1326	ilvA2	1
PA1004	nadA	PA1585	sucA	1
PA1004	nadA	PA1674	folE2	1
PA1004	nadA	PA1795	cysS	1
PA1004	nadA	PA2612	serS	1
PA1004	nadA	PA2629	purB	1
PA1004	nadA	PA2908	cbiD	1
PA1004	nadA	PA2964	pabC	1
PA1004	nadA	PA3113	trpF	1
PA1004	nadA	PA3117	asd	1
PA1004	nadA	PA3120	leuD	1
PA1004	nadA	PA3152	hisH2	1
PA1004	nadA	PA3735	thrC	1
PA1004	nadA	PA3997	lipB	1
PA1004	nadA	PA4666	hemA	1
PA1004	nadA	PA4758	carA	1
PA1004	nadA	PA5039	aroK	1
PA1004	nadA	PA5243	hemB	1
PA1004	nadA	PA5302	dadX	1
PA1004	nadA	PA5323	argB	1
PA1004	nadA	PA5413	ltaA	1
PA1004	nadA	PA5429	aspA	1
PA1006	PA1006	PA1007	PA1007	1
PA1008	bcp	PA2622	cspD	1
PA1010	dapA	PA1681	aroC	1
PA1010	dapA	PA1750	PA1750	1
PA1010	dapA	PA1843	metH	1
PA1010	dapA	PA2250	lpdV	1
PA1010	dapA	PA2744	thrS	1
PA1010	dapA	PA3118	leuB	1
PA1010	dapA	PA3120	leuD	1
PA1010	dapA	PA3166	pheA	1
PA1010	dapA	PA3167	serC	1
PA1010	dapA	PA3357	dsdA	1
PA1010	dapA	PA3525	argG	1
PA1010	dapA	PA3537	argF	1
PA1010	dapA	PA3736	hom	1
PA1010	dapA	PA3987	leuS	1
PA1010	dapA	PA3997	lipB	1
PA1010	dapA	PA4565	proB	1
PA1010	dapA	PA4694	ilvC	1
PA1010	dapA	PA4846	aroQ1	1
PA1010	dapA	PA5039	aroK	1
PA1010	dapA	PA5143	hisB	1
PA1010	dapA	PA5171	arcA	1
PA1010	dapA	PA5172	arcB	1
PA1010	dapA	PA5203	gshA	1
PA1010	dapA	PA5263	argH	1
PA1013	purC	PA1156	nrdA	1
PA1013	purC	PA1796	folD	1
PA1013	purC	PA2616	trxB1	1
PA1013	purC	PA3770	guaB	1
PA1013	purC	PA3807	ndk	1
PA1019	mucK	PA4599	mexC	1
PA1020	PA1020	PA1023	PA1023	1
PA1020	PA1020	PA1025	PA1025	1
PA1021	PA1021	PA1022	PA1022	1
PA1021	PA1021	PA1023	PA1023	1
PA1021	PA1021	PA1025	PA1025	1
PA1022	PA1022	PA1024	PA1024	1
PA1023	PA1023	PA1024	PA1024	1
PA1023	PA1023	PA1025	PA1025	1
PA1024	PA1024	PA1025	PA1025	1
PA1025	PA1025	PA1027	PA1027	1
PA1027	PA1027	PA3169	PA3169	1
PA1037	PA1037	PA1039	PA1039	1
PA1049	pdxH	PA1050	PA1050	1
PA1049	pdxH	PA1272	cobO	1
PA1049	pdxH	PA1277	cobQ	1
PA1049	pdxH	PA1375	pdxB	1
PA1049	pdxH	PA1546	hemN	1
PA1049	pdxH	PA2907	cobL	1
PA1049	pdxH	PA2908	cbiD	1
PA1049	pdxH	PA3111	folC	1
PA1049	pdxH	PA3438	folE1	1
PA1049	pdxH	PA3627	ygbB	1
PA1049	pdxH	PA3735	thrC	1
PA1049	pdxH	PA3976	thiE	1
PA1049	pdxH	PA3996	lis	1
PA1049	pdxH	PA3997	lipB	1
PA1049	pdxH	PA4006	nadD	1
PA1049	pdxH	PA4043	ispA	1
PA1049	pdxH	PA4047	ribA	1
PA1049	pdxH	PA4051	thiL	1
PA1049	pdxH	PA4053	ribE	1
PA1049	pdxH	PA4056	ribD	1
PA1049	pdxH	PA4569	ispB	1
PA1049	pdxH	PA4666	hemA	1
PA1049	pdxH	PA4669	ipk	1
PA1049	pdxH	PA4973	thiC	1
PA1049	pdxH	PA5260	hemC	1
PA1049	pdxH	PA5358	ubiA	1
PA1049	pdxH	PA5516	pdxY	1
PA1054	PA1054	PA1055	PA1055	1
PA1054	PA1054	PA1058	PA1058	1
PA1054	PA1054	PA1059	PA1059	1
PA1056	PA1056	PA1057	PA1057	1
PA1056	PA1056	PA1059	PA1059	1
PA1060	PA1060	PA1062	PA1062	1
PA1070	braG	PA1073	braD	1
PA1070	braG	PA1475	ccmA	1
PA1070	braG	PA1476	ccmB	1
PA1070	braG	PA1477	ccmC	1
[truncated: 52,109 more rows]

## Sheet: Table S1c
Table S1c. Predicted high-confidence PPIs
Protein1	Symbol1	Protein2	Symbol2	Weight
PA0001	dnaA	PA4234	uvrA	1
PA0001	dnaA	PA4408	ftsA	1
PA0001	dnaA	PA4542	clpB	1
PA0001	dnaA	PA4723	dksA	1
PA0002	dnaN	PA0772	recO	1
PA0002	dnaN	PA0966	ruvA	1
PA0002	dnaN	PA0967	ruvB	1
PA0002	dnaN	PA1532	dnaX	1
PA0002	dnaN	PA1804	hupB	1
PA0002	dnaN	PA3777	xseA	1
PA0002	dnaN	PA4723	dksA	1
PA0002	dnaN	PA4760	dnaJ	1
PA0002	dnaN	PA5345	recG	1
PA0003	recF	PA0357	mutM	1
PA0003	recF	PA3528	rnt	1
PA0003	recF	PA3745	rpsP	1
PA0003	recF	PA4232	ssb	1
PA0003	recF	PA4763	recN	1
PA0003	recF	PA5345	recG	1
PA0003	recF	PA5493	polA	1
PA0004	gyrB	PA3528	rnt	1
PA0005	lptA	PA4050	pgpA	1
PA0005	lptA	PA4695	ilvH	1
PA0008	glyS	PA0018	fmt	1
PA0008	glyS	PA0956	proS	1
PA0008	glyS	PA1843	metH	1
PA0008	glyS	PA2744	thrS	1
PA0008	glyS	PA3083	pepN	1
PA0008	glyS	PA3108	purF	1
PA0008	glyS	PA3167	serC	1
PA0008	glyS	PA3525	argG	1
PA0008	glyS	PA3700	lysS	1
PA0008	glyS	PA3737	dsbC	1
PA0008	glyS	PA3802	hisS	1
PA0008	glyS	PA3834	valS	1
PA0008	glyS	PA3987	leuS	1
PA0008	glyS	PA4138	tyrS	1
PA0008	glyS	PA4439	trpS	1
PA0008	glyS	PA4443	cysD	1
PA0008	glyS	PA4483	gatA	1
PA0008	glyS	PA4484	gatB	1
PA0008	glyS	PA4560	ileS	1
PA0008	glyS	PA4694	ilvC	1
PA0008	glyS	PA5051	argS	1
PA0008	glyS	PA5142	hisH1	1
PA0008	glyS	PA5204	argA	1
PA0009	glyQ	PA0018	fmt	1
PA0009	glyQ	PA0650	trpD	1
PA0009	glyQ	PA0956	proS	1
PA0009	glyQ	PA0963	aspS	1
PA0009	glyQ	PA1754	cysB	1
PA0009	glyQ	PA2612	serS	1
PA0009	glyQ	PA2743	infC	1
PA0009	glyQ	PA3134	gltX	1
PA0009	glyQ	PA3655	tsf	1
PA0009	glyQ	PA3700	lysS	1
PA0009	glyQ	PA3903	prfC	1
PA0009	glyQ	PA4483	gatA	1
PA0009	glyQ	PA4484	gatB	1
PA0009	glyQ	PA4559	lspA	1
PA0009	glyQ	PA5171	arcA	1
PA0009	glyQ	PA5215	gcvT1	1
PA0009	glyQ	PA5323	argB	1
PA0009	glyQ	PA5413	ltaA	1
PA0010	tag	PA3617	recA	1
PA0010	tag	PA5296	rep	1
PA0016	trkA	PA0017	PA0017	1
PA0016	trkA	PA3186	oprB	1
PA0018	fmt	PA0036	trpB	1
PA0018	fmt	PA0293	aguB	1
PA0018	fmt	PA0668	tyrZ	1
PA0018	fmt	PA0963	aspS	1
PA0018	fmt	PA1165	pcpS	1
PA0018	fmt	PA1794	glnS	1
PA0018	fmt	PA1795	cysS	1
PA0018	fmt	PA1796	folD	1
PA0018	fmt	PA2444	glyA2	1
PA0018	fmt	PA2612	serS	1
PA0018	fmt	PA2740	pheS	1
PA0018	fmt	PA3134	gltX	1
PA0018	fmt	PA3700	lysS	1
PA0018	fmt	PA3816	cysE	1
PA0018	fmt	PA3831	pepA	1
PA0018	fmt	PA3984	lnt	1
PA0018	fmt	PA4007	proA	1
PA0018	fmt	PA4402	argJ	1
PA0018	fmt	PA4482	gatC	1
PA0018	fmt	PA4560	ileS	1
PA0018	fmt	PA4602	glyA3	1
PA0018	fmt	PA5098	hutH	1
PA0018	fmt	PA5213	gcvP1	1
PA0018	fmt	PA5256	dsbH	1
PA0018	fmt	PA5304	dadA	1
PA0019	def	PA0768	lepB	1
PA0019	def	PA2620	clpA	1
PA0019	def	PA3049	rmf	1
PA0019	def	PA3227	ppiA	1
PA0019	def	PA4483	gatA	1
PA0019	def	PA4559	lspA	1
PA0019	def	PA5018	msrA	1
PA0019	def	PA5197	rimK	1
PA0023	qor	PA4748	tpiA	1
PA0024	hemF	PA0342	thyA	1
PA0024	hemF	PA0350	folA	1
PA0024	hemF	PA0381	thiG	1
PA0024	hemF	PA0407	gshB	1
PA0024	hemF	PA0551	epd	1
PA0024	hemF	PA0999	pqsD	1
PA0024	hemF	PA1049	pdxH	1
PA0024	hemF	PA1272	cobO	1
PA0024	hemF	PA1279	cobU	1
PA0024	hemF	PA1375	pdxB	1
PA0024	hemF	PA1796	folD	1
PA0024	hemF	PA2587	pqsH	1
PA0024	hemF	PA2964	pabC	1
PA0024	hemF	PA3438	folE1	1
PA0024	hemF	PA3816	cysE	1
PA0024	hemF	PA3997	lipB	1
PA0024	hemF	PA4043	ispA	1
PA0024	hemF	PA4047	ribA	1
PA0024	hemF	PA4055	ribC	1
PA0024	hemF	PA4056	ribD	1
PA0024	hemF	PA4529	coaE	1
PA0024	hemF	PA4663	moeB	1
PA0024	hemF	PA4666	hemA	1
PA0024	hemF	PA4669	ipk	1
PA0024	hemF	PA4728	folK	1
PA0024	hemF	PA4730	panC	1
PA0024	hemF	PA5034	hemE	1
PA0024	hemF	PA5063	ubiE	1
PA0024	hemF	PA5203	gshA	1
PA0024	hemF	PA5243	hemB	1
PA0024	hemF	PA5260	hemC	1
PA0024	hemF	PA5358	ubiA	1
PA0025	aroE	PA0407	gshB	1
PA0025	aroE	PA4759	dapB	1
PA0025	aroE	PA5092	hutI	1
PA0027	PA0027	PA0028	PA0028	1
PA0029	PA0029	PA0030	PA0030	1
PA0031	betC	PA2357	msuE	1
PA0035	trpA	PA0297	spuA	1
PA0035	trpA	PA1421	gbuA	1
PA0035	trpA	PA2253	ansA	1
PA0035	trpA	PA3113	trpF	1
PA0035	trpA	PA3735	thrC	1
PA0035	trpA	PA4007	proA	1
PA0035	trpA	PA4447	hisC1	1
PA0035	trpA	PA4756	carB	1
PA0035	trpA	PA5140	hisF1	1
PA0036	trpB	PA0037	trpI	1
PA0036	trpB	PA0293	aguB	1
PA0036	trpB	PA0399	PA0399	1
PA0036	trpB	PA0904	lysC	1
PA0036	trpB	PA0932	cysM	1
PA0036	trpB	PA1326	ilvA2	1
PA0036	trpB	PA1375	pdxB	1
PA0036	trpB	PA1754	cysB	1
PA0036	trpB	PA2443	sdaA	1
PA0036	trpB	PA3120	leuD	1
PA0036	trpB	PA3152	hisH2	1
PA0036	trpB	PA3165	hisC2	1
PA0036	trpB	PA3166	pheA	1
PA0036	trpB	PA3735	thrC	1
PA0036	trpB	PA3997	lipB	1
PA0036	trpB	PA4695	ilvH	1
PA0036	trpB	PA4976	aruH	1
PA0036	trpB	PA5039	aroK	1
PA0036	trpB	PA5119	glnA	1
PA0036	trpB	PA5140	hisF1	1
PA0036	trpB	PA5213	gcvP1	1
PA0037	trpI	PA0293	aguB	1
PA0037	trpI	PA0609	trpE	1
PA0037	trpI	PA0762	algU	1
PA0037	trpI	PA1003	mvfR	1
PA0037	trpI	PA1544	anr	1
PA0037	trpI	PA2492	mexT	1
PA0037	trpI	PA3120	leuD	1
PA0051	phzH	PA0593	pdxA	1
PA0051	phzH	PA2969	plsX	1
PA0054	PA0054	PA0056	PA0056	1
PA0065	PA0065	PA0066	PA0066	1
PA0065	PA0065	PA4314	purU1	1
PA0067	prlC	PA2612	serS	1
PA0067	prlC	PA3049	rmf	1
PA0067	prlC	PA4559	lspA	1
PA0070	PA0070	PA0071	PA0071	1
PA0070	PA0070	PA0073	PA0073	1
PA0070	PA0070	PA0075	pppA	1
PA0071	PA0071	PA0073	PA0073	1
PA0071	PA0071	PA0074	ppkA	1
PA0071	PA0071	PA0075	pppA	1
PA0073	PA0073	PA0075	pppA	1
PA0074	ppkA	PA0090	clpV1	1
PA0074	ppkA	PA3656	rpsB	1
PA0074	ppkA	PA3700	lysS	1
PA0074	ppkA	PA4568	rplU	1
PA0074	ppkA	PA4666	hemA	1
PA0095	PA0095	PA0098	PA0098	1
PA0097	PA0097	PA0099	PA0099	1
PA0097	PA0097	PA0100	PA0100	1
PA0105	coxB	PA0106	coxA	1
PA0105	coxB	PA0108	coIII	1
PA0105	coxB	PA1587	lpdG	1
PA0105	coxB	PA4133	PA4133	1
PA0106	coxA	PA0108	coIII	1
PA0106	coxA	PA0196	pntB	1
PA0106	coxA	PA1104	fliI	1
PA0106	coxA	PA1319	cyoC	1
PA0106	coxA	PA1498	pykF	1
PA0106	coxA	PA1562	acnA	1
PA0106	coxA	PA2640	nuoE	1
PA0106	coxA	PA4470	fumC1	1
PA0106	coxA	PA4810	fdnI	1
PA0108	coIII	PA0196	pntB	1
PA0108	coIII	PA0609	trpE	1
PA0108	coIII	PA1587	lpdG	1
PA0108	coIII	PA1589	sucD	1
PA0108	coIII	PA2646	nuoK	1
PA0108	coIII	PA4771	lldD	1
PA0113	PA0113	PA0114	PA0114	1
PA0117	PA0117	PA0118	PA0118	1
PA0132	PA0132	PA0432	sahH	1
PA0132	PA0132	PA0865	hpd	1
PA0132	PA0132	PA0944	purN	1
PA0132	PA0132	PA1794	glnS	1
PA0132	PA0132	PA1927	metE	1
PA0132	PA0132	PA2744	thrS	1
PA0132	PA0132	PA3118	leuB	1
PA0132	PA0132	PA3151	hisF2	1
PA0132	PA0132	PA3700	lysS	1
PA0132	PA0132	PA3834	valS	1
PA0132	PA0132	PA5119	glnA	1
PA0132	PA0132	PA5140	hisF1	1
PA0132	PA0132	PA5415	glyA1	1
PA0136	PA0136	PA0138	PA0138	1
PA0137	PA0137	PA0138	PA0138	1
PA0140	ahpF	PA0594	surA	1
PA0140	ahpF	PA2622	cspD	1
PA0146	PA0146	PA0147	PA0147	1
PA0149	PA0149	PA0150	PA0150	1
PA0152	pcaQ	PA1003	mvfR	1
PA0152	pcaQ	PA1544	anr	1
PA0152	pcaQ	PA2007	maiA	1
PA0152	pcaQ	PA3006	psrA	1
PA0153	pcaH	PA0154	pcaG	1
PA0153	pcaH	PA0447	gcdH	1
PA0153	pcaH	PA3935	tauD	1
PA0154	pcaG	PA2343	mtlY	1
PA0154	pcaG	PA2518	xylX	1
PA0155	pcaR	PA3266	capB	1
PA0155	pcaR	PA3635	eno	1
PA0155	pcaR	PA3636	kdsA	1
PA0155	pcaR	PA5332	crc	1
PA0157	triB	PA0158	triC	1
PA0173	PA0173	PA0179	PA0179	1
PA0173	PA0173	PA0180	PA0180	1
PA0174	PA0174	PA0176	aer2	1
PA0174	PA0174	PA0177	PA0177	1
PA0174	PA0174	PA0178	PA0178	1
PA0174	PA0174	PA0179	PA0179	1
PA0174	PA0174	PA0180	PA0180	1
PA0175	PA0175	PA0180	PA0180	1
PA0176	aer2	PA0179	PA0179	1
PA0177	PA0177	PA0179	PA0179	1
PA0178	PA0178	PA0179	PA0179	1
PA0178	PA0178	PA0180	PA0180	1
PA0183	atsA	PA0184	PA0184	1
PA0183	atsA	PA0185	PA0185	1
PA0195	pntAA	PA1317	cyoA	1
PA0195	pntAA	PA1477	ccmC	1
PA0195	pntAA	PA1479	ccmE	1
PA0195	pntAA	PA2382	lldA	1
PA0195	pntAA	PA2998	nqrB	1
PA0195	pntAA	PA3382	phnE	1
PA0195	pntAA	PA4810	fdnI	1
PA0196	pntB	PA1318	cyoB	1
PA0196	pntB	PA2516	xylZ	1
PA0196	pntB	PA2643	nuoH	1
PA0196	pntB	PA3929	cioB	1
PA0197	PA0197	PA0198	exbB1	1
PA0197	PA0197	PA0199	exbD1	1
PA0199	exbD1	PA1947	rbsA	1
PA0199	exbD1	PA3384	phnC	1
PA0203	PA0203	PA0205	PA0205	1
PA0203	PA0203	PA0206	PA0206	1
PA0204	PA0204	PA0205	PA0205	1
PA0209	PA0209	PA0213	PA0213	1
PA0210	mdcC	PA0927	ldhA	1
PA0210	mdcC	PA2343	mtlY	1
PA0210	mdcC	PA2344	mtlZ	1
PA0210	mdcC	PA2623	icd	1
PA0211	mdcD	PA0552	pgk	1
PA0211	mdcD	PA2344	mtlZ	1
PA0211	mdcD	PA2623	icd	1
PA0219	PA0219	PA0220	PA0220	1
PA0219	PA0219	PA0221	PA0221	1
PA0223	PA0223	PA0224	PA0224	1
PA0226	PA0226	PA0227	PA0227	1
PA0228	pcaF	PA1375	pdxB	1
PA0228	pcaF	PA2001	atoB	1
PA0228	pcaF	PA2966	acpP	1
PA0228	pcaF	PA4125	hpcD	1
PA0228	pcaF	PA4412	murG	1
PA0229	pcaT	PA0231	pcaD	1
PA0229	pcaT	PA0232	pcaC	1
PA0229	pcaT	PA5531	tonB	1
PA0230	pcaB	PA0231	pcaD	1
PA0230	pcaB	PA0232	pcaC	1
PA0230	pcaB	PA1515	alc	1
PA0230	pcaB	PA2007	maiA	1
PA0230	pcaB	PA3183	zwf	1
PA0230	pcaB	PA3194	edd	1
PA0230	pcaB	PA3636	kdsA	1
PA0231	pcaD	PA0232	pcaC	1
PA0231	pcaD	PA0265	gabD	1
PA0231	pcaD	PA0482	glcB	1
PA0231	pcaD	PA2008	fahA	1
PA0231	pcaD	PA3193	glk	1
PA0231	pcaD	PA3570	mmsA	1
PA0231	pcaD	PA5419	soxG	1
PA0232	pcaC	PA0265	gabD	1
PA0232	pcaC	PA0482	glcB	1
PA0232	pcaC	PA2008	fahA	1
PA0232	pcaC	PA2012	liuD	1
PA0232	pcaC	PA2265	PA2265	1
PA0232	pcaC	PA2321	PA2321	1
PA0232	pcaC	PA3183	zwf	1
PA0232	pcaC	PA3195	gapA	1
PA0232	pcaC	PA3570	mmsA	1
PA0245	aroQ2	PA0316	serA	1
PA0245	aroQ2	PA1010	dapA	1
PA0245	aroQ2	PA1375	pdxB	1
PA0245	aroQ2	PA1585	sucA	1
PA0245	aroQ2	PA1681	aroC	1
PA0245	aroQ2	PA2008	fahA	1
PA0245	aroQ2	PA2629	purB	1
PA0245	aroQ2	PA3068	gdhB	1
PA0245	aroQ2	PA3166	pheA	1
PA0245	aroQ2	PA3735	thrC	1
PA0245	aroQ2	PA5204	argA	1
PA0245	aroQ2	PA5206	argE	1
PA0245	aroQ2	PA5278	dapF	1
PA0247	pobA	PA2265	PA2265	1
PA0247	pobA	PA2508	catC	1
PA0247	pobA	PA2516	xylZ	1
PA0247	pobA	PA2518	xylX	1
PA0247	pobA	PA4901	mdlC	1
PA0265	gabD	PA0393	proC	1
PA0265	gabD	PA1311	phnX	1
PA0265	gabD	PA2014	liuB	1
PA0265	gabD	PA2015	liuA	1
PA0265	gabD	PA2248	bkdA2	1
PA0265	gabD	PA2709	cysK	1
PA0265	gabD	PA3182	pgl	1
PA0265	gabD	PA5092	hutI	1
PA0265	gabD	PA5204	argA	1
PA0265	gabD	PA5413	ltaA	1
PA0265	gabD	PA5417	soxD	1
PA0265	gabD	PA5418	soxA	1
PA0265	gabD	PA5427	adhA	1
PA0266	gabT	PA0288	gpuA	1
PA0266	gabT	PA0293	aguB	1
PA0266	gabT	PA0393	proC	1
PA0266	gabT	PA0795	prpC	1
PA0266	gabT	PA0895	aruC	1
PA0266	gabT	PA1338	ggt	1
PA0266	gabT	PA1587	lpdG	1
PA0266	gabT	PA1927	metE	1
PA0266	gabT	PA2007	maiA	1
PA0266	gabT	PA2443	sdaA	1
PA0266	gabT	PA2445	gcvP2	1
PA0266	gabT	PA3182	pgl	1
PA0266	gabT	PA3183	zwf	1
PA0266	gabT	PA3194	edd	1
PA0266	gabT	PA3636	kdsA	1
PA0266	gabT	PA3700	lysS	1
PA0266	gabT	PA4442	cysN	1
PA0266	gabT	PA4602	glyA3	1
PA0266	gabT	PA4733	acsB	1
PA0266	gabT	PA5039	aroK	1
PA0266	gabT	PA5379	sdaB	1
PA0266	gabT	PA5419	soxG	1
PA0270	PA0270	PA0271	PA0271	1
PA0280	cysA	PA0300	spuD	1
PA0280	cysA	PA0302	spuF	1
PA0280	cysA	PA0892	aotP	1
PA0280	cysA	PA0930	PA0930	1
PA0280	cysA	PA1476	ccmB	1
PA0280	cysA	PA1477	ccmC	1
PA0280	cysA	PA2923	hisJ	1
PA0280	cysA	PA3607	potA	1
PA0280	cysA	PA3609	potC	1
PA0280	cysA	PA4687	hitA	1
PA0280	cysA	PA5501	znuB	1
PA0281	cysW	PA0282	cysT	1
PA0281	cysW	PA0888	aotJ	1
PA0281	cysW	PA2924	hisQ	1
PA0281	cysW	PA2925	hisM	1
PA0281	cysW	PA3608	potB	1
PA0281	cysW	PA4688	hitB	1
PA0282	cysT	PA0888	aotJ	1
PA0282	cysT	PA1475	ccmA	1
PA0282	cysT	PA3382	phnE	1
PA0283	sbp	PA0303	spuG	1
PA0283	sbp	PA1070	braG	1
PA0283	sbp	PA1072	braE	1
PA0283	sbp	PA5368	pstC	1
PA0287	gpuP	PA0288	gpuA	1
PA0287	gpuP	PA0289	gpuR	1
PA0288	gpuA	PA0289	gpuR	1
PA0288	gpuA	PA0870	phhC	1
PA0288	gpuA	PA1421	gbuA	1
PA0288	gpuA	PA2253	ansA	1
PA0288	gpuA	PA3113	trpF	1
PA0288	gpuA	PA3769	guaA	1
PA0288	gpuA	PA5035	gltD	1
PA0288	gpuA	PA5495	thrB	1
PA0291	oprE	PA0973	oprL	1
PA0293	aguB	PA0399	PA0399	1
PA0293	aguB	PA0432	sahH	1
PA0293	aguB	PA1585	sucA	1
PA0293	aguB	PA1794	glnS	1
PA0293	aguB	PA3152	hisH2	1
PA0293	aguB	PA3735	thrC	1
PA0293	aguB	PA4447	hisC1	1
PA0293	aguB	PA4449	hisG	1
PA0293	aguB	PA4602	glyA3	1
PA0293	aguB	PA4758	carA	1
PA0293	aguB	PA5039	aroK	1
PA0293	aguB	PA5140	hisF1	1
PA0293	aguB	PA5415	glyA1	1
PA0297	spuA	PA0303	spuG	1
PA0297	spuA	PA0904	lysC	1
PA0297	spuA	PA1010	dapA	1
PA0297	spuA	PA1794	glnS	1
PA0297	spuA	PA1927	metE	1
PA0297	spuA	PA3165	hisC2	1
PA0297	spuA	PA4666	hemA	1
PA0297	spuA	PA5067	hisE	1
PA0297	spuA	PA5092	hutI	1
PA0298	spuB	PA0301	spuE	1
PA0298	spuB	PA0302	spuF	1
PA0298	spuB	PA5119	glnA	1
PA0299	spuC	PA0301	spuE	1
PA0299	spuC	PA0304	spuH	1
PA0300	spuD	PA0301	spuE	1
PA0300	spuD	PA0302	spuF	1
PA0300	spuD	PA0303	spuG	1
PA0300	spuD	PA0304	spuH	1
PA0301	spuE	PA0304	spuH	1
PA0301	spuE	PA0972	tolB	1
PA0301	spuE	PA1861	modC	1
PA0301	spuE	PA3610	potD	1
PA0301	spuE	PA4158	fepC	1
PA0301	spuE	PA5366	pstB	1
PA0301	spuE	PA5531	tonB	1
PA0302	spuF	PA0303	spuG	1
PA0302	spuF	PA0304	spuH	1
PA0302	spuF	PA0374	ftsE	1
PA0302	spuF	PA0892	aotP	1
PA0302	spuF	PA1634	kdpB	1
PA0302	spuF	PA1947	rbsA	1
PA0302	spuF	PA3384	phnC	1
PA0302	spuF	PA3394	nosF	1
PA0302	spuF	PA3406	hasD	1
PA0302	spuF	PA4207	mexI	1
PA0302	spuF	PA4228	pchD	1
PA0302	spuF	PA5450	wzt	1
PA0302	spuF	PA5476	citA	1
PA0302	spuF	PA5500	znuC	1
PA0303	spuG	PA1070	braG	1
PA0304	spuH	PA0972	tolB	1
PA0304	spuH	PA5501	znuB	1
PA0316	serA	PA0649	trpG	1
PA0316	serA	PA0932	cysM	1
PA0316	serA	PA1337	ansB	1
PA0316	serA	PA2629	purB	1
PA0316	serA	PA3151	hisF2	1
PA0316	serA	PA3357	dsdA	1
PA0316	serA	PA3658	glnD	1
PA0316	serA	PA3769	guaA	1
PA0316	serA	PA4696	ilvI	1
PA0316	serA	PA5067	hisE	1
PA0316	serA	PA5204	argA	1
PA0316	serA	PA5379	sdaB	1
PA0321	PA0321	PA0322	PA0322	1
PA0323	PA0323	PA0324	PA0324	1
PA0330	rpiA	PA2996	nqrD	1
PA0330	rpiA	PA3391	nosR	1
PA0330	rpiA	PA3393	nosD	1
PA0330	rpiA	PA3395	nosY	1
PA0330	rpiA	PA3452	mqoA	1
PA0330	rpiA	PA3635	eno	1
PA0330	rpiA	PA4809	fdhE	1
PA0330	rpiA	PA4812	fdnG	1
PA0330	rpiA	PA5063	ubiE	1
PA0330	rpiA	PA5555	atpG	1
PA0330	rpiA	PA5556	atpA	1
PA0331	ilvA1	PA0761	nadB	1
PA0331	ilvA1	PA0956	proS	1
PA0331	ilvA1	PA3013	foaB	1
PA0331	ilvA1	PA3166	pheA	1
PA0331	ilvA1	PA3357	dsdA	1
PA0331	ilvA1	PA3658	glnD	1
PA0331	ilvA1	PA3834	valS	1
PA0331	ilvA1	PA4439	trpS	1
PA0331	ilvA1	PA5035	gltD	1
PA0331	ilvA1	PA5038	aroB	1
PA0331	ilvA1	PA5039	aroK	1
PA0331	ilvA1	PA5067	hisE	1
PA0331	ilvA1	PA5322	algC	1
PA0334	PA0334	PA0335	PA0335	1
PA0336	ygdP	PA1156	nrdA	1
PA0336	ygdP	PA3141	wbpM	1
PA0336	ygdP	PA3770	guaB	1
PA0336	ygdP	PA3807	ndk	1
PA0337	ptsP	PA0973	oprL	1
PA0340	PA0340	PA0341	lgt	1
PA0341	lgt	PA1796	folD	1
PA0341	lgt	PA2740	pheS	1
PA0341	lgt	PA4259	rpsS	1
PA0341	lgt	PA4743	rbfA	1
PA0342	thyA	PA0402	pyrB	1
PA0342	thyA	PA0403	pyrR	1
PA0342	thyA	PA0407	gshB	1
PA0342	thyA	PA0999	pqsD	1
PA0342	thyA	PA1273	cobB	1
PA0342	thyA	PA1281	cobV	1
PA0342	thyA	PA1543	apt	1
PA0342	thyA	PA1816	dnaQ	1
PA0342	thyA	PA2629	purB	1
PA0342	thyA	PA2876	pyrF	1
PA0342	thyA	PA2908	cbiD	1
PA0342	thyA	PA2962	tmk	1
PA0342	thyA	PA3654	pyrH	1
PA0342	thyA	PA3770	guaB	1
PA0342	thyA	PA4043	ispA	1
PA0342	thyA	PA4044	dxs	1
PA0342	thyA	PA4051	thiL	1
PA0342	thyA	PA4529	coaE	1
PA0342	thyA	PA4646	upp	1
PA0342	thyA	PA4669	ipk	1
PA0342	thyA	PA4730	panC	1
PA0342	thyA	PA5259	hemD	1
PA0342	thyA	PA5260	hemC	1
PA0342	thyA	PA5320	coaC	1
PA0342	thyA	PA5358	ubiA	1
PA0342	thyA	PA5425	purK	1
PA0347	glpQ	PA3092	fadH1	1
PA0347	glpQ	PA4693	pssA	1
PA0350	folA	PA0582	folB	1
PA0350	folA	PA0773	pdxJ	1
PA0350	folA	PA1796	folD	1
PA0350	folA	PA1989	pqqE	1
PA0350	folA	PA3111	folC	1
PA0350	folA	PA4043	ispA	1
PA0350	folA	PA4529	coaE	1
PA0350	folA	PA4569	ispB	1
PA0350	folA	PA4655	hemH	1
PA0350	folA	PA4669	ipk	1
PA0350	folA	PA4728	folK	1
PA0350	folA	PA4730	panC	1
PA0350	folA	PA5358	ubiA	1
PA0353	ilvD	PA0447	gcdH	1
PA0353	ilvD	PA0504	bioD	1
PA0353	ilvD	PA4397	panE	1
PA0353	ilvD	PA4442	cysN	1
PA0353	ilvD	PA4524	nadC	1
PA0353	ilvD	PA4957	psd	1
PA0353	ilvD	PA5035	gltD	1
PA0355	pfpI	PA1928	rimJ	1
PA0355	pfpI	PA3635	eno	1
PA0355	pfpI	PA4240	rpsK	1
PA0355	pfpI	PA4253	rplN	1
PA0355	pfpI	PA4483	gatA	1
PA0355	pfpI	PA4672	PA4672	1
PA0355	pfpI	PA4741	rpsO	1
PA0355	pfpI	PA5569	rnpA	1
PA0357	mutM	PA0750	ung	1
PA0357	mutM	PA4853	fis	1
PA0362	fdx1	PA1581	sdhC	1
PA0362	fdx1	PA1586	sucB	1
PA0362	fdx1	PA5063	ubiE	1
PA0363	coaD	PA0555	fda	1
PA0363	coaD	PA0654	speD	1
PA0363	coaD	PA1393	cysC	1
PA0363	coaD	PA2001	atoB	1
PA0363	coaD	PA4442	cysN	1
PA0363	coaD	PA4443	cysD	1
PA0363	coaD	PA4640	mqoB	1
PA0363	coaD	PA4748	tpiA	1
PA0363	coaD	PA4865	ureA	1
PA0370	PA0370	PA0371	PA0371	1
PA0373	ftsY	PA0375	ftsX	1
PA0373	ftsY	PA3746	ffh	1
PA0373	ftsY	PA4747	secG	1
PA0373	ftsY	PA5068	tatA	1
PA0374	ftsE	PA0892	aotP	1
PA0374	ftsE	PA0970	tolR	1
PA0374	ftsE	PA0973	oprL	1
PA0374	ftsE	PA1070	braG	1
PA0374	ftsE	PA1493	cysP	1
PA0374	ftsE	PA1863	modA	1
PA0374	ftsE	PA1947	rbsA	1
PA0374	ftsE	PA3607	potA	1
PA0374	ftsE	PA4647	uraA	1
PA0374	ftsE	PA5500	znuC	1
PA0376	rpoH	PA1776	sigX	1
PA0376	rpoH	PA3192	gltR	1
PA0380	PA0380	PA0381	thiG	1
PA0381	thiG	PA1277	cobQ	1
PA0381	thiG	PA2964	pabC	1
PA0381	thiG	PA3650	dxr	1
PA0381	thiG	PA3814	iscS	1
PA0381	thiG	PA4043	ispA	1
PA0381	thiG	PA4055	ribC	1
PA0381	thiG	PA4695	ilvH	1
PA0381	thiG	PA4919	pncB1	1
PA0381	thiG	PA4920	nadE	1
PA0381	thiG	PA5118	thiI	1
PA0382	micA	PA4283	recD	1
PA0382	micA	PA4284	recB	1
PA0382	micA	PA4931	dnaB	1
PA0390	metX	PA0391	PA0391	1
PA0390	metX	PA0402	pyrB	1
PA0390	metX	PA0662	argC	1
PA0390	metX	PA0904	lysC	1
PA0390	metX	PA2443	sdaA	1
PA0390	metX	PA2617	aat	1
PA0390	metX	PA3151	hisF2	1
PA0390	metX	PA3735	thrC	1
PA0390	metX	PA3834	valS	1
PA0390	metX	PA3997	lipB	1
PA0390	metX	PA4442	cysN	1
PA0390	metX	PA4759	dapB	1
PA0390	metX	PA5038	aroB	1
PA0390	metX	PA5140	hisF1	1
PA0390	metX	PA5277	lysA	1
PA0390	metX	PA5495	thrB	1
PA0392	PA0392	PA0393	proC	1
PA0392	PA0392	PA0394	PA0394	1
PA0393	proC	PA0407	gshB	1
PA0393	proC	PA0430	metF	1
PA0393	proC	PA0432	sahH	1
PA0393	proC	PA1794	glnS	1
PA0393	proC	PA2249	bkdB	1
PA0393	proC	PA2612	serS	1
PA0393	proC	PA2629	purB	1
PA0393	proC	PA3834	valS	1
PA0393	proC	PA4443	cysD	1
PA0393	proC	PA4602	glyA3	1
PA0393	proC	PA5302	dadX	1
PA0395	pilT	PA2979	kdsB	1
PA0395	pilT	PA4417	murE	1
PA0395	pilT	PA4526	pilB	1
PA0395	pilT	PA4997	msbA	1
PA0395	pilT	PA5552	glmU	1
PA0399	PA0399	PA0872	phhA	1
PA0399	PA0399	PA1326	ilvA2	1
PA0399	PA0399	PA1587	lpdG	1
PA0399	PA0399	PA2248	bkdA2	1
PA0399	PA0399	PA2629	purB	1
PA0399	PA0399	PA2943	PA2943	1
PA0399	PA0399	PA3120	leuD	1
PA0399	PA0399	PA3166	pheA	1
PA0399	PA0399	PA3736	hom	1
PA0399	PA0399	PA4920	nadE	1
PA0399	PA0399	PA5263	argH	1
PA0399	PA0399	PA5302	dadX	1
PA0401	PA0401	PA0402	pyrB	1
PA0401	PA0401	PA0403	pyrR	1
PA0401	PA0401	PA0945	purM	1
PA0401	PA0401	PA2991	sth	1
PA0401	PA0401	PA3654	pyrH	1
PA0401	PA0401	PA3751	purT	1
PA0401	PA0401	PA3763	purL	1
PA0401	PA0401	PA3769	guaA	1
PA0401	PA0401	PA5425	purK	1
PA0401	PA0401	PA5426	purE	1
PA0402	pyrB	PA0403	pyrR	1
PA0402	pyrB	PA0441	dht	1
PA0402	pyrB	PA0782	putA	1
PA0402	pyrB	PA0945	purM	1
PA0402	pyrB	PA1004	nadA	1
PA0402	pyrB	PA1162	dapE	1
PA0402	pyrB	PA1750	PA1750	1
PA0402	pyrB	PA1794	glnS	1
PA0402	pyrB	PA1796	folD	1
PA0402	pyrB	PA3525	argG	1
PA0402	pyrB	PA3527	pyrC	1
PA0402	pyrB	PA3537	argF	1
PA0402	pyrB	PA3736	hom	1
PA0402	pyrB	PA3769	guaA	1
PA0402	pyrB	PA4007	proA	1
PA0402	pyrB	PA4443	cysD	1
PA0402	pyrB	PA4731	panD	1
PA0402	pyrB	PA4759	dapB	1
PA0402	pyrB	PA4920	nadE	1
PA0402	pyrB	PA5038	aroB	1
PA0402	pyrB	PA5039	aroK	1
PA0402	pyrB	PA5143	hisB	1
PA0402	pyrB	PA5203	gshA	1
PA0402	pyrB	PA5302	dadX	1
PA0402	pyrB	PA5426	purE	1
PA0403	pyrR	PA0437	codA	1
PA0403	pyrR	PA1543	apt	1
PA0403	pyrR	PA2962	tmk	1
PA0403	pyrR	PA2991	sth	1
PA0403	pyrR	PA3163	cmk	1
PA0403	pyrR	PA3654	pyrH	1
PA0403	pyrR	PA3770	guaB	1
PA0403	pyrR	PA4397	panE	1
PA0403	pyrR	PA5261	algR	1
PA0403	pyrR	PA5298	PA5298	1
PA0403	pyrR	PA5331	pyrE	1
PA0403	pyrR	PA5541	pyrQ	1
PA0404	PA0404	PA0405	PA0405	1
PA0404	PA0404	PA0406	PA0406	1
PA0404	PA0404	PA0407	gshB	1
PA0405	PA0405	PA0406	PA0406	1
PA0405	PA0405	PA0407	gshB	1
PA0407	gshB	PA0432	sahH	1
PA0407	gshB	PA0504	bioD	1
PA0407	gshB	PA0551	epd	1
PA0407	gshB	PA0593	pdxA	1
PA0407	gshB	PA0609	trpE	1
PA0407	gshB	PA0649	trpG	1
PA0407	gshB	PA0782	putA	1
PA0407	gshB	PA0895	aruC	1
PA0407	gshB	PA1010	dapA	1
PA0407	gshB	PA1049	pdxH	1
PA0407	gshB	PA1326	ilvA2	1
PA0407	gshB	PA1585	sucA	1
PA0407	gshB	PA1778	cobA	1
PA0407	gshB	PA1794	glnS	1
PA0407	gshB	PA1796	folD	1
PA0407	gshB	PA2025	gor	1
PA0407	gshB	PA2247	bkdA1	1
PA0407	gshB	PA2629	purB	1
PA0407	gshB	PA2903	cobJ	1
PA0407	gshB	PA2905	cobH	1
PA0407	gshB	PA2908	cbiD	1
PA0407	gshB	PA2943	PA2943	1
PA0407	gshB	PA2964	pabC	1
PA0407	gshB	PA3013	foaB	1
PA0407	gshB	PA3014	faoA	1
PA0407	gshB	PA3111	folC	1
PA0407	gshB	PA3113	trpF	1
PA0407	gshB	PA3151	hisF2	1
PA0407	gshB	PA3167	serC	1
PA0407	gshB	PA3438	folE1	1
PA0407	gshB	PA3633	ygbP	1
PA0407	gshB	PA3735	thrC	1
PA0407	gshB	PA3987	leuS	1
PA0407	gshB	PA3997	lipB	1
PA0407	gshB	PA4006	nadD	1
PA0407	gshB	PA4043	ispA	1
PA0407	gshB	PA4044	dxs	1
PA0407	gshB	PA4047	ribA	1
PA0407	gshB	PA4056	ribD	1
PA0407	gshB	PA4397	panE	1
PA0407	gshB	PA4449	hisG	1
PA0407	gshB	PA4569	ispB	1
PA0407	gshB	PA4602	glyA3	1
PA0407	gshB	PA4666	hemA	1
PA0407	gshB	PA4669	ipk	1
PA0407	gshB	PA4750	folP	1
PA0407	gshB	PA4957	psd	1
PA0407	gshB	PA4976	aruH	1
PA0407	gshB	PA5039	aroK	1
PA0407	gshB	PA5066	hisI	1
PA0407	gshB	PA5067	hisE	1
PA0407	gshB	PA5118	thiI	1
PA0407	gshB	PA5119	glnA	1
PA0407	gshB	PA5140	hisF1	1
PA0407	gshB	PA5142	hisH1	1
PA0407	gshB	PA5204	argA	1
PA0407	gshB	PA5206	argE	1
PA0407	gshB	PA5215	gcvT1	1
PA0407	gshB	PA5260	hemC	1
PA0407	gshB	PA5358	ubiA	1
PA0407	gshB	PA5429	aspA	1
PA0408	pilG	PA0409	pilH	1
PA0408	pilG	PA0930	PA0930	1
PA0408	pilG	PA5261	algR	1
PA0408	pilG	PA5360	phoB	1
PA0409	pilH	PA0411	pilJ	1
PA0409	pilH	PA0413	chpA	1
PA0409	pilH	PA1099	fleR	1
PA0409	pilH	PA1180	phoQ	1
PA0409	pilH	PA3878	narX	1
PA0409	pilH	PA4525	pilA	1
PA0409	pilH	PA4547	pilR	1
PA0409	pilH	PA4885	irlR	1
PA0409	pilH	PA5165	PA5165	1
PA0409	pilH	PA5483	algB	1
PA0410	pilI	PA0412	pilK	1
PA0410	pilI	PA0413	chpA	1
PA0410	pilI	PA1456	cheY	1
PA0410	pilI	PA4307	pctC	1
PA0410	pilI	PA4526	pilB	1
PA0410	pilI	PA4547	pilR	1
PA0411	pilJ	PA0412	pilK	1
PA0411	pilJ	PA0414	chpB	1
PA0411	pilJ	PA4307	pctC	1
PA0411	pilJ	PA4309	pctA	1
PA0411	pilJ	PA4310	pctB	1
PA0411	pilJ	PA4954	motA	1
PA0412	pilK	PA0413	chpA	1
PA0413	chpA	PA0417	chpE	1
PA0414	chpB	PA0416	chpD	1
PA0420	bioA	PA0501	bioF	1
PA0420	bioA	PA1049	pdxH	1
PA0420	bioA	PA3735	thrC	1
PA0420	bioA	PA4056	ribD	1
PA0420	bioA	PA4666	hemA	1
PA0420	bioA	PA5243	hemB	1
PA0420	bioA	PA5260	hemC	1
PA0422	PA0422	PA0423	pasP	1
PA0424	mexR	PA2337	mtlR	1
PA0424	mexR	PA4853	fis	1
PA0425	mexA	PA0892	aotP	1
PA0425	mexA	PA0970	tolR	1
PA0425	mexA	PA1207	kefB	1
PA0425	mexA	PA1476	ccmB	1
PA0425	mexA	PA2278	arsB	1
PA0425	mexA	PA4034	aqpZ	1
PA0426	mexB	PA0427	oprM	1
PA0426	mexB	PA0973	oprL	1
PA0426	mexB	PA1475	ccmA	1
PA0426	mexB	PA4557	lytB	1
PA0427	oprM	PA0970	tolR	1
PA0427	oprM	PA3280	oprO	1
PA0427	oprM	PA4208	opmD	1
PA0427	oprM	PA4221	fptA	1
PA0427	oprM	PA4597	oprJ	1
PA0430	metF	PA0432	sahH	1
PA0430	metF	PA0482	glcB	1
PA0430	metF	PA0654	speD	1
PA0430	metF	PA1375	pdxB	1
PA0430	metF	PA1681	aroC	1
PA0430	metF	PA1794	glnS	1
PA0430	metF	PA2023	galU	1
PA0430	metF	PA2709	cysK	1
PA0430	metF	PA2943	PA2943	1
PA0430	metF	PA3117	asd	1
PA0430	metF	PA3118	leuB	1
PA0430	metF	PA3525	argG	1
PA0430	metF	PA3735	thrC	1
PA0430	metF	PA4565	proB	1
PA0430	metF	PA4588	gdhA	1
PA0430	metF	PA4696	ilvI	1
PA0430	metF	PA4839	speA	1
PA0430	metF	PA4976	aruH	1
PA0430	metF	PA5038	aroB	1
PA0430	metF	PA5046	PA5046	1
PA0430	metF	PA5354	glcE	1
PA0430	metF	PA5379	sdaB	1
PA0430	metF	PA5413	ltaA	1
PA0432	sahH	PA0651	trpC	1
PA0432	sahH	PA0895	aruC	1
PA0432	sahH	PA0896	aruF	1
PA0432	sahH	PA0898	aruD	1
PA0432	sahH	PA0904	lysC	1
PA0432	sahH	PA0932	cysM	1
PA0432	sahH	PA1375	pdxB	1
PA0432	sahH	PA1585	sucA	1
PA0432	sahH	PA1681	aroC	1
PA0432	sahH	PA2709	cysK	1
PA0432	sahH	PA2744	thrS	1
PA0432	sahH	PA3121	leuC	1
PA0432	sahH	PA3151	hisF2	1
PA0432	sahH	PA3167	serC	1
PA0432	sahH	PA3357	dsdA	1
PA0432	sahH	PA3525	argG	1
PA0432	sahH	PA3736	hom	1
PA0432	sahH	PA3816	cysE	1
PA0432	sahH	PA3997	lipB	1
PA0432	sahH	PA4602	glyA3	1
PA0432	sahH	PA5025	metY	1
PA0432	sahH	PA5038	aroB	1
PA0432	sahH	PA5119	glnA	1
PA0432	sahH	PA5143	hisB	1
PA0432	sahH	PA5495	thrB	1
PA0434	PA0434	PA0436	PA0436	1
PA0437	codA	PA4756	carB	1
PA0437	codA	PA4758	carA	1
PA0437	codA	PA5336	gmk	1
PA0438	codB	PA3384	phnC	1
PA0438	codB	PA5531	tonB	1
PA0439	PA0439	PA0440	PA0440	1
PA0441	dht	PA1384	galE	1
PA0441	dht	PA4938	purA	1
PA0441	dht	PA5338	spoT	1
PA0441	dht	PA5541	pyrQ	1
PA0447	gcdH	PA2968	fabD	1
PA0447	gcdH	PA5429	aspA	1
PA0448	PA0448	PA0449	PA0449	1
PA0455	dbpA	PA1294	rnd	1
PA0455	dbpA	PA3308	hepA	1
PA0463	creB	PA0465	creD	1
PA0463	creB	PA0780	pruR	1
PA0463	creB	PA2337	mtlR	1
PA0463	creB	PA5261	algR	1
PA0464	creC	PA1636	kdpD	1
PA0464	creC	PA4777	pmrB	1
PA0464	creC	PA5124	ntrB	1
PA0464	creC	PA5199	amgS	1
PA0470	PA0470	PA0471	PA0471	1
PA0471	PA0471	PA0472	PA0472	1
PA0474	PA0474	PA0475	PA0475	1
PA0482	glcB	PA1375	pdxB	1
PA0482	glcB	PA1580	gltA	1
PA0482	glcB	PA2007	maiA	1
PA0482	glcB	PA2014	liuB	1
PA0482	glcB	PA3182	pgl	1
PA0482	glcB	PA3192	gltR	1
PA0482	glcB	PA3687	ppc	1
PA0482	glcB	PA4956	rhdA	1
PA0482	glcB	PA5418	soxA	1
PA0482	glcB	PA5419	soxG	1
PA0482	glcB	PA5421	fdhA	1
PA0482	glcB	PA5570	rpmH	1
PA0493	PA0493	PA0494	PA0494	1
PA0493	PA0493	PA0495	PA0495	1
PA0493	PA0493	PA0496	PA0496	1
PA0494	PA0494	PA0496	PA0496	1
PA0500	bioB	PA4043	ispA	1
PA0500	bioB	PA4973	thiC	1
PA0501	bioF	PA0504	bioD	1
PA0501	bioF	PA0593	pdxA	1
PA0501	bioF	PA1276	cobC	1
PA0501	bioF	PA1375	pdxB	1
PA0501	bioF	PA3438	folE1	1
PA0501	bioF	PA3627	ygbB	1
PA0501	bioF	PA3816	cysE	1
PA0501	bioF	PA4051	thiL	1
PA0501	bioF	PA4666	hemA	1
PA0502	PA0502	PA0503	PA0503	1
PA0504	bioD	PA1004	nadA	1
PA0504	bioD	PA1281	cobV	1
PA0504	bioD	PA1375	pdxB	1
PA0504	bioD	PA1796	folD	1
PA0504	bioD	PA2904	cobI	1
PA0504	bioD	PA3111	folC	1
PA0504	bioD	PA3735	thrC	1
PA0504	bioD	PA4056	ribD	1
PA0504	bioD	PA4529	coaE	1
PA0504	bioD	PA5063	ubiE	1
PA0509	nirN	PA0510	PA0510	1
PA0509	nirN	PA0511	nirJ	1
PA0509	nirN	PA0513	PA0513	1
PA0509	nirN	PA0514	nirL	1
PA0509	nirN	PA0515	PA0515	1
PA0509	nirN	PA0517	nirC	1
PA0510	PA0510	PA0512	PA0512	1
PA0510	PA0510	PA0513	PA0513	1
PA0510	PA0510	PA0514	nirL	1
PA0510	PA0510	PA0515	PA0515	1
PA0510	PA0510	PA0517	nirC	1
PA0510	PA0510	PA0518	nirM	1
PA0510	PA0510	PA0519	nirS	1
PA0511	nirJ	PA0512	PA0512	1
PA0511	nirJ	PA0514	nirL	1
PA0511	nirJ	PA0515	PA0515	1
PA0511	nirJ	PA0517	nirC	1
PA0511	nirJ	PA0518	nirM	1
PA0511	nirJ	PA0519	nirS	1
PA0511	nirJ	PA4055	ribC	1
PA0511	nirJ	PA5240	trxA	1
PA0511	nirJ	PA5559	atpE	1
PA0512	PA0512	PA0513	PA0513	1
PA0512	PA0512	PA0515	PA0515	1
PA0512	PA0512	PA0516	nirF	1
PA0512	PA0512	PA0517	nirC	1
PA0512	PA0512	PA0518	nirM	1
PA0512	PA0512	PA0519	nirS	1
PA0513	PA0513	PA0516	nirF	1
PA0513	PA0513	PA0517	nirC	1
PA0514	nirL	PA0517	nirC	1
PA0514	nirL	PA0518	nirM	1
PA0514	nirL	PA0519	nirS	1
PA0514	nirL	PA1584	sdhB	1
PA0514	nirL	PA3621	fdxA	1
PA0514	nirL	PA3735	thrC	1
PA0514	nirL	PA4055	ribC	1
PA0515	PA0515	PA0516	nirF	1
PA0515	PA0515	PA0517	nirC	1
PA0516	nirF	PA0517	nirC	1
PA0516	nirF	PA1479	ccmE	1
PA0516	nirF	PA2953	PA2953	1
PA0516	nirF	PA3621	fdxA	1
PA0516	nirF	PA3996	lis	1
PA0516	nirF	PA5259	hemD	1
PA0517	nirC	PA0518	nirM	1
PA0517	nirC	PA0519	nirS	1
PA0518	nirM	PA4587	ccpR	1
PA0518	nirM	PA5358	ubiA	1
PA0519	nirS	PA0520	nirQ	1
PA0519	nirS	PA0527	dnr	1
PA0519	nirS	PA1582	sdhD	1
PA0519	nirS	PA1588	sucC	1
PA0519	nirS	PA3621	fdxA	1
PA0519	nirS	PA4587	ccpR	1
PA0520	nirQ	PA0521	PA0521	1
PA0520	nirQ	PA0522	PA0522	1
PA0520	nirQ	PA0527	dnr	1
PA0520	nirQ	PA3872	narI	1
PA0520	nirQ	PA4563	rpsT	1
PA0520	nirQ	PA4771	lldD	1
PA0520	nirQ	PA5304	dadA	1
PA0521	PA0521	PA0522	PA0522	1
PA0523	norC	PA1173	napB	1
PA0523	norC	PA3392	nosZ	1
PA0523	norC	PA4587	ccpR	1
PA0523	norC	PA5490	cc4	1
PA0524	norB	PA0525	PA0525	1
PA0524	norB	PA3873	narJ	1
PA0525	PA0525	PA0527	dnr	1
PA0527	dnr	PA0610	prtN	1
PA0527	dnr	PA1713	exsA	1
PA0527	dnr	PA3266	capB	1
PA0538	dsbB	PA1165	pcpS	1
PA0538	dsbB	PA1671	stk1	1
PA0546	metK	PA0870	phhC	1
PA0546	metK	PA0904	lysC	1
PA0546	metK	PA1587	lpdG	1
PA0546	metK	PA2001	atoB	1
PA0546	metK	PA2023	galU	1
PA0546	metK	PA2612	serS	1
PA0546	metK	PA2943	PA2943	1
PA0546	metK	PA3117	asd	1
PA0546	metK	PA3167	serC	1
PA0546	metK	PA3814	iscS	1
PA0546	metK	PA3834	valS	1
PA0546	metK	PA4602	glyA3	1
PA0546	metK	PA4731	panD	1
PA0546	metK	PA4920	nadE	1
PA0546	metK	PA5015	aceE	1
PA0546	metK	PA5066	hisI	1
PA0546	metK	PA5111	gloA3	1
PA0546	metK	PA5204	argA	1
PA0546	metK	PA5429	aspA	1
PA0546	metK	PA5549	glmS	1
PA0548	tktA	PA1586	sucB	1
PA0548	tktA	PA2624	idh	1
PA0548	tktA	PA3621	fdxA	1
PA0548	tktA	PA4732	pgi	1
PA0548	tktA	PA5015	aceE	1
PA0548	tktA	PA5427	adhA	1
PA0551	epd	PA0552	pgk	1
PA0551	epd	PA0555	fda	1
PA0551	epd	PA0593	pdxA	1
PA0551	epd	PA0998	pqsC	1
PA0551	epd	PA1004	nadA	1
PA0551	epd	PA1049	pdxH	1
PA0551	epd	PA1272	cobO	1
PA0551	epd	PA1277	cobQ	1
PA0551	epd	PA1546	hemN	1
PA0551	epd	PA1778	cobA	1
PA0551	epd	PA1796	folD	1
PA0551	epd	PA2025	gor	1
PA0551	epd	PA3029	moaB2	1
PA0551	epd	PA3438	folE1	1
PA0551	epd	PA3976	thiE	1
PA0551	epd	PA3996	lis	1
PA0551	epd	PA3997	lipB	1
PA0551	epd	PA4006	nadD	1
PA0551	epd	PA4044	dxs	1
PA0551	epd	PA4047	ribA	1
PA0551	epd	PA4529	coaE	1
PA0551	epd	PA4561	ribF	1
PA0551	epd	PA4655	hemH	1
PA0551	epd	PA4728	folK	1
PA0551	epd	PA5203	gshA	1
PA0551	epd	PA5243	hemB	1
PA0551	epd	PA5259	hemD	1
PA0551	epd	PA5260	hemC	1
PA0552	pgk	PA0555	fda	1
PA0552	pgk	PA1384	galE	1
PA0552	pgk	PA2638	nuoB	1
PA0552	pgk	PA2648	nuoM	1
PA0552	pgk	PA4151	acoB	1
PA0552	pgk	PA4329	pykA	1
PA0555	fda	PA0835	pta	1
PA0555	fda	PA0854	fumC2	1
PA0555	fda	PA1770	ppsA	1
PA0555	fda	PA1949	rbsR	1
PA0555	fda	PA2001	atoB	1
PA0555	fda	PA2007	maiA	1
PA0555	fda	PA2011	liuE	1
PA0555	fda	PA2012	liuD	1
PA0555	fda	PA2014	liuB	1
PA0555	fda	PA2445	gcvP2	1
PA0555	fda	PA3629	adhC	1
PA0555	fda	PA3636	kdsA	1
PA0555	fda	PA4123	hpcC	1
PA0555	fda	PA4329	pykA	1
PA0555	fda	PA4865	ureA	1
PA0555	fda	PA5110	fbp	1
PA0555	fda	PA5131	pgm	1
PA0555	fda	PA5143	hisB	1
PA0555	fda	PA5297	poxB	1
PA0555	fda	PA5417	soxD	1
PA0555	fda	PA5427	adhA	1
PA0555	fda	PA5549	glmS	1
PA0576	rpoD	PA0577	dnaG	1
PA0576	rpoD	PA0580	gcp	1
PA0576	rpoD	PA2510	catR	1
PA0576	rpoD	PA3192	gltR	1
PA0576	rpoD	PA4600	nfxB	1
PA0576	rpoD	PA4764	fur	1
PA0576	rpoD	PA5200	amgR	1
PA0576	rpoD	PA5483	algB	1
PA0577	dnaG	PA0579	rpsU	1
PA0577	dnaG	PA0580	gcp	1
PA0577	dnaG	PA1534	recR	1
PA0577	dnaG	PA1815	rnhA	1
PA0577	dnaG	PA3011	topA	1
PA0577	dnaG	PA3745	rpsP	1
PA0577	dnaG	PA3989	holA	1
PA0577	dnaG	PA4760	dnaJ	1
PA0579	rpsU	PA0905	rsmA	1
PA0579	rpsU	PA1642	selD	1
PA0579	rpsU	PA2742	rpmI	1
PA0579	rpsU	PA3624	pcm	1
PA0579	rpsU	PA3635	eno	1
PA0579	rpsU	PA3656	rpsB	1
PA0579	rpsU	PA4250	rpsN	1
PA0579	rpsU	PA4251	rplE	1
PA0579	rpsU	PA4252	rplX	1
PA0579	rpsU	PA4258	rplV	1
PA0579	rpsU	PA4259	rpsS	1
PA0579	rpsU	PA4264	rpsJ	1
PA0579	rpsU	PA4439	trpS	1
PA0579	rpsU	PA4563	rpsT	1
PA0579	rpsU	PA4567	rpmA	1
PA0579	rpsU	PA4741	rpsO	1
PA0579	rpsU	PA5315	rpmG	1
PA0580	gcp	PA2620	clpA	1
PA0580	gcp	PA3635	eno	1
PA0580	gcp	PA5080	PA5080	1
PA0582	folB	PA0583	PA0583	1
PA0582	folB	PA3650	dxr	1
PA0582	folB	PA4047	ribA	1
PA0582	folB	PA4280	birA	1
PA0582	folB	PA4376	pncB2	1
PA0582	folB	PA4655	hemH	1
PA0582	folB	PA5065	ubiB	1
PA0582	folB	PA5320	coaC	1
PA0584	cca	PA0963	aspS	1
PA0589	PA0589	PA0590	apaH	1
PA0589	PA0589	PA0592	ksgA	1
PA0590	apaH	PA0591	PA0591	1
PA0590	apaH	PA0592	ksgA	1
PA0590	apaH	PA1124	dgt	1
PA0590	apaH	PA3654	pyrH	1
PA0590	apaH	PA3686	adk	1
PA0590	apaH	PA4329	pykA	1
PA0592	ksgA	PA0594	surA	1
PA0592	ksgA	PA0595	ostA	1
PA0592	ksgA	PA3744	rimM	1
PA0592	ksgA	PA4264	rpsJ	1
PA0593	pdxA	PA0594	surA	1
PA0593	pdxA	PA0999	pqsD	1
PA0593	pdxA	PA2611	cysG	1
PA0593	pdxA	PA3111	folC	1
PA0593	pdxA	PA3171	ubiG	1
PA0593	pdxA	PA3650	dxr	1
PA0593	pdxA	PA3735	thrC	1
PA0593	pdxA	PA3859	PA3859	1
PA0593	pdxA	PA3997	lipB	1
PA0593	pdxA	PA4043	ispA	1
PA0593	pdxA	PA4047	ribA	1
PA0593	pdxA	PA4056	ribD	1
PA0593	pdxA	PA4524	nadC	1
PA0593	pdxA	PA4569	ispB	1
PA0593	pdxA	PA4655	hemH	1
PA0593	pdxA	PA4666	hemA	1
PA0593	pdxA	PA4694	ilvC	1
PA0593	pdxA	PA4728	folK	1
PA0593	pdxA	PA5243	hemB	1
PA0593	pdxA	PA5259	hemD	1
PA0593	pdxA	PA5260	hemC	1
PA0593	pdxA	PA5320	coaC	1
PA0593	pdxA	PA5516	pdxY	1
PA0594	surA	PA0934	relA	1
PA0594	surA	PA1443	fliM	1
PA0594	surA	PA1596	htpG	1
PA0594	surA	PA1996	ppiC1	1
PA0594	surA	PA2132	cupA5	1
PA0594	surA	PA3331	PA3331	1
PA0594	surA	PA3482	metG	1
PA0594	surA	PA3543	algK	1
PA0594	surA	PA3545	algG	1
PA0594	surA	PA3546	algX	1
PA0594	surA	PA3550	algF	1
PA0594	surA	PA3655	tsf	1
PA0594	surA	PA3818	PA3818	1
PA0594	surA	PA3823	tgt	1
PA0594	surA	PA3903	prfC	1
PA0594	surA	PA4083	cupB4	1
PA0594	surA	PA4085	cupB2	1
PA0594	surA	PA4176	ppiC2	1
PA0594	surA	PA4254	rpsQ	1
PA0594	surA	PA4263	rplC	1
PA0594	surA	PA4356	xenB	1
PA0594	surA	PA4428	sspA	1
PA0594	surA	PA4807	selB	1
PA0594	surA	PA4932	rplI	1
PA0594	surA	PA4935	rpsF	1
PA0594	surA	PA5053	hslV	1
PA0594	surA	PA5160	PA5160	1
PA0594	surA	PA5489	dsbA	1
PA0597	PA0597	PA0598	PA0598	1
PA0607	rpe	PA0609	trpE	1
PA0607	rpe	PA0649	trpG	1
PA0607	rpe	PA1172	napC	1
PA0607	rpe	PA1320	cyoD	1
PA0607	rpe	PA1498	pykF	1
PA0607	rpe	PA2623	icd	1
PA0607	rpe	PA3391	nosR	1
PA0607	rpe	PA3875	narG	1
PA0607	rpe	PA4133	PA4133	1
PA0607	rpe	PA4975	PA4975	1
PA0607	rpe	PA5192	pckA	1
PA0607	rpe	PA5304	dadA	1
PA0607	rpe	PA5358	ubiA	1
PA0608	PA0608	PA0609	trpE	1
PA0609	trpE	PA0927	ldhA	1
PA0609	trpE	PA1375	pdxB	1
PA0609	trpE	PA1498	pykF	1
PA0609	trpE	PA2290	gcd	1
PA0609	trpE	PA2645	nuoJ	1
PA0609	trpE	PA2649	nuoN	1
PA0609	trpE	PA3151	hisF2	1
PA0609	trpE	PA3357	dsdA	1
PA0609	trpE	PA3475	pheC	1
PA0609	trpE	PA3769	guaA	1
PA0609	trpE	PA4133	PA4133	1
PA0609	trpE	PA4447	hisC1	1
PA0609	trpE	PA4748	tpiA	1
PA0609	trpE	PA4809	fdhE	1
PA0609	trpE	PA5039	aroK	1
PA0609	trpE	PA5092	hutI	1
PA0609	trpE	PA5141	hisA	1
PA0609	trpE	PA5557	atpH	1
PA0609	trpE	PA5560	atpB	1
PA0610	prtN	PA0893	argR	1
PA0610	prtN	PA1097	fleQ	1
PA0610	prtN	PA2337	mtlR	1
PA0610	prtN	PA3571	mmsR	1
PA0610	prtN	PA4764	fur	1
PA0610	prtN	PA5125	ntrC	1
PA0610	prtN	PA5261	algR	1
PA0610	prtN	PA5374	betI	1
PA0611	prtR	PA1422	gbuR	1
PA0611	prtR	PA5365	phoU	1
PA0622	PA0622	PA0623	PA0623	1
PA0636	PA0636	PA0637	PA0637	1
PA0636	PA0636	PA0640	PA0640	1
PA0649	trpG	PA0650	trpD	1
PA0649	trpG	PA0651	trpC	1
PA0649	trpG	PA0996	pqsA	1
PA0649	trpG	PA1017	pauA	1
PA0649	trpG	PA1589	sucD	1
PA0649	trpG	PA1770	ppsA	1
PA0649	trpG	PA1795	cysS	1
PA0649	trpG	PA2153	glgB	1
PA0649	trpG	PA3111	folC	1
PA0649	trpG	PA3120	leuD	1
PA0649	trpG	PA3151	hisF2	1
PA0649	trpG	PA3482	metG	1
PA0649	trpG	PA3735	thrC	1
PA0649	trpG	PA3736	hom	1
PA0649	trpG	PA3997	lipB	1
PA0649	trpG	PA4448	hisD	1
PA0649	trpG	PA4529	coaE	1
PA0649	trpG	PA4666	hemA	1
PA0649	trpG	PA4669	ipk	1
PA0650	trpD	PA0651	trpC	1
PA0650	trpD	PA0895	aruC	1
PA0650	trpD	PA1587	lpdG	1
PA0650	trpD	PA1795	cysS	1
PA0650	trpD	PA2444	glyA2	1
PA0650	trpD	PA2943	PA2943	1
PA0650	trpD	PA3735	thrC	1
PA0650	trpD	PA4588	gdhA	1
PA0650	trpD	PA4695	ilvH	1
PA0650	trpD	PA4759	dapB	1
PA0650	trpD	PA4846	aroQ1	1
PA0650	trpD	PA5025	metY	1
PA0650	trpD	PA5263	argH	1
PA0650	trpD	PA5302	dadX	1
PA0650	trpD	PA5413	ltaA	1
PA0651	trpC	PA0904	lysC	1
PA0651	trpC	PA1010	dapA	1
PA0651	trpC	PA1681	aroC	1
PA0651	trpC	PA1794	glnS	1
PA0651	trpC	PA2629	purB	1
PA0651	trpC	PA3658	glnD	1
PA0651	trpC	PA3700	lysS	1
PA0651	trpC	PA3735	thrC	1
PA0651	trpC	PA4602	glyA3	1
PA0651	trpC	PA4759	dapB	1
PA0652	vfr	PA2519	xylS	1
PA0652	vfr	PA3192	gltR	1
PA0652	vfr	PA5365	phoU	1
PA0655	PA0655	PA0656	PA0656	1
PA0660	PA0660	PA0661	PA0661	1
PA0662	argC	PA0761	nadB	1
PA0662	argC	PA1375	pdxB	1
PA0662	argC	PA1393	cysC	1
PA0662	argC	PA1585	sucA	1
PA0662	argC	PA3108	purF	1
PA0662	argC	PA3736	hom	1
PA0662	argC	PA3816	cysE	1
PA0662	argC	PA4448	hisD	1
PA0662	argC	PA4565	proB	1
PA0662	argC	PA4666	hemA	1
PA0662	argC	PA5013	ilvE	1
PA0662	argC	PA5036	gltB	1
PA0662	argC	PA5038	aroB	1
PA0662	argC	PA5039	aroK	1
PA0662	argC	PA5119	glnA	1
PA0662	argC	PA5142	hisH1	1
PA0662	argC	PA5203	gshA	1
PA0662	argC	PA5204	argA	1
PA0662	argC	PA5215	gcvT1	1
PA0662	argC	PA5323	argB	1
PA0668	tyrZ	PA0904	lysC	1
PA0668	tyrZ	PA1996	ppiC1	1
PA0668	tyrZ	PA3834	valS	1
PA0668	tyrZ	PA4255	rpmC	1
PA0668	tyrZ	PA4563	rpsT	1
PA0668	tyrZ	PA4935	rpsF	1
PA0669	PA0669	PA0671	PA0671	1
PA0673	PA0673	PA0676	vreR	1
PA0675	vreI	PA0676	vreR	1
PA0681	PA0681	PA0685	PA0685	1
PA0681	PA0681	PA0686	PA0686	1
PA0681	PA0681	PA1694	pscQ	1
PA0682	PA0682	PA0685	PA0685	1
PA0682	PA0682	PA0686	PA0686	1
PA0685	PA0685	PA0687	PA0687	1
PA0686	PA0686	PA0687	PA0687	1
PA0688	PA0688	PA0972	tolB	1
PA0692	PA0692	PA0693	exbB2	1
PA0692	PA0692	PA0699	PA0699	1
PA0693	exbB2	PA0695	PA0695	1
PA0693	exbB2	PA0699	PA0699	1
PA0693	exbB2	PA0701	PA0701	1
PA0694	exbD2	PA0695	PA0695	1
PA0694	exbD2	PA0701	PA0701	1
PA0695	PA0695	PA0698	PA0698	1
PA0695	PA0695	PA0701	PA0701	1
PA0696	PA0696	PA0698	PA0698	1
PA0697	PA0697	PA0698	PA0698	1
PA0697	PA0697	PA0701	PA0701	1
PA0699	PA0699	PA0700	PA0700	1
PA0699	PA0699	PA0701	PA0701	1
PA0702	PA0702	PA0703	PA0703	1
PA0702	PA0702	PA0704	PA0704	1
PA0707	toxR	PA2492	mexT	1
PA0710	gloA2	PA3452	mqoA	1
PA0710	gloA2	PA4748	tpiA	1
PA0715	PA0715	PA0720	PA0720	1
PA0715	PA0715	PA0726	PA0726	1
PA0719	PA0719	PA0727	PA0727	1
PA0720	PA0720	PA0723	coaB	1
PA0720	PA0720	PA0726	PA0726	1
PA0720	PA0720	PA0728	PA0728	1
PA0720	PA0720	PA1532	dnaX	1
PA0720	PA0720	PA1686	alkA	1
PA0720	PA0720	PA3161	himD	1
PA0720	PA0720	PA4042	xseB	1
PA0720	PA0720	PA4931	dnaB	1
PA0720	PA0720	PA5493	polA	1
PA0723	coaB	PA0728	PA0728	1
PA0724	PA0724	PA0727	PA0727	1
PA0724	PA0724	PA0728	PA0728	1
PA0726	PA0726	PA0728	PA0728	1
PA0727	PA0727	PA0728	PA0728	1
PA0747	PA0747	PA2323	PA2323	1
PA0750	ung	PA1532	dnaX	1
PA0750	ung	PA3168	gyrA	1
PA0750	ung	PA4931	dnaB	1
PA0750	ung	PA4964	parC	1
PA0751	PA0751	PA0754	PA0754	1
PA0751	PA0751	PA0755	opdH	1
PA0757	PA0757	PA4885	irlR	1
PA0761	nadB	PA0956	proS	1
PA0761	nadB	PA0998	pqsC	1
PA0761	nadB	PA1843	metH	1
PA0761	nadB	PA2442	gcvT2	1
PA0761	nadB	PA2445	gcvP2	1
PA0761	nadB	PA2611	cysG	1
PA0761	nadB	PA3014	faoA	1
PA0761	nadB	PA3650	dxr	1
PA0761	nadB	PA4402	argJ	1
PA0761	nadB	PA4891	ureE	1
PA0761	nadB	PA5302	dadX	1
PA0762	algU	PA0763	mucA	1
PA0762	algU	PA0764	mucB	1
PA0762	algU	PA0766	mucD	1
PA0762	algU	PA0831	oruR	1
PA0762	algU	PA1097	fleQ	1
PA0762	algU	PA5105	hutC	1
PA0762	algU	PA5308	lrp	1
PA0763	mucA	PA3644	lpxA	1
PA0764	mucB	PA0765	mucC	1
PA0764	mucB	PA3141	wbpM	1
PA0764	mucB	PA5163	rmlA	1
PA0765	mucC	PA0766	mucD	1
PA0765	mucC	PA3666	dapD	1
PA0765	mucC	PA5163	rmlA	1
PA0766	mucD	PA3636	kdsA	1
PA0766	mucD	PA5224	pepP	1
PA0767	lepA	PA0772	recO	1
PA0767	lepA	PA1794	glnS	1
PA0767	lepA	PA2739	pheT	1
PA0767	lepA	PA2740	pheS	1
PA0767	lepA	PA3162	rpsA	1
PA0767	lepA	PA3834	valS	1
PA0767	lepA	PA4237	rplQ	1
PA0767	lepA	PA4242	rpmJ	1
PA0767	lepA	PA4247	rplR	1
PA0767	lepA	PA4273	rplA	1
PA0767	lepA	PA4274	rplK	1
PA0767	lepA	PA4563	rpsT	1
PA0767	lepA	PA4568	rplU	1
PA0767	lepA	PA4665	prfA	1
PA0767	lepA	PA4672	PA4672	1
PA0767	lepA	PA4807	selB	1
PA0767	lepA	PA5224	pepP	1
PA0767	lepA	PA5240	trxA	1
PA0768	lepB	PA0770	rnc	1
PA0768	lepB	PA0771	era	1
PA0768	lepB	PA0772	recO	1
PA0768	lepB	PA0773	pdxJ	1
PA0768	lepB	PA3746	ffh	1
PA0768	lepB	PA3821	secD	1
PA0768	lepB	PA4242	rpmJ	1
PA0768	lepB	PA4403	secA	1
PA0768	lepB	PA4744	infB	1
PA0768	lepB	PA5069	tatB	1
PA0768	lepB	PA5128	secB	1
PA0770	rnc	PA0772	recO	1
PA0770	rnc	PA0773	pdxJ	1
PA0770	rnc	PA2976	rne	1
PA0771	era	PA0772	recO	1
PA0771	era	PA0905	rsmA	1
PA0771	era	PA0963	aspS	1
PA0771	era	PA2738	himA	1
PA0771	era	PA2742	rpmI	1
PA0771	era	PA2851	efp	1
PA0771	era	PA3083	pepN	1
PA0771	era	PA3657	map	1
PA0771	era	PA4935	rpsF	1
PA0771	era	PA5051	argS	1
PA0771	era	PA5224	pepP	1
PA0772	recO	PA0966	ruvA	1
PA0772	recO	PA3989	holA	1
PA0772	recO	PA4042	xseB	1
PA0772	recO	PA4232	ssb	1
PA0772	recO	PA5065	ubiB	1
PA0773	pdxJ	PA1049	pdxH	1
PA0773	pdxJ	PA1778	cobA	1
PA0773	pdxJ	PA2611	cysG	1
PA0773	pdxJ	PA3167	serC	1
PA0773	pdxJ	PA3627	ygbB	1
PA0773	pdxJ	PA5358	ubiA	1
PA0780	pruR	PA2337	mtlR	1
PA0780	pruR	PA2519	xylS	1
PA0780	pruR	PA2586	gacA	1
PA0780	pruR	PA3192	gltR	1
PA0780	pruR	PA3571	mmsR	1
PA0780	pruR	PA5125	ntrC	1
PA0780	pruR	PA5365	phoU	1
PA0782	putA	PA0870	phhC	1
PA0782	putA	PA0898	aruD	1
PA0782	putA	PA0932	cysM	1
PA0782	putA	PA1587	lpdG	1
PA0782	putA	PA3113	trpF	1
PA0782	putA	PA4007	proA	1
PA0782	putA	PA4602	glyA3	1
PA0782	putA	PA5013	ilvE	1
PA0782	putA	PA5039	aroK	1
PA0782	putA	PA5092	hutI	1
PA0783	putP	PA0972	tolB	1
PA0785	azoR	PA0787	PA0787	1
PA0794	PA0794	PA0795	prpC	1
PA0795	prpC	PA3570	mmsA	1
PA0801	PA0801	PA0804	PA0804	1
PA0831	oruR	PA0893	argR	1
PA0831	oruR	PA1099	fleR	1
PA0831	oruR	PA1179	phoP	1
PA0831	oruR	PA2492	mexT	1
PA0831	oruR	PA2519	xylS	1
PA0831	oruR	PA3192	gltR	1
PA0831	oruR	PA3879	narL	1
PA0831	oruR	PA4547	pilR	1
PA0831	oruR	PA5261	algR	1
PA0835	pta	PA0836	ackA	1
PA0835	pta	PA2344	mtlZ	1
PA0835	pta	PA3112	accD	1
PA0835	pta	PA3192	gltR	1
PA0835	pta	PA3687	ppc	1
PA0835	pta	PA5016	aceF	1
PA0837	slyD	PA0956	proS	1
PA0837	slyD	PA3162	rpsA	1
PA0837	slyD	PA3700	lysS	1
PA0837	slyD	PA3834	valS	1
PA0837	slyD	PA4242	rpmJ	1
PA0837	slyD	PA4248	rplF	1
PA0837	slyD	PA4250	rpsN	1
PA0837	slyD	PA4251	rplE	1
PA0837	slyD	PA4258	rplV	1
PA0837	slyD	PA4265	tufA	1
PA0837	slyD	PA4433	rplM	1
PA0837	slyD	PA4482	gatC	1
PA0837	slyD	PA4567	rpmA	1
PA0837	slyD	PA4672	PA4672	1
PA0843	plcR	PA0844	plcH	1
PA0846	PA0846	PA0847	PA0847	1
PA0849	trxB2	PA1816	dnaQ	1
PA0849	trxB2	PA3163	cmk	1
PA0854	fumC2	PA1375	pdxB	1
PA0854	fumC2	PA1585	sucA	1
PA0854	fumC2	PA1587	lpdG	1
PA0854	fumC2	PA1588	sucC	1
PA0854	fumC2	PA2007	maiA	1
PA0854	fumC2	PA2014	liuB	1
PA0854	fumC2	PA2342	mtlD	1
PA0854	fumC2	PA2344	mtlZ	1
PA0854	fumC2	PA2507	catA	1
PA0854	fumC2	PA2508	catC	1
PA0854	fumC2	PA3563	fruR	1
PA0854	fumC2	PA4829	lpd3	1
PA0854	fumC2	PA5427	adhA	1
PA0857	bolA	PA4413	ftsW	1
PA0860	PA0860	PA0861	PA0861	1
PA0865	hpd	PA0866	aroP2	1
PA0865	hpd	PA1337	ansB	1
PA0865	hpd	PA1812	mltD	1
PA0865	hpd	PA2612	serS	1
PA0865	hpd	PA5092	hutI	1
PA0865	hpd	PA5302	dadX	1
PA0866	aroP2	PA5531	tonB	1
PA0869	pbpG	PA1812	mltD	1
PA0870	phhC	PA0871	phhB	1
PA0870	phhC	PA0872	phhA	1
PA0870	phhC	PA0873	phhR	1
PA0870	phhC	PA0904	lysC	1
PA0870	phhC	PA1002	phnB	1
PA0870	phhC	PA1587	lpdG	1
PA0870	phhC	PA1795	cysS	1
PA0870	phhC	PA2249	bkdB	1
PA0870	phhC	PA2443	sdaA	1
PA0870	phhC	PA3165	hisC2	1
PA0870	phhC	PA3418	ldh	1
PA0870	phhC	PA3735	thrC	1
PA0870	phhC	PA5119	glnA	1
PA0870	phhC	PA5203	gshA	1
PA0870	phhC	PA5215	gcvT1	1
PA0870	phhC	PA5263	argH	1
PA0871	phhB	PA0873	phhR	1
PA0871	phhB	PA3834	valS	1
PA0872	phhA	PA3013	foaB	1
PA0872	phhA	PA3014	faoA	1
PA0872	phhA	PA3068	gdhB	1
PA0872	phhA	PA4930	alr	1
PA0872	phhA	PA5013	ilvE	1
PA0872	phhA	PA5025	metY	1
PA0872	phhA	PA5203	gshA	1
PA0872	phhA	PA5304	dadA	1
PA0872	phhA	PA5415	glyA1	1
PA0873	phhR	PA1099	fleR	1
PA0873	phhR	PA1422	gbuR	1
PA0873	phhR	PA2586	gacA	1
PA0873	phhR	PA3879	narL	1
PA0873	phhR	PA5261	algR	1
PA0873	phhR	PA5365	phoU	1
PA0878	PA0878	PA0880	PA0880	1
PA0878	PA0878	PA0881	PA0881	1
PA0879	PA0879	PA0881	PA0881	1
PA0879	PA0879	PA0882	PA0882	1
PA0879	PA0879	PA0883	PA0883	1
PA0887	acsA	PA2342	mtlD	1
PA0887	acsA	PA3987	leuS	1
PA0887	acsA	PA5570	rpmH	1
PA0888	aotJ	PA0892	aotP	1
PA0889	aotQ	PA0890	aotM	1
PA0889	aotQ	PA0892	aotP	1
PA0889	aotQ	PA0972	tolB	1
PA0889	aotQ	PA0973	oprL	1
PA0889	aotQ	PA1475	ccmA	1
PA0889	aotQ	PA1948	rbsC	1
PA0890	aotM	PA3608	potB	1
PA0890	aotM	PA3858	PA3858	1
PA0890	aotM	PA5501	znuB	1
PA0892	aotP	PA0917	kup	1
PA0892	aotP	PA0973	oprL	1
PA0892	aotP	PA1071	braF	1
PA0892	aotP	PA2397	pvdE	1
PA0892	aotP	PA2926	hisP	1
PA0892	aotP	PA4158	fepC	1
PA0892	aotP	PA4825	mgtA	1
PA0892	aotP	PA5366	pstB	1
PA0892	aotP	PA5450	wzt	1
PA0893	argR	PA1099	fleR	1
PA0893	argR	PA1375	pdxB	1
PA0893	argR	PA2337	mtlR	1
PA0893	argR	PA2586	gacA	1
PA0893	argR	PA2629	purB	1
PA0893	argR	PA3266	capB	1
PA0893	argR	PA3879	narL	1
PA0893	argR	PA5213	gcvP1	1
PA0895	aruC	PA1004	nadA	1
PA0895	aruC	PA1338	ggt	1
PA0895	aruC	PA1794	glnS	1
PA0895	aruC	PA1927	metE	1
PA0895	aruC	PA2247	bkdA1	1
PA0895	aruC	PA3814	iscS	1
PA0895	aruC	PA4442	cysN	1
PA0895	aruC	PA5013	ilvE	1
PA0895	aruC	PA5025	metY	1
PA0895	aruC	PA5172	arcB	1
PA0895	aruC	PA5215	gcvT1	1
PA0896	aruF	PA0897	aruG	1
PA0896	aruF	PA0898	aruD	1
PA0896	aruF	PA0899	aruB	1
PA0896	aruF	PA0901	aruE	1
PA0896	aruF	PA1375	pdxB	1
PA0896	aruF	PA5171	arcA	1
PA0896	aruF	PA5204	argA	1
PA0896	aruF	PA5206	argE	1
PA0897	aruG	PA0898	aruD	1
PA0897	aruG	PA0901	aruE	1
PA0897	aruG	PA2612	serS	1
PA0897	aruG	PA5119	glnA	1
PA0897	aruG	PA5204	argA	1
PA0897	aruG	PA5206	argE	1
PA0897	aruG	PA5323	argB	1
PA0898	aruD	PA0899	aruB	1
PA0898	aruD	PA0901	aruE	1
PA0898	aruD	PA1375	pdxB	1
PA0898	aruD	PA5171	arcA	1
PA0898	aruD	PA5204	argA	1
PA0898	aruD	PA5206	argE	1
PA0898	aruD	PA5263	argH	1
PA0899	aruB	PA0901	aruE	1
PA0899	aruB	PA0902	PA0902	1
PA0899	aruB	PA3525	argG	1
PA0899	aruB	PA3834	valS	1
PA0899	aruB	PA5172	arcB	1
PA0899	aruB	PA5263	argH	1
PA0901	aruE	PA1681	aroC	1
PA0901	aruE	PA3151	hisF2	1
PA0901	aruE	PA3152	hisH2	1
PA0901	aruE	PA3700	lysS	1
PA0901	aruE	PA4602	glyA3	1
PA0901	aruE	PA4839	speA	1
PA0901	aruE	PA5100	hutU	1
PA0901	aruE	PA5172	arcB	1
PA0901	aruE	PA5263	argH	1
PA0901	aruE	PA5323	argB	1
PA0903	alaS	PA0956	proS	1
PA0903	alaS	PA4252	rplX	1
PA0903	alaS	PA4743	rbfA	1
PA0903	alaS	PA4745	nusA	1
PA0903	alaS	PA5315	rpmG	1
PA0904	lysC	PA0932	cysM	1
PA0904	lysC	PA1010	dapA	1
PA0904	lysC	PA1375	pdxB	1
PA0904	lysC	PA1585	sucA	1
PA0904	lysC	PA1681	aroC	1
PA0904	lysC	PA1750	PA1750	1
PA0904	lysC	PA1756	cysH	1
PA0904	lysC	PA1794	glnS	1
PA0904	lysC	PA2445	gcvP2	1
PA0904	lysC	PA2629	purB	1
PA0904	lysC	PA3120	leuD	1
PA0904	lysC	PA3151	hisF2	1
PA0904	lysC	PA3482	metG	1
PA0904	lysC	PA3525	argG	1
PA0904	lysC	PA3537	argF	1
PA0904	lysC	PA3735	thrC	1
PA0904	lysC	PA4443	cysD	1
PA0904	lysC	PA4602	glyA3	1
PA0904	lysC	PA4666	hemA	1
PA0904	lysC	PA4694	ilvC	1
PA0904	lysC	PA4759	dapB	1
PA0904	lysC	PA4846	aroQ1	1
PA0904	lysC	PA4920	nadE	1
PA0904	lysC	PA5067	hisE	1
PA0904	lysC	PA5119	glnA	1
PA0904	lysC	PA5143	hisB	1
PA0904	lysC	PA5171	arcA	1
PA0904	lysC	PA5172	arcB	1
PA0904	lysC	PA5277	lysA	1
PA0904	lysC	PA5413	ltaA	1
PA0905	rsmA	PA2612	serS	1
PA0905	rsmA	PA3049	rmf	1
PA0905	rsmA	PA3656	rpsB	1
PA0905	rsmA	PA4237	rplQ	1
PA0905	rsmA	PA4251	rplE	1
PA0905	rsmA	PA4256	rplP	1
PA0905	rsmA	PA4267	rpsG	1
PA0905	rsmA	PA5224	pepP	1
PA0905	rsmA	PA5315	rpmG	1
PA0905	rsmA	PA5316	rpmB	1
PA0918	PA0918	PA1104	fliI	1
PA0918	PA0918	PA5063	ubiE	1
PA0923	dinB	PA1430	lasR	1
PA0923	dinB	PA4760	dnaJ	1
PA0927	ldhA	PA1310	phnW	1
PA0927	ldhA	PA1588	sucC	1
PA0927	ldhA	PA3629	adhC	1
PA0927	ldhA	PA5421	fdhA	1
PA0927	ldhA	PA5556	atpA	1
PA0928	gacS	PA1456	cheY	1
PA0928	gacS	PA1636	kdpD	1
PA0928	gacS	PA1637	kdpE	1
PA0928	gacS	PA3878	narX	1
PA0928	gacS	PA3879	narL	1
PA0928	gacS	PA4546	pilS	1
PA0928	gacS	PA4776	pmrA	1
PA0928	gacS	PA5361	phoR	1
PA0929	PA0929	PA1099	fleR	1
PA0929	PA0929	PA5360	phoB	1
PA0930	PA0930	PA0931	pirA	1
PA0930	PA0930	PA4776	pmrA	1
PA0930	PA0930	PA5124	ntrB	1
PA0930	PA0930	PA5450	wzt	1
PA0931	pirA	PA3279	oprP	1
PA0931	pirA	PA3408	hasR	1
PA0931	pirA	PA3901	fecA	1
PA0932	cysM	PA0933	ygcA	1
PA0932	cysM	PA1010	dapA	1
PA0932	cysM	PA1326	ilvA2	1
PA0932	cysM	PA1795	cysS	1
PA0932	cysM	PA2612	serS	1
PA0932	cysM	PA3152	hisH2	1
PA0932	cysM	PA3482	metG	1
PA0932	cysM	PA3525	argG	1
PA0932	cysM	PA3814	iscS	1
PA0932	cysM	PA4588	gdhA	1
PA0932	cysM	PA4695	ilvH	1
PA0932	cysM	PA5013	ilvE	1
PA0932	cysM	PA5038	aroB	1
PA0932	cysM	PA5495	thrB	1
PA0934	relA	PA2622	cspD	1
PA0936	lpxO2	PA5010	waaG	1
PA0944	purN	PA1796	folD	1
PA0944	purN	PA1816	dnaQ	1
PA0944	purN	PA3163	cmk	1
PA0944	purN	PA3527	pyrC	1
PA0945	purM	PA1796	folD	1
PA0945	purM	PA3050	pyrD	1
PA0945	purM	PA3163	cmk	1
PA0945	purM	PA3686	adk	1
PA0945	purM	PA3769	guaA	1
PA0945	purM	PA3807	ndk	1
PA0945	purM	PA5240	trxA	1
PA0949	wrbA	PA0950	PA0950	1
PA0949	wrbA	PA3528	rnt	1
PA0956	proS	PA1162	dapE	1
PA0956	proS	PA1750	PA1750	1
PA0956	proS	PA1754	cysB	1
PA0956	proS	PA1794	glnS	1
PA0956	proS	PA1795	cysS	1
PA0956	proS	PA2442	gcvT2	1
PA0956	proS	PA2612	serS	1
PA0956	proS	PA2709	cysK	1
PA0956	proS	PA2738	himA	1
PA0956	proS	PA2739	pheT	1
PA0956	proS	PA2943	PA2943	1
PA0956	proS	PA3113	trpF	1
PA0956	proS	PA3118	leuB	1
PA0956	proS	PA3525	argG	1
PA0956	proS	PA3537	argF	1
PA0956	proS	PA3700	lysS	1
PA0956	proS	PA3769	guaA	1
PA0956	proS	PA3824	queA	1
PA0956	proS	PA3834	valS	1
PA0956	proS	PA4482	gatC	1
PA0956	proS	PA4484	gatB	1
PA0956	proS	PA4560	ileS	1
PA0956	proS	PA4742	truB	1
PA0956	proS	PA4808	selA	1
PA0956	proS	PA4845	dipZ	1
PA0956	proS	PA4846	aroQ1	1
PA0956	proS	PA4850	prmA	1
PA0956	proS	PA5013	ilvE	1
PA0956	proS	PA5173	arcC	1
PA0956	proS	PA5204	argA	1
PA0956	proS	PA5489	dsbA	1
PA0956	proS	PA5495	thrB	1
PA0963	aspS	PA3700	lysS	1
PA0963	aspS	PA3818	PA3818	1
PA0963	aspS	PA3831	pepA	1
PA0963	aspS	PA3834	valS	1
PA0963	aspS	PA4239	rpsD	1
PA0963	aspS	PA4245	rpmD	1
PA0963	aspS	PA4248	rplF	1
PA0963	aspS	PA4259	rpsS	1
PA0963	aspS	PA4266	fusA1	1
PA0963	aspS	PA4439	trpS	1
PA0963	aspS	PA4482	gatC	1
PA0963	aspS	PA4483	gatA	1
PA0963	aspS	PA4542	clpB	1
PA0963	aspS	PA4678	rimI	1
PA0963	aspS	PA5239	rho	1
PA0965	ruvC	PA1886	polB	1
PA0965	ruvC	PA3168	gyrA	1
PA0965	ruvC	PA3725	recJ	1
PA0965	ruvC	PA4234	uvrA	1
PA0965	ruvC	PA5345	recG	1
PA0966	ruvA	PA0968	PA0968	1
PA0966	ruvA	PA3168	gyrA	1
PA0966	ruvA	PA3640	dnaE	1
PA0966	ruvA	PA4232	ssb	1
PA0967	ruvB	PA0968	PA0968	1
PA0967	ruvB	PA3745	rpsP	1
PA0967	ruvB	PA5320	coaC	1
PA0969	tolQ	PA0971	tolA	1
PA0969	tolQ	PA2279	arsC	1
PA0969	tolQ	PA4765	omlA	1
PA0970	tolR	PA0973	oprL	1
PA0970	tolR	PA1070	braG	1
PA0970	tolR	PA2493	mexE	1
PA0971	tolA	PA4158	fepC	1
PA0972	tolB	PA0974	PA0974	1
PA0972	tolB	PA1073	braD	1
PA0972	tolB	PA1493	cysP	1
PA0972	tolB	PA1863	modA	1
PA0972	tolB	PA2923	hisJ	1
PA0972	tolB	PA3790	oprC	1
PA0972	tolB	PA4590	pra	1
PA0972	tolB	PA4647	uraA	1
PA0972	tolB	PA5500	znuC	1
PA0973	oprL	PA1971	braZ	1
PA0973	oprL	PA3556	arnT	1
PA0973	oprL	PA3887	nhaP	1
PA0973	oprL	PA5434	mtr	1
PA0973	oprL	PA5450	wzt	1
PA0978	PA0978	PA0979	PA0979	1
PA0992	cupC1	PA0993	cupC2	1
PA0992	cupC1	PA0994	cupC3	1
PA0996	pqsA	PA1000	pqsE	1
PA0996	pqsA	PA1003	mvfR	1
PA0996	pqsA	PA1375	pdxB	1
PA0996	pqsA	PA3735	thrC	1
PA0997	pqsB	PA1003	mvfR	1
PA0997	pqsB	PA4669	ipk	1
PA0998	pqsC	PA0999	pqsD	1
PA0998	pqsC	PA1000	pqsE	1
PA0998	pqsC	PA1049	pdxH	1
PA0998	pqsC	PA3996	lis	1
PA0999	pqsD	PA1276	cobC	1
PA0999	pqsD	PA1796	folD	1
PA0999	pqsD	PA3111	folC	1
PA0999	pqsD	PA3438	folE1	1
PA0999	pqsD	PA4056	ribD	1
PA0999	pqsD	PA4666	hemA	1
PA0999	pqsD	PA4669	ipk	1
PA0999	pqsD	PA5223	ubiH	1
PA1000	pqsE	PA1003	mvfR	1
PA1000	pqsE	PA4056	ribD	1
PA1000	pqsE	PA5063	ubiE	1
PA1001	phnA	PA1002	phnB	1
PA1001	phnA	PA1003	mvfR	1
PA1001	phnA	PA1430	lasR	1
PA1002	phnB	PA1326	ilvA2	1
PA1002	phnB	PA1337	ansB	1
PA1002	phnB	PA1757	thrH	1
PA1002	phnB	PA2248	bkdA2	1
PA1002	phnB	PA2740	pheS	1
PA1002	phnB	PA3117	asd	1
PA1002	phnB	PA4566	obg	1
PA1002	phnB	PA4846	aroQ1	1
PA1002	phnB	PA5067	hisE	1
PA1002	phnB	PA5142	hisH1	1
PA1002	phnB	PA5242	ppk	1
PA1002	phnB	PA5427	adhA	1
PA1003	mvfR	PA1276	cobC	1
PA1003	mvfR	PA2586	gacA	1
PA1003	mvfR	PA3171	ubiG	1
PA1003	mvfR	PA3879	narL	1
PA1003	mvfR	PA4853	fis	1
PA1003	mvfR	PA5034	hemE	1
PA1003	mvfR	PA5063	ubiE	1
PA1004	nadA	PA1010	dapA	1
PA1004	nadA	PA1049	pdxH	1
PA1004	nadA	PA1326	ilvA2	1
PA1004	nadA	PA1585	sucA	1
PA1004	nadA	PA1674	folE2	1
PA1004	nadA	PA1795	cysS	1
PA1004	nadA	PA2612	serS	1
PA1004	nadA	PA2629	purB	1
PA1004	nadA	PA2908	cbiD	1
PA1004	nadA	PA2964	pabC	1
PA1004	nadA	PA3113	trpF	1
PA1004	nadA	PA3117	asd	1
PA1004	nadA	PA3120	leuD	1
PA1004	nadA	PA3152	hisH2	1
PA1004	nadA	PA3735	thrC	1
PA1004	nadA	PA3997	lipB	1
PA1004	nadA	PA4666	hemA	1
PA1004	nadA	PA4758	carA	1
PA1004	nadA	PA5039	aroK	1
PA1004	nadA	PA5243	hemB	1
PA1004	nadA	PA5302	dadX	1
PA1004	nadA	PA5323	argB	1
PA1004	nadA	PA5413	ltaA	1
PA1004	nadA	PA5429	aspA	1
PA1006	PA1006	PA1007	PA1007	1
PA1008	bcp	PA2622	cspD	1
PA1010	dapA	PA1681	aroC	1
PA1010	dapA	PA1750	PA1750	1
PA1010	dapA	PA1843	metH	1
PA1010	dapA	PA2250	lpdV	1
PA1010	dapA	PA2744	thrS	1
PA1010	dapA	PA3118	leuB	1
PA1010	dapA	PA3120	leuD	1
PA1010	dapA	PA3166	pheA	1
PA1010	dapA	PA3167	serC	1
PA1010	dapA	PA3357	dsdA	1
PA1010	dapA	PA3525	argG	1
PA1010	dapA	PA3537	argF	1
PA1010	dapA	PA3736	hom	1
PA1010	dapA	PA3987	leuS	1
PA1010	dapA	PA3997	lipB	1
PA1010	dapA	PA4565	proB	1
PA1010	dapA	PA4694	ilvC	1
PA1010	dapA	PA4846	aroQ1	1
PA1010	dapA	PA5039	aroK	1
PA1010	dapA	PA5143	hisB	1
PA1010	dapA	PA5171	arcA	1
PA1010	dapA	PA5172	arcB	1
PA1010	dapA	PA5203	gshA	1
PA1010	dapA	PA5263	argH	1
PA1013	purC	PA1156	nrdA	1
PA1013	purC	PA1796	folD	1
PA1013	purC	PA2616	trxB1	1
PA1013	purC	PA3770	guaB	1
PA1013	purC	PA3807	ndk	1
PA1019	mucK	PA4599	mexC	1
PA1020	PA1020	PA1023	PA1023	1
PA1020	PA1020	PA1025	PA1025	1
PA1021	PA1021	PA1022	PA1022	1
PA1021	PA1021	PA1023	PA1023	1
PA1021	PA1021	PA1025	PA1025	1
PA1022	PA1022	PA1024	PA1024	1
PA1023	PA1023	PA1024	PA1024	1
PA1023	PA1023	PA1025	PA1025	1
PA1024	PA1024	PA1025	PA1025	1
PA1025	PA1025	PA1027	PA1027	1
PA1027	PA1027	PA3169	PA3169	1
PA1037	PA1037	PA1039	PA1039	1
PA1049	pdxH	PA1050	PA1050	1
PA1049	pdxH	PA1272	cobO	1
PA1049	pdxH	PA1277	cobQ	1
PA1049	pdxH	PA1375	pdxB	1
PA1049	pdxH	PA1546	hemN	1
PA1049	pdxH	PA2907	cobL	1
PA1049	pdxH	PA2908	cbiD	1
PA1049	pdxH	PA3111	folC	1
PA1049	pdxH	PA3438	folE1	1
PA1049	pdxH	PA3627	ygbB	1
PA1049	pdxH	PA3735	thrC	1
PA1049	pdxH	PA3976	thiE	1
PA1049	pdxH	PA3996	lis	1
PA1049	pdxH	PA3997	lipB	1
PA1049	pdxH	PA4006	nadD	1
PA1049	pdxH	PA4043	ispA	1
PA1049	pdxH	PA4047	ribA	1
PA1049	pdxH	PA4051	thiL	1
PA1049	pdxH	PA4053	ribE	1
PA1049	pdxH	PA4056	ribD	1
PA1049	pdxH	PA4569	ispB	1
PA1049	pdxH	PA4666	hemA	1
PA1049	pdxH	PA4669	ipk	1
PA1049	pdxH	PA4973	thiC	1
PA1049	pdxH	PA5260	hemC	1
PA1049	pdxH	PA5358	ubiA	1
PA1049	pdxH	PA5516	pdxY	1
PA1054	PA1054	PA1055	PA1055	1
PA1054	PA1054	PA1058	PA1058	1
PA1054	PA1054	PA1059	PA1059	1
PA1056	PA1056	PA1057	PA1057	1
PA1056	PA1056	PA1059	PA1059	1
PA1060	PA1060	PA1062	PA1062	1
PA1070	braG	PA1073	braD	1
PA1070	braG	PA1475	ccmA	1
PA1070	braG	PA1476	ccmB	1
PA1070	braG	PA1477	ccmC	1
[truncated: 13,779 more rows]

## Sheet: Table S1d
Table S1d. PPI data of E. coli, C. jejuni, and H. pylori
E.coli PPI data			C. jejuni PPI data			H. pylori PPI data
Protein1	Protein2		Protein1	Protein2		Protein1	Protein2
b2207	b3637		Cj0287c	Cj0273		HP0392	HP1067
b1823	b3318		Cj0064c	Cj0063c		HP0088	HP1198
b2307	b2309		Cj0725c	Cj0471		HP0115	HP0753
b1580	b1581		Cj0414	Cj1171c		HP0753	HP0601
b2585	b0184		Cj0837c	Cj0696		HP0289	HP0610
b1823	b3298		Cj1471c	Cj1206c		HP0289	HP0887
b4377	b0492		Cj1594	Cj1258		HP0289	HP0922
b2055	b2056		Cj1071	Cj0086c		HP0610	HP0887
b0080	b3846		Cj1465	Cj0887c		HP1032	HP1122
b1953	b1832		Cj1071	Cj0028		HP0392	HP0391
b2585	b0169		Cj0294	Cj0312		HP0978	HP0979
b1244	b1487		Cj0852c	Cj0721c		HP0073	HP0072
b1269	b0532		Cj1707c	Cj1679		HP0099	HP0391
b2078	b3405		Cj1076	Cj1118c		HP1032	HP1198
b3162	b1682		Cj1195c	Cj1098		HP1198	HP1293
b3213	b3214		Cj1046c	Cj1047c		HP1068	HP1202
b1095	b2902		Cj0365c	Cj0668		HP0025	HP1382
b1776	b1724		Cj1071	Cj1636c		HP0317	HP1382
b1086	b3186		Cj0107	Cj0314		HP1382	HP0896
b0485	b2606		Cj0285c	Cj0448c		HP1243	HP1382
b3480	b4097		Cj0872	Cj1258		HP0227	HP1382
b1905	b4143		Cj1508c	Cj1508c		HP1154	HP0601
b2890	b0124		Cj0512	Cj0512		HP1377	HP0601
b3687	b1413		Cj0276	Cj1251		HP0353	HP1420
b1269	b3492		Cj1612	Cj0722c		HP1114	HP0821
b1084	b1866		Cj1624c	Cj0469		HP0025	HP1259
b3986	b4203		Cj0897c	Cj0416		HP0252	HP1259
b2592	b3315		Cj0374	Cj1100		HP0317	HP1259
b0112	b2156		Cj0016	Cj0016		HP1259	HP0227
b3162	b1094		Cj1025c	Cj0724		HP0010	HP0011
b0119	b0544		Cj0448c	Cj0285c		HP0047	HP0048
b2517	b2150		Cj0989	Cj0772c		HP0118	HP0406
b0027	b0168		Cj1025c	Cj0815		HP0406	HP0119
b3067	b3319		Cj0764c	Cj0764c		HP0406	HP0120
b0683	b0684		Cj0284c	Cj0283c		HP0406	HP1188
b1269	b1682		Cj0147c	Cj1397		HP1046	HP1197
b4116	b4117		Cj1685c	Cj0016		HP1246	HP1244
b2729	b2530		Cj1149c	Cj1149c		HP0042	HP0017
b0542	b0114		Cj1402c	Cj1402c		HP0525	HP1451
b2878	b0973		Cj0562	Cj1247c		HP0791	HP0028
b0166	b0167		Cj1663	Cj0644		HP0028	HP1072
b0623	b4179		Cj0127c	Cj0443		HP0028	HP1503
b0119	b3297		Cj0101	Cj0243c		HP0136	HP1195
b0015	b2820		Cj0126c	Cj0126c		HP0137	HP0289
b4180	b3231		Cj0060c	Cj0059c		HP0137	HP0609
b0990	b3315		Cj0351	Cj0059c		HP0137	HP0610
b3697	b0014		Cj1292	Cj1374c		HP0317	HP0241
b3619	b0297		Cj1545c	Cj1014c		HP1157	HP0241
b3687	b0926		Cj1424c	Cj1424c		HP0241	HP1177
b2294	b3341		Cj0227	Cj0227		HP0289	HP0371
b4074	b4075		Cj0133	Cj0696		HP0609	HP0371
b2728	b3320		Cj0061c	Cj1464		HP0610	HP0371
b1430	b3637		Cj0148c	Cj1273c		HP0317	HP0870
b0568	b0569		Cj0574	Cj0575		HP0870	HP0748
b1084	b4145		Cj0191c	Cj1679		HP1157	HP0870
b1156	b1157		Cj0284c	Cj1118c		HP0870	HP1243
b1274	b3231		Cj1724c	Cj1724c		HP0118	HP1390
b4129	b1241		Cj1293	Cj1293		HP1390	HP0120
b2729	b4043		Cj0274	Cj1118c		HP1188	HP1390
b3300	b3306		Cj0537	Cj0536		HP0289	HP1542
b1507	b1508		Cj0682	Cj0681		HP0609	HP1542
b1084	b1776		Cj0627	Cj0996		HP0610	HP1542
b0094	b0095		Cj1004	Cj0106		HP0830	HP0975
b0414	b3296		Cj0643	Cj0643		HP0975	HP0658
b3982	b3307		Cj1693c	Cj0953c		HP1542	HP0601
b4151	b4152		Cj0240c	Cj1014c		HP0261	HP0537
b0924	b0023		Cj0828c	Cj0828c		HP1247	HP1231
b3067	b3165		Cj0549	Cj0720c		HP0650	HP1245
b1779	b2925		Cj1256c	Cj1300		HP1230	HP1529
b3356	b0098		Cj0572	Cj1647		HP0862	HP1474
b3988	b3165		Cj0470	Cj1537c		HP0496	HP0547
b1827	b1817		Cj1366c	Cj1530		HP0010	HP1216
b0894	b1588		Cj1547	Cj0767c		HP0038	HP0016
b0506	b3984		Cj0321	Cj0564		HP0016	HP0439
b2610	b3318		Cj0197c	Cj0197c		HP0028	HP0607
b3987	b0655		Cj1004	Cj1118c		HP0969	HP0028
b0214	b3319		Cj0256	Cj0463		HP0042	HP0051
b0090	b2606		Cj0549	Cj1339c		HP0042	HP0054
b2585	b3164		Cj0285c	Cj1110c		HP0042	HP0278
b0473	b3529		Cj0632	Cj0632		HP1072	HP0071
b3932	b2606		Cj1236	Cj1576c		HP1503	HP0071
b3426	b3926		Cj1609	Cj0147c		HP0317	HP0115
b2520	b3318		Cj0915	Cj0915		HP1157	HP0115
b3634	b0642		Cj0364	Cj0147c		HP0136	HP0779
b2699	b4052		Cj0682	Cj1689c		HP0136	HP1205
b3982	b0465		Cj1702c	Cj0702		HP0010	HP0137
b3727	b3728		Cj1394	Cj1416c		HP0137	HP0908
b3866	b0098		Cj0414	Cj0670		HP0149	HP0331
b2742	b2744		Cj0892c	Cj0647		HP0149	HP1034
b3176	b3318		Cj1542	Cj1543		HP0123	HP0184
b4373	b3831		Cj0807	Cj0807		HP0184	HP0238
b0880	b3303		Cj0856	Cj0016		HP0199	HP1313
b0406	b3231		Cj0239c	Cj0240c		HP0289	HP0241
b1938	b1945		Cj0761	Cj0761		HP0610	HP0241
b1099	b4395		Cj0627	Cj0644		HP0610	HP0249
b4265	b0780		Cj0115	Cj0713		HP0249	HP0922
b3619	b2383		Cj1370	Cj0883c		HP0249	HP1154
b3298	b3984		Cj1025c	Cj0243c		HP1377	HP0249
b3064	b3315		Cj0510c	Cj0510c		HP0316	HP0895
b1953	b0114		Cj1578c	Cj1641		HP0325	HP0246
b0241	b0740		Cj0126c	Cj0383c		HP0339	HP0252
b0184	b4059		Cj0372	Cj0371		HP1156	HP0339
b3006	b3341		Cj1605c	Cj1605c		HP0595	HP0870
b0002	b0003		Cj0226	Cj0226		HP0621	HP0609
b4172	b3590		Cj0130	Cj0130		HP0621	HP0610
b0733	b0886		Cj1650	Cj1109		HP0033	HP0674
b1209	b0114		Cj1388	Cj1388		HP0687	HP1072
b2786	b4401		Cj1255	Cj1617		HP0687	HP1503
b0532	b4316		Cj1537c	Cj0147c		HP0692	HP0691
b2728	b2008		Cj0321	Cj1714		HP0697	HP1037
b3982	b0658		Cj0356c	Cj0241c		HP0697	HP1299
b4191	b3986		Cj0319	Cj0724		HP0705	HP1541
b0185	b3231		Cj1720	Cj1370		HP0289	HP0797
b1784	b1188		Cj0962	Cj1517		HP0887	HP0797
b0086	b3213		Cj1480c	Cj0163c		HP0800	HP0801
b1386	b1387		Cj0572	Cj1692c		HP0819	HP0522
b0895	b1102		Cj0960c	Cj0140		HP1037	HP0849
b2416	b0962		Cj1460	Cj0140		HP1299	HP0849
b3863	b3988		Cj1599	Cj1692c		HP1374	HP0879
b3186	b3636		Cj1663	Cj1177c		HP0887	HP1464
b1272	b0211		Cj1267c	Cj0621		HP0950	HP1025
b3170	b3181		Cj1084c	Cj1084c		HP0379	HP1033
b2281	b2287		Cj1230	Cj1230		HP0651	HP1033
b0694	b0697		Cj0839c	Cj0718		HP1045	HP1205
b0473	b1102		Cj1157	Cj0120		HP0050	HP1072
b1484	b2179		Cj1110c	Cj1648		HP1072	HP0263
b1226	b3339		Cj0887c	Cj1465		HP0705	HP1114
b3655	b1102		Cj1263	Cj1263		HP1451	HP1150
b1945	b1950		Cj0840c	Cj0840c		HP1114	HP1198
b2007	b3650		Cj0331c	Cj1701c		HP1541	HP1198
b0990	b3303		Cj1046c	Cj1517		HP1200	HP1199
b4381	b4382		Cj0107	Cj0845c		HP1245	HP0717
b2517	b0185		Cj0121	Cj1593		HP0607	HP1255
b3998	b3317		Cj0689	Cj1118c		HP0969	HP1255
b3019	b3986		Cj1220	Cj1220		HP1286	HP0934
b2592	b0544		Cj1616	Cj1463		HP1414	HP0522
b2474	b4143		Cj0899c	Cj0899c		HP0610	HP1464
b0438	b2942		Cj0097	Cj0097		HP1464	HP0816
b0184	b3315		Cj1072	Cj1070		HP0489	HP1482
b3904	b3906		Cj0428	Cj0148c		HP1115	HP1482
b2830	b2576		Cj1537c	Cj0470		HP0172	HP1492
b4224	b4225		Cj0088	Cj0463		HP0351	HP1492
b4122	b4123		Cj0779	Cj0779		HP0464	HP1492
b2926	b3309		Cj1443c	Cj1443c		HP0593	HP1492
b1244	b1245		Cj1057c	Cj0325		HP1041	HP1492
b1066	b0115		Cj1070	Cj1072		HP1286	HP1492
b0640	b3256		Cj1002c	Cj0293		HP0120	HP1559
b1204	b3637		Cj0274	Cj0274		HP0710	HP1559
b1779	b2926		Cj0828c	Cj1692c		HP1559	HP1187
b0015	b3065		Cj0348	Cj0349		HP1453	HP1559
b2517	b1137		Cj0488	Cj0488		HP0714	HP0958
b0439	b3637		Cj0436	Cj0436		HP0244	HP0908
b1686	b3294		Cj0898	Cj0898		HP1245	HP0661
b1117	b2942		Cj1025c	Cj0285c		HP0547	HP0601
b2517	b0149		Cj1402c	Cj1692c		HP0426	HP0601
b0184	b3318		Cj0321	Cj0321		HP0426	HP0011
b0229	b1938		Cj0681	Cj0681		HP1567	HP0031
b3988	b3987		Cj1673c	Cj1692c		HP1041	HP0031
b1264	b3360		Cj0534	Cj0533		HP0066	HP0031
b3319	b0882		Cj1025c	Cj1349c		HP0006	HP0031
b1086	b4000		Cj1717c	Cj1716c		HP1513	HP0031
b2042	b1236		Cj1519	Cj1519		HP0281	HP0031
b4172	b0169		Cj0390	Cj1648		HP0199	HP0891
b0081	b0085		Cj1402c	Cj0909		HP0340	HP0011
b2315	b0114		Cj0422c	Cj0422c		HP1195	HP0406
b1919	b3306		Cj1071	Cj1132c		HP1048	HP0406
b1919	b3223		Cj0989	Cj0289c		HP0072	HP0436
b0450	b0451		Cj0316	Cj0316		HP0868	HP0869
b4187	b3186		Cj0227	Cj0998c		HP0072	HP0935
b3030	b3984		Cj0764c	Cj0884		HP0990	HP0085
b1686	b3602		Cj1368	Cj1110c		HP1145	HP0400
b3983	b3988		Cj0015c	Cj1692c		HP1492	HP1533
b0115	b3500		Cj0725c	Cj0725c		HP0950	HP1298
b4108	b0114		Cj1604	Cj1604		HP0528	HP1298
b3303	b4058		Cj0773c	Cj1251		HP0522	HP1298
b1004	b0211		Cj1430c	Cj1430c		HP0012	HP1298
b2206	b1834		Cj1076	Cj1076		HP0770	HP1298
b3030	b0115		Cj1303	Cj1716c		HP0278	HP1298
b1000	b3315		Cj0788	Cj0887c		HP0449	HP1298
b0993	b0994		Cj0712	Cj1703c		HP0696	HP1298
b0414	b0169		Cj1256c	Cj0734c		HP1403	HP1298
b3295	b2228		Cj1224	Cj1666c		HP1379	HP1298
b2282	b2489		Cj1255	Cj1666c		HP0705	HP1298
b3251	b3988		Cj0296c	Cj0296c		HP0887	HP1298
b2282	b2484		Cj0477	Cj0476		HP1338	HP1298
b1809	b0014		Cj0117	Cj0117		HP1312	HP0083
b2887	b3984		Cj0422c	Cj1617		HP0088	HP0011
b3704	b3705		Cj1394	Cj0596		HP0714	HP1446
b2563	b0091		Cj0349	Cj0348		HP0857	HP1244
b2569	b4203		Cj0340	Cj0340		HP0426	HP1196
b2517	b1716		Cj0670	Cj0706		HP1514	HP1196
b2913	b2922		Cj0989	Cj0424		HP0017	HP0072
b1093	b1095		Cj0833c	Cj0833c		HP0072	HP0216
b0119	b0116		Cj1075	Cj1103		HP0072	HP0156
b4154	b3746		Cj0189c	Cj1691c		HP0072	HP0437
b3619	b2514		Cj1653c	Cj0904c		HP0072	HP0610
b1587	b3637		Cj1220	Cj1221		HP0072	HP1138
b3164	b3317		Cj0100	Cj0243c		HP0072	HP1489
b0695	b0698		Cj0026c	Cj0026c		HP0072	HP0680
b2891	b3784		Cj0931c	Cj0931c		HP0050	HP0001
b4234	b3310		Cj0162c	Cj1664		HP0001	HP0355
b2206	b0095		Cj1419c	Cj0386		HP0001	HP0792
b1914	b1915		Cj0100	Cj1109		HP0002	HP1200
b1350	b1102		Cj0572	Cj0572		HP0002	HP0426
b2517	b0014		Cj0029	Cj0029		HP1451	HP0002
b4129	b2606		Cj0189c	Cj0450c		HP0005	HP0088
b3148	b0115		Cj1317	Cj1317		HP0005	HP0116
b2892	b0114		Cj1716c	Cj1303		HP0005	HP0175
b4059	b1050		Cj0325	Cj0575		HP0005	HP0278
b1055	b3986		Cj1394	Cj0091		HP0005	HP0317
b1484	b4097		Cj0321	Cj0423		HP0005	HP0583
b4172	b3230		Cj0876c	Cj1291c		HP0005	HP0615
b2922	b3619		Cj0633	Cj0016		HP0005	HP0640
b0736	b3317		Cj0422c	Cj1666c		HP0005	HP0714
b3863	b3303		Cj0390	Cj0926		HP0005	HP0977
b1452	b3340		Cj0706	Cj0670		HP0005	HP1274
b3019	b0086		Cj0535	Cj0465c		HP0005	HP1350
b2768	b3315		Cj1458c	Cj1458c		HP0426	HP0005
b1336	b1763		Cj1066	Cj1066		HP0005	HP0424
b4142	b0014		Cj0939c	Cj0016		HP0605	HP0010
b4172	b4203		Cj1047c	Cj1046c		HP0010	HP1026
b3649	b3995		Cj1079	Cj0400		HP0010	HP1124
b2024	b2026		Cj0880c	Cj0244		HP0016	HP0228
b0714	b4200		Cj1599	Cj0909		HP0016	HP0687
b3400	b2606		Cj0703	Cj0475		HP0016	HP0697
b3019	b3315		Cj1388	Cj0909		HP0016	HP0759
b2498	b2508		Cj1374c	Cj1292		HP0016	HP0791
b2898	b0156		Cj0797c	Cj1014c		HP0016	HP0969
b1452	b4000		Cj0297c	Cj0297c		HP0016	HP1017
b0077	b1851		Cj0705	Cj0705		HP0016	HP1183
b0637	b2606		Cj0852c	Cj1483c		HP0016	HP1267
b2728	b2727		Cj0316	Cj1692c		HP0016	HP1450
b3774	b4297		Cj0714	Cj0643		HP0016	HP1490
b3162	b3702		Cj1025c	Cj0325		HP0028	HP0214
b1823	b0114		Cj1366c	Cj1366c		HP0028	HP0354
b3919	b3295		Cj1339c	Cj1337		HP0028	HP0527
b3650	b3186		Cj0599	Cj0954c		HP0547	HP0028
b0790	b0114		Cj1604	Cj1666c		HP0028	HP1041
b1094	b4041		Cj0374	Cj0070c		HP0028	HP1222
b0015	b2829		Cj0227	Cj1215		HP1450	HP0028
b3619	b1804		Cj0505c	Cj0505c		HP0028	HP1470
b3169	b2606		Cj0189c	Cj0189c		HP0028	HP1550
b0033	b4245		Cj0990c	Cj1253		HP0042	HP0381
b3687	b0060		Cj1403c	Cj0909		HP0042	HP0419
b1086	b0908		Cj0854c	Cj0448c		HP0042	HP0723
b3635	b3638		Cj1075	Cj0391c		HP0042	HP1133
b3418	b3980		Cj1364c	Cj1364c		HP0042	HP1318
b1274	b2663		Cj1004	Cj1466		HP0042	HP1392
b3746	b3880		Cj0118	Cj0118		HP0426	HP0045
b0414	b4143		Cj1724c	Cj0909		HP0695	HP0047
b0660	b3619		Cj1293	Cj1692c		HP0061	HP0066
b3167	b1102		Cj0469	Cj1294		HP0061	HP0978
b3162	b3984		Cj0374	Cj0720c		HP0426	HP0061
b0237	b0104		Cj1529c	Cj0409		HP0062	HP0103
b3910	b3916		Cj1316c	Cj1316c		HP0062	HP0170
b1718	b1682		Cj1274c	Cj1617		HP0062	HP1156
b1130	b3026		Cj1332	Cj1332		HP0426	HP0062
b2311	b2313		Cj1403c	Cj1403c		HP0064	HP0063
b3066	b3986		Cj0173c	Cj0173c		HP0070	HP0068
b4362	b3982		Cj1317	Cj0419		HP0068	HP0118
b4310	b3318		Cj0320	Cj1697c		HP0069	HP0067
b0969	b3303		Cj1246c	Cj0680c		HP0189	HP0071
b3982	b3317		Cj1088c	Cj0432c		HP0278	HP0071
b0179	b0169		Cj0692c	Cj0372		HP0071	HP0288
b3895	b2697		Cj0327	Cj0909		HP0071	HP0378
b4170	b4174		Cj0332c	Cj0332c		HP0071	HP0570
b0810	b0860		Cj0599	Cj0113		HP0071	HP0775
b1269	b2898		Cj0810	Cj0810		HP0071	HP1165
b1842	b0215		Cj0582	Cj0582		HP0071	HP1340
b0085	b0098		Cj0797c	Cj1546		HP0426	HP0071
b3687	b1049		Cj1004	Cj0283c		HP1450	HP0071
b4018	b3320		Cj0989	Cj1666c		HP0071	HP1486
b0091	b4233		Cj0227	Cj0104		HP1550	HP0071
b0015	b0169		Cj1058c	Cj1058c		HP0073	HP0067
b1919	b3637		Cj1025c	Cj1532		HP0073	HP0232
b3990	b3991		Cj0692c	Cj1162c		HP0073	HP0259
b4264	b4268		Cj0881c	Cj1036c		HP0073	HP0705
b1094	b2606		Cj1057c	Cj0422c		HP0392	HP0084
b4127	b0098		Cj1238	Cj1238		HP0084	HP0950
b3619	b0768		Cj0027	Cj0720c		HP0088	HP0221
b3702	b3317		Cj1436c	Cj0891c		HP0088	HP0437
b0084	b0098		Cj1670c	Cj1294		HP0088	HP0464
b3619	b3778		Cj0356c	Cj1594		HP0792	HP0088
b0978	b3988		Cj0572	Cj0909		HP0088	HP0974
b2898	b3440		Cj0627	Cj0225		HP0088	HP1045
b1374	b3986		Cj1196c	Cj1196c		HP0123	HP0100
b1293	b3542		Cj0195	Cj0720c		HP0100	HP0132
b1269	b3308		Cj1378	Cj0778		HP0278	HP0100
b2231	b3030		Cj1132c	Cj1132c		HP0100	HP0585
b1000	b3308		Cj0190c	Cj0634		HP0100	HP0617
b3071	b0098		Cj0910	Cj0909		HP0100	HP0707
b3158	b4143		Cj0760	Cj0739		HP0100	HP0710
b2383	b2387		Cj0989	Cj1106		HP0100	HP0726
b2844	b1102		Cj0939c	Cj1014c		HP0100	HP0830
b0014	b3178		Cj0390	Cj1665		HP0100	HP0852
b0880	b0440		Cj1667c	Cj0965c		HP0100	HP0898
b1591	b0894		Cj0898	Cj0909		HP0100	HP0919
b2207	b0119		Cj0788	Cj1466		HP0100	HP1050
b1094	b0098		Cj0931c	Cj0720c		HP0100	HP1157
b1919	b1102		Cj1004	Cj1014c		HP0100	HP1379
b1269	b2609		Cj1256c	Cj0336c		HP0424	HP0100
b3457	b3460		Cj1480c	Cj1349c		HP0100	HP1458
b1507	b1430		Cj0171	Cj1268c		HP0426	HP0105
b0119	b3317		Cj1455	Cj0477		HP1399	HP0108
b3982	b3453		Cj0892c	Cj1291c		HP0108	HP1541
b0784	b3986		Cj1536c	Cj1697c		HP0109	HP0101
b0041	b0044		Cj0138	Cj0491		HP0109	HP0488
b2592	b3982		Cj0429c	Cj0104		HP1041	HP0113
b2585	b4202		Cj1256c	Cj0424		HP0377	HP0124
b1246	b3542		Cj1256c	Cj0921c		HP0426	HP0124
b0954	b0903		Cj1718c	Cj1118c		HP0132	HP0304
b0369	b1210		Cj0939c	Cj0450c		HP0132	HP0679
b0181	b3305		Cj0647	Cj0909		HP0134	HP1012
b3162	b0463		Cj0994c	Cj0994c		HP0136	HP0156
b1075	b1081		Cj1313	Cj0670		HP0109	HP0136
b0119	b3164		Cj1362	Cj1362		HP0136	HP0244
b2484	b2487		Cj0995c	Cj1374c		HP0136	HP0247
b3633	b3315		Cj1394	Cj0370		HP0136	HP0295
b0419	b3733		Cj0119	Cj0119		HP0136	HP0303
b2342	b3186		Cj1316c	Cj0720c		HP0136	HP0325
b4079	b3231		Cj0891c	Cj0891c		HP0136	HP0399
b0139	b0939		Cj0797c	Cj1152c		HP0136	HP0621
b3349	b0440		Cj1025c	Cj0154c		HP0136	HP0795
b2581	b3320		Cj0554	Cj0554		HP0136	HP0983
b0886	b0115		Cj1106	Cj1291c		HP0136	HP1119
b0737	b0739		Cj0447	Cj0447		HP0136	HP1241
b4312	b3304		Cj1256c	Cj1207c		HP0136	HP1393
b2297	b0015		Cj0644	Cj1663		HP0136	HP1430
b4234	b0098		Cj1519	Cj1692c		HP0136	HP1510
b2922	b3309		Cj0360	Cj0778		HP0136	HP1553
b0523	b2557		Cj1256c	Cj0093		HP0066	HP0137
b1076	b1880		Cj0799c	Cj0799c		HP0109	HP0137
b3687	b0903		Cj1710c	Cj1563c		HP0137	HP0197
b1399	b3301		Cj1702c	Cj1349c		HP0244	HP0137
b0014	b4117		Cj1679	Cj0191c		HP0247	HP0137
b1393	b2341		Cj1519	Cj0909		HP0137	HP0422
b0780	b1102		Cj0097	Cj1617		HP0137	HP0452
b1507	b0116		Cj0547	Cj0909		HP0137	HP0592
b1084	b3143		Cj1380	Cj0144		HP0621	HP0137
b4234	b3318		Cj0473	Cj0160c		HP0137	HP0626
b1944	b1945		Cj0989	Cj0834c		HP0137	HP0635
b0400	b0571		Cj1002c	Cj1337		HP0137	HP0853
b0714	b3341		Cj0828c	Cj0909		HP0137	HP0900
b4259	b3303		Cj1008c	Cj1702c		HP0137	HP0996
b0084	b0088		Cj0282c	Cj0282c		HP0137	HP1114
b3367	b3368		Cj0337c	Cj0163c		HP0137	HP1143
b2007	b3308		Cj0927	Cj0927		HP0137	HP1332
b1608	b2079		Cj0797c	Cj0740		HP1393	HP0137
b3492	b0115		Cj1636c	Cj0285c		HP0137	HP1406
b0439	b4203		Cj0632	Cj1692c		HP1553	HP0137
b3734	b1102		Cj0670	Cj1313		HP0116	HP0145
b2450	b0023		Cj0852c	Cj1714		HP0145	HP0281
b3560	b2699		Cj1291c	Cj1374c		HP0145	HP0468
b1992	b1993		Cj1720	Cj1156		HP0145	HP0887
b0237	b0014		Cj0498	Cj0463		HP1274	HP0145
b2476	b3306		Cj0156c	Cj0156c		HP0103	HP0149
b3702	b1866		Cj1606c	Cj1639		HP0149	HP0196
b3295	b4213		Cj1225	Cj1223c		HP0527	HP0149
b1842	b3231		Cj1099	Cj1099		HP0547	HP0149
b0783	b2606		Cj0341c	Cj0909		HP0149	HP0693
b2294	b3320		Cj0390	Cj0979c		HP0775	HP0149
b4124	b4125		Cj1164c	Cj1164c		HP0149	HP1079
b1827	b3417		Cj0314	Cj1251		HP0149	HP1115
b4172	b0436		Cj0579c	Cj0290c		HP0149	HP1248
b2517	b3783		Cj1673c	Cj0909		HP1332	HP0149
b2232	b3315		Cj0321	Cj0852c		HP0449	HP0150
b0760	b3485		Cj0579c	Cj1665		HP0150	HP1037
b3162	b3305		Cj0641	Cj1692c		HP0150	HP1067
b3347	b1511		Cj0195	Cj1708c		HP0150	HP1198
b1919	b3320		Cj1292	Cj1292		HP0426	HP0150
b0091	b3986		Cj0852c	Cj0515		HP1035	HP0167
b0184	b3702		Cj0797c	Cj0703		HP0426	HP0177
b2729	b0015		Cj0682	Cj0398		HP0177	HP1508
b2573	b2574		Cj0190c	Cj0190c		HP1550	HP0177
b3295	b3306		Cj1108	Cj1692c		HP0181	HP0807
b3247	b3303		Cj0110	Cj1653c		HP0354	HP0184
b2581	b4392		Cj1004	Cj0450c		HP0609	HP0184
b0528	b0115		Cj0239c	Cj1708c		HP0705	HP0184
b4013	b4015		Cj0321	Cj1671c		HP0184	HP0793
b3251	b3699		Cj0435	Cj0435		HP0426	HP0184
b3183	b3650		Cj1453c	Cj1453c		HP0187	HP0020
b3982	b4173		Cj1023c	Cj0884		HP0187	HP0231
b3606	b3339		Cj0579c	Cj1648		HP0187	HP0254
b3733	b1102		Cj1004	Cj0005c		HP0705	HP0187
b2616	b4389		Cj0283c	Cj0284c		HP0862	HP0187
b1300	b2926		Cj0015c	Cj0909		HP1414	HP0187
b0575	b2074		Cj1328	Cj1328		HP0187	HP1513
b0172	b3189		Cj0367c	Cj0060c		HP0592	HP0194
b3738	b3740		Cj1703c	Cj0712		HP0194	HP1377
b2557	b4005		Cj0835c	Cj0146c		HP0194	HP1488
b3304	b3984		Cj0892c	Cj0709		HP0194	HP1489
b0177	b1137		Cj1096c	Cj1096c		HP0278	HP0199
b2517	b3320		Cj0797c	Cj1666c		HP0199	HP0356
b2960	b2150		Cj0947c	Cj0947c		HP0449	HP0199
b1633	b3339		Cj0327	Cj0327		HP1198	HP0199
b0061	b0063		Cj0599	Cj1665		HP0199	HP1314
b3417	b3320		Cj0918c	Cj0918c		HP0527	HP0218
b1084	b3980		Cj1652c	Cj1652c		HP0224	HP0250
b1261	b1812		Cj1025c	Cj0527c		HP0919	HP0224
b3704	b3319		Cj1008c	Cj1008c		HP0224	HP0920
b4079	b2581		Cj0627	Cj0696		HP0224	HP1076
b0658	b3279		Cj0989	Cj0921c		HP1198	HP0224
b2994	b3339		Cj1025c	Cj1444c		HP0224	HP1374
b2323	b2902		Cj0316	Cj0909		HP0426	HP0224
b2517	b2290		Cj1576c	Cj1236		HP0605	HP0232
b4143	b4245		Cj1037c	Cj0477		HP0134	HP0241
b2041	b3788		Cj0474	Cj1004		HP0241	HP0500
b2091	b2092		Cj0227	Cj1692c		HP0241	HP0745
b1234	b4143		Cj0797c	Cj1144c		HP0241	HP0973
b0927	b1945		Cj1535c	Cj1536c		HP0241	HP1048
b0414	b3349		Cj1403c	Cj1692c		HP0241	HP1454
b3162	b4350		Cj0027	Cj0027		HP0247	HP0117
b2868	b2881		Cj0929	Cj0929		HP0247	HP1316
b2830	b3313		Cj1004	Cj0772c		HP0426	HP0247
b1719	b2286		Cj0670	Cj0510c		HP0247	HP1572
b0127	b4200		Cj1714	Cj1483c		HP0012	HP0249
b1000	b0924		Cj0599	Cj1648		HP0249	HP0099
b4191	b0169		Cj1037c	Cj1037c		HP0249	HP0174
b2607	b4259		Cj1183c	Cj0307		HP0214	HP0249
b2741	b2744		Cj0951c	Cj1708c		HP0249	HP0415
b3928	b0660		Cj0018c	Cj1012c		HP0527	HP0249
b2960	b3318		Cj0158c	Cj0072c		HP0547	HP0249
b3518	b0211		Cj0121	Cj0492		HP0249	HP0787
b4172	b3164		Cj0172c	Cj0172c		HP0969	HP0249
b1731	b1682		Cj0348	Cj1215		HP1041	HP0249
b3650	b3319		Cj0797c	Cj0778		HP1157	HP0249
b1269	b3988		Cj0110	Cj0954c		HP0426	HP0249
b1827	b4200		Cj1008c	Cj1692c		HP0249	HP1487
b4059	b0903		Cj1699c	Cj1666c		HP1503	HP0249
b2563	b3637		Cj0015c	Cj1215		HP0249	HP1543
b0184	b0532		Cj1025c	Cj1301		HP0261	HP0281
b2730	b3315		Cj0926	Cj1012c		HP0261	HP0583
b1120	b1102		Cj0448c	Cj0448c		HP0261	HP0605
b0608	b0115		Cj1451	Cj1451		HP0261	HP0750
b3619	b3301		Cj1076	Cj1617		HP0261	HP0887
b2517	b2609		Cj0390	Cj0954c		HP0261	HP1019
b1724	b0114		Cj0325	Cj1057c		HP0261	HP1124
b0794	b0115		Cj0956c	Cj1301		HP0261	HP1274
b3567	b3568		Cj0419	Cj0909		HP0261	HP1350
b0494	b0496		Cj0696	Cj0720c		HP0261	HP1489
b1086	b3313		Cj0682	Cj0106		HP0261	HP1513
b2468	b0088		Cj1665	Cj0960c		HP0261	HP1517
b2470	b3266		Cj0627	Cj0990c		HP0261	HP1543
b3650	b3314		Cj0422c	Cj0906c		HP0355	HP0262
b0780	b0169		Cj0173c	Cj0463		HP1318	HP0262
b2581	b3316		Cj0797c	Cj0591c		HP0056	HP0263
b2517	b3076		Cj1110c	Cj1183c		HP0263	HP0486
b0525	b2803		Cj0061c	Cj0884		HP0605	HP0263
b3463	b3319		Cj1247c	Cj1015c		HP0779	HP0263
b3169	b1866		Cj0137	Cj0909		HP0792	HP0263
b1000	b0014		Cj0197c	Cj1617		HP0263	HP1325
b2291	b0115		Cj1626c	Cj0072c		HP1332	HP0263
b4187	b3984		Cj0162c	Cj0921c		HP1489	HP0263
b3198	b3341		Cj0469	Cj1624c		HP1513	HP0263
b3649	b3650		Cj1405	Cj1697c		HP0066	HP0274
b3982	b3310		Cj0891c	Cj0720c		HP0274	HP0518
b4041	b4143		Cj0390	Cj1012c		HP0274	HP0951
b3649	b1102		Cj0287c	Cj0909		HP0274	HP1294
b2341	b2342		Cj0689	Cj0689		HP0012	HP0276
b3180	b3304		Cj1517	Cj1046c		HP0261	HP0632
b4018	b2606		Cj0064c	Cj0064c		HP0276	HP1263
b0078	b3295		Cj0584	Cj1666c		HP1489	HP0276
b0168	b3318		Cj0741	Cj0880c		HP0289	HP1038
b3922	b3923		Cj1720	Cj0360		HP0289	HP1355
b3998	b3319		Cj1002c	Cj1002c		HP0279	HP0291
b0015	b2942		Cj1714	Cj1666c		HP0426	HP0291
b0127	b3319		Cj0296c	Cj0909		HP1541	HP0291
b3729	b3738		Cj1004	Cj0370		HP1550	HP0291
b2160	b2165		Cj0536	Cj0537		HP0312	HP0311
b0924	b3304		Cj0595c	Cj1004		HP0621	HP0316
b0171	b3341		Cj1004	Cj1218c		HP1350	HP0316
b0640	b0659		Cj0925	Cj0647		HP0278	HP0325
b3888	b4017		Cj0915	Cj0909		HP0325	HP0338
b0454	b0169		Cj0390	Cj0599		HP0325	HP0399
b2614	b3339		Cj1004	Cj0127c		HP0325	HP0449
b4235	b3244		Cj0126c	Cj0909		HP0325	HP1321
b1086	b4202		Cj0262c	Cj0106		HP0426	HP0325
b2064	b0470		Cj1476c	Cj1613c		HP0056	HP0336
b1763	b3176		Cj0621	Cj1267c		HP0066	HP0336
b0088	b0090		Cj1510c	Cj1613c		HP0100	HP0336
b1072	b1074		Cj1328	Cj1530		HP0336	HP0112
b3347	b3315		Cj0322	Cj0104		HP0116	HP0336
b1226	b3318		Cj1098	Cj1195c		HP0145	HP0336
b0932	b0032		Cj1037c	Cj1692c		HP0336	HP0154
b0528	b4202		Cj0549	Cj0688		HP0336	HP0192
b3540	b3542		Cj0127c	Cj0921c		HP0336	HP0230
b3149	b0014		Cj0599	Cj0290c		HP0281	HP0336
b3752	b3753		Cj0325	Cj1230		HP0336	HP0306
b2178	b3542		Cj0855	Cj0855		HP0336	HP0364
b3619	b0632		Cj0027	Cj1692c		HP0336	HP0405
b0726	b0728		Cj1183c	Cj0621		HP0336	HP0470
b2527	b3341		Cj0381c	Cj0772c		HP0336	HP0476
b4161	b3320		Cj1195c	Cj0909		HP0336	HP0540
b0884	b0169		Cj1004	Cj0713		HP0592	HP0336
b0954	b3307		Cj0760	Cj1218c		HP0605	HP0336
b2421	b2423		Cj1609	Cj1608		HP0621	HP0336
b3247	b3296		Cj1301	Cj1301		HP0626	HP0336
b0215	b0184		Cj0632	Cj0909		HP0336	HP0680
b1718	b3342		Cj0162c	Cj1207c		HP0336	HP0701
b3973	b3223		Cj1255	Cj0906c		HP0336	HP0717
b3990	b4143		Cj1004	Cj0778		HP0336	HP0774
b3228	b0882		Cj1162c	Cj1535c		HP0775	HP0336
b3833	b3339		Cj1394	Cj0154c		HP0779	HP0336
b1860	b1864		Cj1394	Cj1692c		HP0336	HP0786
b3311	b3314		Cj1634c	Cj1156		HP0336	HP0794
b3300	b3461		Cj0284c	Cj0643		HP0795	HP0336
b4031	b4032		Cj1236	Cj1230		HP0336	HP0850
b3318	b3186		Cj0356c	Cj1692c		HP0336	HP0858
b1823	b0877		Cj0925	Cj0909		HP0919	HP0336
b3649	b4077		Cj1256c	Cj0091		HP0336	HP0929
b2218	b2370		Cj0857c	Cj0857c		HP0996	HP0336
b3982	b0174		Cj0239c	Cj1692c		HP1026	HP0336
b1827	b3320		Cj1008c	Cj0909		HP1037	HP0336
b4243	b3320		Cj0939c	Cj0939c		HP0336	HP1132
b0410	b0023		Cj0471	Cj0725c		HP0336	HP1236
b3602	b3341		Cj1712	Cj1712		HP1241	HP0336
b0432	b0463		Cj1004	Cj1416c		HP0336	HP1266
b1274	b1548		Cj1613c	Cj0781		HP1274	HP0336
b2146	b3339		Cj1708c	Cj0283c		HP1325	HP0336
b3967	b0169		Cj1183c	Cj1250		HP1332	HP0336
b1474	b0344		Cj1079	Cj1455		HP0336	HP1434
b3704	b3309		Cj0233c	Cj0233c		HP0336	HP1452
b1629	b1630		Cj0189c	Cj1666c		HP0336	HP1479
b2620	b0440		Cj0852c	Cj0093		HP1541	HP0336
b3162	b3298		Cj0682	Cj0884		HP0132	HP0338
b2838	b1102		Cj1108	Cj0713		HP0338	HP0337
b0182	b0184		Cj1385	Cj1385		HP0006	HP0339
b4179	b3320		Cj1023c	Cj1023c		HP0116	HP0339
b1888	b4355		Cj1600	Cj1275c		HP0339	HP0178
b2517	b3880		Cj1293	Cj0909		HP0339	HP0267
b2672	b0015		Cj0797c	Cj0371		HP0339	HP0298
b0925	b0114		Cj0229	Cj0229		HP0488	HP0339
b3863	b3339		Cj1714	Cj0336c		HP0339	HP0544
b3295	b3298		Cj0401	Cj0401		HP0339	HP0578
b3164	b0369		Cj0331c	Cj0106		HP0339	HP0613
b1452	b3307		Cj0581	Cj0639c		HP0626	HP0339
b3748	b3749		Cj1604	Cj1617		HP0705	HP0339
b3687	b0095		Cj0965c	Cj1692c		HP0339	HP0736
b4327	b3319		Cj0950c	Cj0909		HP0922	HP0339
b1823	b3186		Cj0054c	Cj0720c		HP0339	HP0961
b3650	b3303		Cj1224	Cj1532		HP0339	HP1084
b0481	b0169		Cj0662c	Cj1456c		HP0339	HP1092
b3982	b1491		Cj1224	Cj0424		HP0339	HP1207
b3162	b3422		Cj0335	Cj1251		HP1241	HP0339
b2898	b0023		Cj0852c	Cj0175c		HP0339	HP1333
b3700	b3988		Cj1256c	Cj1665		HP0339	HP1373
b2926	b0632		Cj0348	Cj1014c		HP1513	HP0339
b1252	b4291		Cj0059c	Cj0060c		HP0340	HP0096
b3928	b3980		Cj0534	Cj0285c		HP0231	HP0340
b1937	b1944		Cj0713	Cj1666c		HP0695	HP0340
b1077	b1879		Cj1263	Cj0720c		HP0340	HP0730
b2768	b2194		Cj0797c	Cj0289c		HP0340	HP0834
b4327	b0211		Cj1492c	Cj0536		HP0340	HP1088
b1685	b1102		Cj1025c	Cj0909		HP0340	HP1138
b2727	b2872		Cj0524	Cj1014c		HP1198	HP0340
b2819	b0114		Cj1025c	Cj0326		HP1274	HP0340
b3602	b2606		Cj1287c	Cj1287c		HP0340	HP1362
b4178	b3307		Cj0909	Cj0072c		HP0353	HP0406
b4226	b3304		Cj1195c	Cj1195c		HP0368	HP0409
b0932	b0945		Cj0390	Cj0181		HP0368	HP0435
b2517	b3590		Cj1716c	Cj1717c		HP0368	HP0897
b4059	b1372		Cj1004	Cj1153		HP0368	HP1293
b3982	b1096		Cj1025c	Cj1015c		HP0368	HP1356
b2600	b2601		Cj1002c	Cj0778		HP0368	HP1410
b1776	b3701		Cj0146c	Cj1639		HP0056	HP0371
b2411	b0393		Cj0241c	Cj0127c		HP0527	HP0371
b2007	b3301		Cj0629	Cj1679		HP0371	HP0528
b3340	b2146		Cj0457c	Cj1291c		HP0371	HP0752
b0653	b0811		Cj1600	Cj1666c		HP0908	HP0371
b3169	b3319		Cj0557c	Cj0044c		HP0377	HP0033
b0415	b1662		Cj1224	Cj1275c		HP0377	HP0145
b3704	b3983		Cj0651	Cj1532		HP0377	HP0183
b2179	b3020		Cj1301	Cj0909		HP0377	HP0194
b0829	b1483		Cj0628	Cj0193c		HP0377	HP0224
b1968	b2079		Cj0436	Cj0909		HP0377	HP0285
b0406	b1410		Cj1106	Cj1642		HP0377	HP0399
b3162	b2394		Cj1480c	Cj0909		HP0377	HP0486
b2291	b0023		Cj1726c	Cj1002c		HP0377	HP0854
b1612	b4122		Cj1086c	Cj0909		HP0426	HP0377
b1812	b3360		Cj0382c	Cj1708c		HP0706	HP0379
b1608	b3911		Cj0679	Cj1397		HP0547	HP0383
b0608	b1102		Cj0543	Cj1397		HP0696	HP0389
b3417	b0115		Cj0524	Cj1666c		HP0389	HP1262
b3231	b3320		Cj0989	Cj1532		HP0389	HP1400
b3308	b3340		Cj0852c	Cj1665		HP0399	HP0621
b3162	b0499		Cj1436c	Cj1436c		HP0399	HP1048
b1269	b0412		Cj1106	Cj1666c		HP0399	HP1430
b4342	b1102		Cj0627	Cj1159c		HP0402	HP0825
b1823	b0440		Cj0110	Cj0253		HP0402	HP1130
b0607	b4143		Cj1131c	Cj1131c		HP0402	HP1234
b3733	b3637		Cj0627	Cj0253		HP0402	HP1478
b0710	b0115		Cj0227	Cj0909		HP1080	HP0410
b2818	b2819		Cj1020c	Cj0909		HP1198	HP0410
b2960	b3054		Cj1046c	Cj1046c		HP0304	HP0411
b3740	b0169		Cj1122c	Cj1275c		HP0464	HP0411
b4059	b2971		Cj1702c	Cj0909		HP1019	HP0411
b2241	b3423		Cj0995c	Cj1707c		HP0411	HP1326
b4187	b3637		Cj0110	Cj0290c		HP0411	HP1453
b2022	b2025		Cj0189c	Cj0417		HP1470	HP0411
b3988	b0801		Cj0189c	Cj1707c		HP0419	HP0321
b1842	b1102		Cj0005c	Cj0624		HP0862	HP0419
b3303	b3306		Cj0705	Cj1692c		HP0547	HP0431
b3957	b3959		Cj0962	Cj0909		HP0705	HP0431
b2476	b0890		Cj0322	Cj0909		HP0010	HP0436
b2581	b4058		Cj0926	Cj1312		HP0858	HP0436
b0887	b0888		Cj0797c	Cj0581		HP0887	HP0436
b2517	b2214		Cj1545c	Cj0720c		HP1019	HP0436
b1957	b3303		Cj0513	Cj1617		HP1513	HP0436
b3417	b3294		Cj0231c	Cj0909		HP0303	HP0448
b2517	b0877		Cj0595c	Cj1372		HP0448	HP0416
b1961	b3637		Cj0441	Cj0965c		HP0109	HP0452
b1854	b2319		Cj1408	Cj0168c		HP0452	HP0155
b1913	b0023		Cj0797c	Cj0986c		HP0278	HP0452
b0406	b3315		Cj0390	Cj1209		HP0705	HP0452
b0694	b1969		Cj0371	Cj0372		HP0452	HP1282
b4168	b3888		Cj0544	Cj1203c		HP0426	HP0452
b2249	b0014		Cj0258	Cj0258		HP0452	HP1523
b0780	b0794		Cj0460	Cj1156		HP0145	HP0482
b0473	b3317		Cj0503c	Cj0477		HP0426	HP0482
b1776	b2606		Cj1537c	Cj1537c		HP0821	HP0495
b3621	b3633		Cj1297	Cj1291c		HP1205	HP0495
b1961	b3231		Cj0293	Cj0293		HP0507	HP0172
b1084	b1269		Cj1653c	Cj0909		HP0426	HP0507
b0783	b3320		Cj1004	Cj0253		HP1489	HP0507
b0168	b2606		Cj1417c	Cj1275c		HP0510	HP0347
b0085	b0089		Cj1079	Cj0720c		HP0426	HP0515
b0086	b0634		Cj0797c	Cj0526c		HP0515	HP1537
b1823	b3321		Cj0599	Cj1090c		HP0515	HP1561
b0888	b0889		Cj0420	Cj1275c		HP0525	HP0389
b1478	b1580		Cj0758	Cj0758		HP0525	HP0513
b1269	b0116		Cj0626	Cj0626		HP0525	HP0550
b2801	b2805		Cj1195c	Cj0241c		HP0525	HP0426
b2517	b3432		Cj0562	Cj0562		HP0525	HP0424
b1718	b3321		Cj0194	Cj0720c		HP0547	HP0299
b3704	b3180		Cj0599	Cj0336c		HP0547	HP0687
b2727	b3339		Cj1050c	Cj0082		HP0547	HP0802
b3723	b1690		Cj1047c	Cj1045c		HP0591	HP0582
b4259	b3341		Cj0262c	Cj0285c		HP0610	HP0591
b1269	b1521		Cj0158c	Cj1302		HP0595	HP0025
b4187	b2010		Cj0408	Cj1197c		HP0595	HP0060
b2926	b3307		Cj0101	Cj0101		HP0595	HP1052
b3887	b3301		Cj1408	Cj0336c		HP1430	HP0595
b4173	b4175		Cj1449c	Cj1449c		HP1402	HP0602
b0720	b3236		Cj0592c	Cj0072c		HP0175	HP0608
b2581	b3065		Cj0113	Cj1197c		HP0608	HP0589
b1121	b1624		Cj0872	Cj1197c		HP0626	HP0608
b3213	b3980		Cj0146c	Cj0147c		HP0919	HP0608
b3982	b0023		Cj0700	Cj0700		HP0426	HP0620
b1274	b3321		Cj0162c	Cj1532		HP0862	HP0621
b3169	b1342		Cj0158c	Cj1291c		HP0650	HP0012
b1587	b4202		Cj1177c	Cj0909		HP0650	HP0272
b0406	b2581		Cj1212c	Cj1197c		HP0650	HP0317
b1078	b1081		Cj0715	Cj0772c		HP0650	HP1026
b4055	b0114		Cj0314	Cj0314		HP0650	HP1547
b0593	b1263		Cj0390	Cj0989		HP0247	HP0653
b4067	b4069		Cj0715	Cj0417		HP1012	HP0653
b3783	b3980		Cj0410	Cj0115		HP0426	HP0653
b0995	b2786		Cj1090c	Cj1532		HP0620	HP0667
b0877	b2581		Cj1419c	Cj0778		HP0667	HP0770
b1823	b3303		Cj0605	Cj0605		HP1430	HP0667
b1000	b3320		Cj1122c	Cj1197c		HP0667	HP1571
b3303	b3297		Cj1078	Cj1197c		HP0862	HP0674
b0584	b1252		Cj0435	Cj1617		HP0687	HP0174
b1086	b3499		Cj1238	Cj1617		HP0687	HP0705
b1098	b0724		Cj1327	Cj0909		HP0687	HP0759
b2186	b0662		Cj1547	Cj0909		HP0687	HP0889
b0490	b3917		Cj1419c	Cj1419c		HP0687	HP0942
b1435	b3309		Cj0061c	Cj1697c		HP0687	HP1185
b0726	b3320		Cj0340	Cj0909		HP0687	HP1212
b0437	b0438		Cj1671c	Cj0926		HP0687	HP1329
b3560	b1830		Cj0488	Cj1617		HP0687	HP1487
b1591	b3315		Cj1408	Cj1653c		HP0687	HP1506
b1269	b0369		Cj0647	Cj0325		HP0687	HP1510
b0114	b0116		Cj1726c	Cj1458c		HP1362	HP0691
b1961	b0114		Cj0865	Cj1197c		HP0197	HP0692
b0144	b0115		Cj0797c	Cj1466		HP0692	HP0584
b2582	b0014		Cj0449c	Cj0551		HP0887	HP0692
b0091	b0093		Cj0910	Cj0252		HP0697	HP0012
b1913	b3341		Cj1702c	Cj0325		HP0697	HP0558
b1809	b0098		Cj0348	Cj0348		HP0697	HP0599
b4172	b0015		Cj1106	Cj1275c		HP0697	HP0696
b3702	b1740		Cj1626c	Cj0848c		HP0697	HP0864
b3313	b3317		Cj0649	Cj1197c		HP0697	HP1038
b3162	b3527		Cj1004	Cj0720c		HP0697	HP1576
b0170	b0172		Cj1529c	Cj1529c		HP0705	HP0254
b1269	b0632		Cj0146c	Cj0146c		HP0705	HP1406
b2517	b0086		Cj0699c	Cj1692c		HP0152	HP0712
b0874	b0875		Cj0104	Cj1663		HP0197	HP0712
b3590	b3321		Cj1108	Cj0542		HP0278	HP0712
b3006	b0169		Cj0440c	Cj0241c		HP0281	HP0712
b4348	b0116		Cj1453c	Cj1456c		HP0736	HP0712
b3261	b3065		Cj0599	Cj1207c		HP0712	HP0836
b3213	b3619		Cj1256c	Cj0579c		HP0850	HP0712
b3164	b3231		Cj0520	Cj1197c		HP0712	HP1160
b1269	b2909		Cj0604	Cj1563c		HP1470	HP0712
b3162	b2878		Cj0797c	Cj0420		HP1489	HP0712
b2286	b2719		Cj1019c	Cj1291c		HP1513	HP0712
b0712	b0485		Cj0121	Cj1596		HP0016	HP0739
b1274	b3303		Cj1296	Cj1268c		HP0379	HP0739
b3644	b3321		Cj0158c	Cj1648		HP0739	HP0453
b1714	b1990		Cj1514c	Cj0524		HP0527	HP0739
b0812	b3307		Cj0005c	Cj0193c		HP0547	HP0739
b2830	b3178		Cj0647	Cj1349c		HP0621	HP0739
b3464	b3321		Cj0190c	Cj0311		HP0687	HP0739
b2499	b2500		Cj0599	Cj1012c		HP0739	HP0810
b4041	b3316		Cj1402c	Cj1215		HP0739	HP1056
b0531	b2109		Cj1028c	Cj1275c		HP1157	HP0739
b2038	b2039		Cj0910	Cj0325		HP0739	HP1357
b4327	b0115		Cj0791c	Cj0350		HP0100	HP0748
b3006	b0014		Cj0590	Cj1692c		HP0695	HP0748
b0975	b0026		Cj1025c	Cj0127c		HP0736	HP0748
b2903	b0962		Cj1004	Cj0880c		HP0753	HP0030
b1687	b3988		Cj0599	Cj0579c		HP0033	HP0753
b2752	b2763		Cj0270	Cj1666c		HP0197	HP0753
b2614	b0169		Cj1004	Cj0148c		HP0753	HP0492
b3408	b3409		Cj1004	Cj1661		HP0753	HP0747
b1452	b3320		Cj1510c	Cj0127c		HP1035	HP0753
b0462	b0463		Cj0110	Cj1012c		HP0753	HP1098
b1633	b3986		Cj1224	Cj0110		HP1274	HP0753
b1836	b1827		Cj0524	Cj0302c		HP1454	HP0753
b1716	b1719		Cj0059c	Cj0091		HP0753	HP1485
b1659	b1660		Cj0504c	Cj0504c		HP1523	HP0753
b3965	b4139		Cj0680c	Cj0680c		HP0272	HP0762
b2319	b3295		Cj0797c	Cj1026c		HP0762	HP0506
b2727	b1246		Cj1081c	Cj1081c		HP0426	HP0762
b3991	b3993		Cj0539	Cj0979c		HP0765	HP0764
b1285	b3244		Cj0665c	Cj0665c		HP0765	HP1024
b4348	b3637		Cj0390	Cj0606		HP0775	HP0033
b0640	b2903		Cj1004	Cj1708c		HP0775	HP0056
b1078	b1939		Cj0120	Cj1666c		HP0775	HP0231
b3699	b3030		Cj1004	Cj0154c		HP0775	HP0285
b0098	b0169		Cj0126c	Cj1349c		HP0378	HP0775
b3704	b0023		Cj1263	Cj1666c		HP0775	HP0621
b0912	b3301		Cj1480c	Cj0325		HP0775	HP0645
b3619	b3699		Cj1710c	Cj1710c		HP0775	HP0705
b3183	b3295		Cj0390	Cj0168c		HP0792	HP0775
b2517	b1800		Cj1417c	Cj0082		HP0775	HP0965
b1858	b3319		Cj1726c	Cj1563c		HP0775	HP1063
b1086	b3231		Cj1230	Cj0127c		HP1274	HP0775
b4235	b4043		Cj1030c	Cj1453c		HP0775	HP1355
b4052	b3980		Cj0327	Cj0720c		HP0426	HP0775
b0436	b3303		Cj0797c	Cj1665		HP0797	HP1349
b3706	b3318		Cj1514c	Cj0285c		HP0433	HP0800
b4226	b0436		Cj1435c	Cj1015c		HP0687	HP0800
b3340	b3980		Cj0158c	Cj1224		HP0800	HP0924
b3931	b3980		Cj0237	Cj1666c		HP1267	HP0800
b1084	b3340		Cj0797c	Cj0551		HP0800	HP1460
b1307	b1308		Cj0797c	Cj1532		HP0152	HP0801
b3590	b3319		Cj0599	Cj1629		HP1513	HP0801
b1077	b1081		Cj1079	Cj1575c		HP0134	HP0806
b1686	b3306		Cj1106	Cj1113		HP1198	HP0806
b1452	b3637		Cj0910	Cj1349c		HP0705	HP0821
b0608	b0184		Cj0498	Cj1221		HP0426	HP0821
b2592	b3234		Cj0325	Cj0429c		HP0822	HP0651
b1686	b3308		Cj1004	Cj1463		HP0100	HP0823
b4211	b3637		Cj0126c	Cj0325		HP0823	HP0255
b1703	b2594		Cj0262c	Cj0283c		HP0823	HP0352
b3030	b0098		Cj0190c	Cj1215		HP0488	HP0823
b4179	b3054		Cj0302c	Cj0302c		HP0919	HP0823
b0119	b1682		Cj1408	Cj1532		HP0969	HP0823
b0954	b0911		Cj0443	Cj0012c		HP1024	HP0823
b3162	b2126		Cj1518	Cj0909		HP0426	HP0823
b3704	b2606		Cj0599	Cj0979c		HP0705	HP0837
b0474	b3298		Cj0189c	Cj0491		HP0836	HP0837
b3295	b2218		Cj1480c	Cj0720c		HP0426	HP0838
b1207	b3314		Cj0120	Cj0720c		HP0056	HP0849
b1587	b3319		Cj0390	Cj0336c		HP0066	HP0849
b0214	b3637		Cj0797c	Cj0779		HP0109	HP0849
b3642	b3652		Cj1635c	Cj1449c		HP0116	HP0849
b1864	b0740		Cj1220	Cj1692c		HP0132	HP0849
b3687	b3376		Cj0797c	Cj0336c		HP0197	HP0849
b1198	b4141		Cj1107	Cj1108		HP0849	HP0213
b3190	b3199		Cj1256c	Cj0834c		HP0354	HP0849
b2231	b4204		Cj1406c	Cj1291c		HP0849	HP0370
b3987	b0062		Cj1251	Cj1197c		HP0849	HP0373
b4018	b3314		Cj0160c	Cj0473		HP0849	HP0417
b3748	b3750		Cj0060c	Cj0913c		HP0452	HP0849
b2154	b0098		Cj0951c	Cj0909		HP0849	HP0466
b2146	b3303		Cj1272c	Cj1648		HP0476	HP0849
b3169	b3176		Cj1011	Cj1026c		HP0849	HP0512
b0139	b0717		Cj0549	Cj1338c		HP0849	HP0539
b1961	b3165		Cj1484c	Cj0082		HP0849	HP0569
b1957	b0023		Cj0110	Cj1224		HP0570	HP0849
b2926	b3165		Cj0663c	Cj0663c		HP0583	HP0849
b2581	b2878		Cj1011	Cj1617		HP0849	HP0593
b1783	b1784		Cj0326	Cj1004		HP0849	HP0618
b0829	b3480		Cj0792	Cj0720c		HP0621	HP0849
b0072	b3774		Cj0100	Cj0127c		HP0717	HP0849
b1094	b0185		Cj0799c	Cj0906c		HP0849	HP0971
b0284	b0286		Cj0604	Cj1002c		HP1041	HP0849
b3169	b4143		Cj1600	Cj0082		HP1048	HP0849
b2531	b4000		Cj0824	Cj0764c		HP0849	HP1069
b4391	b3341		Cj1510c	Cj0082		HP1084	HP0849
b0931	b3339		Cj1493c	Cj0772c		HP0849	HP1129
b3180	b3319		Cj1635c	Cj0495		HP1132	HP0849
b3252	b3341		Cj0599	Cj0834c		HP0849	HP1213
b3982	b3987		Cj0816	Cj1666c		HP1332	HP0849
b0144	b0145		Cj0162c	Cj0950c		HP1374	HP0849
b2278	b2282		Cj1209	Cj0734c		HP1379	HP0849
b0507	b4297		Cj0765c	Cj0765c		HP1393	HP0849
b3734	b3739		Cj1108	Cj1108		HP1400	HP0849
b3648	b3652		Cj0582	Cj0909		HP1452	HP0849
b2627	b3339		Cj1230	Cj0417		HP1489	HP0849
b4129	b4203		Cj0665c	Cj0909		HP0849	HP1493
b0890	b3030		Cj0543	Cj1186c		HP1553	HP0849
b3987	b3645		Cj1002c	Cj0353c		HP0862	HP0607
b0127	b3307		Cj1247c	Cj0909		HP0862	HP0791
b2517	b2969		Cj0599	Cj1653c		HP0088	HP0868
b0119	b0062		Cj0397c	Cj1666c		HP0868	HP0327
b4191	b3984		Cj1680c	Cj0448c		HP0868	HP1142
b3169	b3317		Cj1002c	Cj1726c		HP0488	HP0870
b1832	b3637		Cj1004	Cj1693c		HP0874	HP0875
b1207	b3980		Cj1449c	Cj0909		HP0012	HP0879
b2134	b0114		Cj1453c	Cj1458c		HP0033	HP0879
b0439	b0882		Cj0892c	Cj0325		HP0066	HP0879
b3687	b4200		Cj0761	Cj1663		HP0116	HP0879
b3320	b3340		Cj1100	Cj0060c		HP0178	HP0879
b2746	b3321		Cj0550	Cj0465c		HP0252	HP0879
b0880	b3314		Cj1671c	Cj1532		HP0879	HP0275
b2351	b3309		Cj0582	Cj1692c		HP0281	HP0879
b0969	b3315		Cj1004	Cj0417		HP0321	HP0879
b3162	b0054		Cj1004	Cj0326		HP0879	HP0401
b3162	b3065		Cj0249	Cj0670		HP0879	HP0407
b0406	b3341		Cj1671c	Cj1666c		HP0879	HP0421
b0015	b0918		Cj1002c	Cj0906c		HP0578	HP0879
b3164	b1315		Cj1471c	Cj1230		HP0626	HP0879
b2804	b0116		Cj0797c	Cj0712		HP0879	HP0639
b2576	b3984		Cj1057c	Cj0913c		HP0879	HP0649
b1890	b0098		Cj1021c	Cj1014c		HP0879	HP0699
b3634	b3652		Cj0897c	Cj1663		HP0879	HP0703
b0830	b3543		Cj0390	Cj1653c		HP0879	HP0735
b2916	b3980		Cj1720	Cj0392c		HP0821	HP0879
b1127	b0812		Cj1066	Cj0841c		HP1012	HP0879
b1263	b1264		Cj0471	Cj0551		HP1160	HP0879
b3590	b4000		Cj1563c	Cj1004		HP1248	HP0879
b2673	b3637		Cj0973	Cj0913c		HP1274	HP0879
b1217	b3318		Cj0488	Cj1692c		HP1299	HP0879
b0903	b3064		Cj0852c	Cj1664		HP1379	HP0879
b3224	b3225		Cj1636c	Cj1004		HP0879	HP1422
b3701	b3706		Cj0797c	Cj1483c		HP0879	HP1459
b3313	b3984		Cj0002	Cj0837c		HP1513	HP0879
b1740	b0882		Cj0768c	Cj1221		HP0879	HP1567
b3295	b1199		Cj0225	Cj1004		HP0887	HP0459
b3822	b3637		Cj0599	Cj1355		HP0887	HP0699
b2413	b2416		Cj0926	Cj1648		HP1157	HP0887
b2431	b0115		Cj0599	Cj0592c		HP0887	HP1460
b3656	b1329		Cj0383c	Cj0909		HP0862	HP0893
b3162	b0878		Cj1408	Cj0921c		HP0426	HP0895
b2727	b0568		Cj0799c	Cj0188c		HP0895	HP0894
b2206	b3525		Cj0599	Cj1444c		HP0422	HP0897
b0891	b3318		Cj0761	Cj1692c		HP1362	HP0897
b3189	b3315		Cj0381c	Cj0127c		HP0588	HP0902
b1922	b1948		Cj0990c	Cj0115		HP0887	HP0902
b3162	b3961		Cj0239c	Cj0909		HP0426	HP0902
b2685	b3035		Cj0413	Cj1275c		HP0909	HP0587
b4172	b1084		Cj0977	Cj0720c		HP0607	HP0909
b0167	b0169		Cj0892c	Cj1349c		HP0996	HP0909
b1664	b1102		Cj0002	Cj0575		HP1041	HP0909
b0098	b3320		Cj1106	Cj1416c		HP0909	HP1081
b3162	b2610		Cj0928	Cj1275c		HP1241	HP0909
b3303	b3339		Cj0429c	Cj1666c		HP0909	HP1256
b4129	b3708		Cj1649	Cj1275c		HP1321	HP0909
b2517	b3986		Cj0797c	Cj0972		HP0909	HP1521
b3198	b0023		Cj0599	Cj0599		HP1561	HP0909
b1311	b1312		Cj1424c	Cj1666c		HP0426	HP0928
b3912	b4399		Cj1332	Cj1457c		HP0025	HP0933
b4054	b4055		Cj1177c	Cj1177c		HP0933	HP0052
b0172	b0184		Cj1255	Cj0422c		HP0123	HP0933
b3604	b3605		Cj0993c	Cj1444c		HP0197	HP0933
b2697	b1274		Cj0634	Cj0634		HP0231	HP0933
b2907	b3637		Cj0965c	Cj0168c		HP0278	HP0933
b1269	b4396		Cj0892c	Cj1004		HP0528	HP0933
b1086	b0023		Cj0295	Cj0909		HP0933	HP0532
b1686	b3296		Cj1047c	Cj1666c		HP0610	HP0933
b4292	b4293		Cj1011	Cj0093		HP0775	HP0933
b3560	b3318		Cj0797c	Cj0700		HP0825	HP0933
b0877	b3314		Cj1002c	Cj0188c		HP0900	HP0933
b0161	b3234		Cj0404	Cj0579c		HP1198	HP0933
b2891	b4202		Cj0159c	Cj1002c		HP1213	HP0933
b1704	b4143		Cj0797c	Cj0973		HP1248	HP0933
b1695	b1102		Cj1272c	Cj1094c		HP0528	HP0935
b1084	b2132		Cj0842	Cj0147c		HP0109	HP0938
b3092	b3093		Cj0627	Cj1501		HP0938	HP0268
b1261	b1264		Cj0797c	Cj1012c		HP0401	HP0938
b2579	b0700		Cj0876c	Cj0465c		HP0938	HP0501
b1913	b0169		Cj1110c	Cj0499		HP0705	HP0938
b2960	b3230		Cj0161c	Cj1546		HP0938	HP0846
b2620	b0169		Cj0584	Cj1014c		HP0033	HP0944
b2183	b3296		Cj0374	Cj0527c		HP0224	HP0944
b3162	b2255		Cj0797c	Cj0481		HP0695	HP0944
b0905	b3312		Cj0467	Cj1275c		HP1318	HP0944
b0098	b0014		Cj0390	Cj0034c		HP1529	HP0944
b3052	b3619		Cj1144c	Cj1275c		HP0096	HP0947
b3006	b3984		Cj0332c	Cj0909		HP0116	HP0947
b4243	b3315		Cj0293	Cj1337		HP0569	HP0947
b1886	b1889		Cj0058	Cj1275c		HP0621	HP0947
b0589	b4289		Cj1240c	Cj1275c		HP1012	HP0947
b0889	b3988		Cj0116	Cj0624		HP1205	HP0947
b2607	b4372		Cj1256c	Cj0979c		HP1373	HP0947
b1129	b4113		Cj1597	Cj1692c		HP0950	HP0030
b3030	b3318		Cj0629	Cj0253		HP0116	HP0950
b2727	b1084		Cj0466	Cj1666c		HP0950	HP0192
b4135	b0812		Cj0268c	Cj0909		HP0950	HP0304
b0528	b3780		Cj1678	Cj1679		HP0950	HP0394
b1864	b1857		Cj1195c	Cj1692c		HP0950	HP0884
b0889	b3317		Cj0340	Cj1692c		HP0950	HP1198
b1518	b1327		Cj0872	Cj1275c		HP0950	HP1438
b3813	b3341		Cj1079	Cj1532		HP0116	HP0951
b1939	b1949		Cj1041c	Cj0465c		HP0426	HP0951
b0579	b3307		Cj1004	Cj0371		HP0424	HP0951
b4259	b0215		Cj0797c	Cj0637c		HP0045	HP0954
b2276	b2482		Cj0852c	Cj0424		HP0466	HP0954
b3729	b3315		Cj0604	Cj1692c		HP0353	HP0958
b0653	b2309		Cj0319	Cj0883c		HP0522	HP0958
b3231	b3300		Cj0160c	Cj0778		HP0582	HP0958
b2494	b0114		Cj0797c	Cj0809c		HP0884	HP0958
b2729	b4143		Cj0963	Cj1275c		HP0958	HP1428
b3699	b0781		Cj1156	Cj0748		HP0958	HP1462
b3703	b3704		Cj0285c	Cj1456c		HP0030	HP0962
b0406	b3162		Cj0604	Cj0604		HP0088	HP0962
b0720	b0724		Cj0180	Cj0954c		HP0244	HP0962
b0187	b3315		Cj1714	Cj1026c		HP0285	HP0962
b2576	b3231		Cj0374	Cj0325		HP0410	HP0962
b2576	b3308		Cj1089c	Cj0370		HP0426	HP0962
b1207	b0182		Cj0852c	Cj0734c		HP0962	HP0490
b0811	b3269		Cj1315c	Cj1275c		HP0528	HP0962
b0181	b3186		Cj1662	Cj0668		HP0537	HP0962
b3999	b0211		Cj0424	Cj1207c		HP0617	HP0962
b0127	b3314		Cj0158c	Cj0424		HP0621	HP0962
b3006	b3339		Cj0190c	Cj1109		HP0750	HP0962
b2891	b0440		Cj0056c	Cj0060c		HP0996	HP0962
b1941	b1950		Cj0147c	Cj1537c		HP1019	HP0962
b2352	b3988		Cj0670	Cj1083c		HP1024	HP0962
b1094	b3306		Cj0268c	Cj1692c		HP1025	HP0962
b3704	b3321		Cj0269c	Cj0269c		HP0962	HP1188
b1860	b0169		Cj0231c	Cj1110c		HP1274	HP0962
b1881	b1889		Cj0713	Cj0713		HP1379	HP0962
b3775	b3315		Cj0190c	Cj1692c		HP1478	HP0962
b3341	b3702		Cj1026c	Cj1642		HP0978	HP1583
b0880	b3556		Cj0604	Cj1726c		HP0977	HP0979
b2450	b3314		Cj0604	Cj1458c		HP0979	HP1278
b2622	b2140		Cj1162c	Cj0779		HP0116	HP0990
b2727	b2729		Cj0532	Cj0532		HP0321	HP0990
b1686	b3231		Cj0224	Cj0909		HP0990	HP0727
b2336	b3144		Cj1108	Cj0168c		HP0909	HP0990
b1098	b0695		Cj0022c	Cj1103		HP1213	HP0990
b3982	b3986		Cj1726c	Cj0293		HP0990	HP1327
b3071	b3318		Cj0797c	Cj1080c		HP1333	HP0990
b0967	b3637		Cj0599	Cj1094c		HP0990	HP1345
b0264	b0265		Cj0627	Cj0880c		HP0426	HP1000
b3320	b3321		Cj1489c	Cj1665		HP0426	HP1014
b2993	b2400		Cj1272c	Cj1272c		HP1025	HP0668
b3560	b3313		Cj0854c	Cj1648		HP1114	HP1025
b2450	b3637		Cj1726c	Cj1692c		HP1032	HP0643
b3556	b0440		Cj0356c	Cj0884		HP1032	HP0818
b0127	b1102		Cj1004	Cj1230		HP1032	HP1316
b2517	b0047		Cj0423	Cj0422c		HP0599	HP1033
b2517	b3186		Cj0797c	Cj1224		HP1033	HP1105
b1718	b3986		Cj0931c	Cj1215		HP1513	HP1033
b3704	b4000		Cj0348	Cj0104		HP1045	HP0325
b4350	b3986		Cj1611	Cj0720c		HP1045	HP0750
b0653	b1917		Cj1720	Cj0575		HP1046	HP0162
b1207	b3320		Cj0641	Cj1563c		HP1046	HP0182
b3176	b3339		Cj1465	Cj0909		HP1046	HP0220
b3987	b0943		Cj0692c	Cj0926		HP1046	HP0509
b1887	b1102		Cj1284	Cj1692c		HP0583	HP1046
b0093	b3933		Cj0547	Cj0720c		HP1046	HP0746
b1192	b3987		Cj1453c	Cj1002c		HP0750	HP1046
b2878	b0211		Cj0160c	Cj0596		HP1024	HP1046
b2281	b2284		Cj0398	Cj0465c		HP1046	HP1312
b3162	b3230		Cj1542	Cj0772c		HP1464	HP1046
b3560	b3321		Cj1272c	Cj0180		HP1488	HP1046
b3822	b3315		Cj1174	Cj0465c		HP1198	HP1048
b3158	b0114		Cj1671c	Cj1106		HP0435	HP1051
b2450	b1102		Cj1726c	Cj1726c		HP1513	HP1051
b3180	b3321		Cj0386	Cj0720c		HP1065	HP0918
b1304	b1307		Cj0599	Cj0093		HP1072	HP0096
b0623	b0882		Cj1484c	Cj1666c		HP1072	HP0231
b4234	b3309		Cj0390	Cj1222c		HP1072	HP0705
b1086	b2585		Cj1256c	Cj0175c		HP0792	HP1072
b1120	b3307		Cj0969	Cj1642		HP1072	HP0836
b1101	b1594		Cj0865	Cj0579c		HP1072	HP1321
b0062	b0063		Cj0510c	Cj1692c		HP0426	HP1072
b2584	b3984		Cj0891c	Cj1692c		HP1072	HP1430
b3006	b3306		Cj0800c	Cj0243c		HP0552	HP1073
b3895	b2095		Cj0110	Cj0370		HP0973	HP1073
b3619	b2763		Cj1408	Cj0093		HP1073	HP1309
b4230	b4231		Cj1313	Cj1650		HP0426	HP1073
b1041	b1042		Cj1428c	Cj0228c		HP0347	HP1074
b4178	b3637		Cj1022c	Cj1664		HP0593	HP1074
b0889	b3307		Cj0524	Cj0772c		HP1278	HP1074
b0990	b3231		Cj1613c	Cj1613c		HP1316	HP1074
b4234	b3320		Cj1108	Cj1456c		HP1399	HP1074
b1094	b3650		Cj0627	Cj0306c		HP1493	HP1074
b1376	b0115		Cj0599	Cj1381		HP1074	HP1497
b0028	b3321		Cj1060c	Cj0422c		HP1076	HP0033
b2527	b3984		Cj0168c	Cj1012c		HP1076	HP0275
b2728	b0169		Cj1106	Cj0772c		HP0304	HP1076
b0414	b0415		Cj0158c	Cj0110		HP1076	HP0319
b2074	b2075		Cj0357c	Cj0072c		HP0449	HP1076
b1209	b0903		Cj1272c	Cj1692c		HP1076	HP0753
b3700	b1102		Cj0180	Cj0180		HP1076	HP0841
b1334	b3295		Cj1556	Cj0465c		HP1076	HP1544
b3733	b3731		Cj0426	Cj1586		HP1076	HP1563
b3704	b0440		Cj1382c	Cj0059c		HP0304	HP1077
b0528	b0169		Cj1115c	Cj1666c		HP1077	HP1472
b3651	b3652		Cj0348	Cj1236		HP1086	HP0019
b3314	b3986		Cj0190c	Cj1206c		HP0278	HP1086
b2099	b3637		Cj0595c	Cj0720c		HP0426	HP1086
b2007	b3303		Cj0087	Cj0087		HP0231	HP1102
b0179	b0243		Cj1011	Cj1664		HP0540	HP1102
b3178	b0525		Cj1004	Cj0848c		HP0775	HP1102
b1809	b1024		Cj0158c	Cj1460		HP1114	HP0651
b3916	b3919		Cj0572	Cj0715		HP0919	HP1114
b2351	b3637		Cj0533	Cj0534		HP0822	HP1118
b1269	b3417		Cj1465	Cj1349c		HP0182	HP1145
b0015	b3980		Cj0544	Cj0290c		HP0289	HP1145
b4018	b3306		Cj0524	Cj0127c		HP0550	HP1145
b1413	b3984		Cj0189c	Cj0884		HP0621	HP1145
b1076	b1945		Cj0189c	Cj1507c		HP1145	HP0669
b4252	b4263		Cj0797c	Cj0950c		HP1145	HP0690
b2021	b2024		Cj1216c	Cj0551		HP0705	HP1145
b3702	b3778		Cj0319	Cj1207c		HP1145	HP1010
b4259	b1634		Cj1108	Cj0429c		HP1329	HP1158
b1086	b0169		Cj1084c	Cj0632		HP0426	HP1158
b0406	b0115		Cj1004	Cj1460		HP1158	HP1527
b0015	b0397		Cj0045c	Cj1617		HP0528	HP1173
b2804	b3986		Cj1004	Cj0499		HP0595	HP1173
b1475	b3917		Cj0599	Cj0091		HP0610	HP1173
b1038	b1039		Cj0348	Cj0998c		HP1173	HP0816
b2779	b2697		Cj0357c	Cj1275c		HP1553	HP1173
b1776	b0114		Cj1418c	Cj0965c		HP1198	HP0264
b2195	b2201		Cj1632c	Cj0637c		HP1198	HP0268
b0662	b0674		Cj0227	Cj0979c		HP1198	HP0293
b3932	b3319		Cj0042	Cj0913c		HP1198	HP0371
b3461	b3702		Cj0354c	Cj0913c		HP0452	HP1198
b1175	b1176		Cj0797c	Cj0926		HP0705	HP1198
b0880	b3162		Cj1106	Cj1014c		HP0775	HP1198
b4161	b3339		Cj0797c	Cj0115		HP1198	HP0793
b1631	b1633		Cj0989	Cj1090c		HP1198	HP0965
b2517	b3294		Cj1303	Cj1303		HP1124	HP1198
b3295	b4143		Cj0895c	Cj0637c		HP1198	HP1218
b2517	b1653		Cj0815	Cj0016		HP1274	HP1198
b0623	b3341		Cj0251c	Cj0637c		HP1198	HP1378
b4191	b3296		Cj1279c	Cj0016		HP0424	HP1198
b2975	b3603		Cj1041c	Cj0720c		HP1200	HP1037
b0089	b0091		Cj0550	Cj1607		HP0332	HP1223
b1341	b0114		Cj0336c	Cj0926		HP1223	HP0514
b4226	b4203		Cj0579c	Cj1012c		HP0746	HP1223
b2496	b3321		Cj0409	Cj1529c		HP0775	HP1223
b2563	b3986		Cj0257	Cj0909		HP0426	HP1223
b1941	b1948		Cj0627	Cj1456c		HP0278	HP1224
b4255	b3301		Cj0520	Cj0575		HP1224	HP0781
b3456	b3457		Cj0347	Cj0448c		HP1224	HP0976
b0880	b3320		Cj1004	Cj0175c		HP0426	HP1224
b3020	b3542		Cj1108	Cj0253		HP1478	HP1224
b0829	b1291		Cj1238	Cj0778		HP1236	HP0026
b0053	b3307		Cj0524	Cj0417		HP1236	HP0347
b0090	b0095		Cj0113	Cj0392c		HP0355	HP1236
b1127	b2786		Cj1335	Cj1666c		HP1236	HP1148
b1094	b1095		Cj0839c	Cj1449c		HP1263	HP1236
b3619	b3081		Cj0926	Cj1483c		HP1245	HP0816
b4372	b4395		Cj1329	Cj1592		HP1245	HP1024
b3553	b1102		Cj1726c	Cj0095		HP1245	HP1523
b0085	b0095		Cj1481c	Cj1460		HP1246	HP0121
b3651	b3304		Cj0443	Cj0575		HP1246	HP0326
b1961	b3318		Cj0390	Cj0268c		HP0407	HP1246
b4248	b1102		Cj0357c	Cj1291c		HP1246	HP0886
b3169	b1102		Cj0168c	Cj1642		HP1035	HP1246
b3162	b3313		Cj0059c	Cj0059c		HP1460	HP1246
b0182	b3315		Cj0115	Cj0009		HP0687	HP1255
b3319	b3980		Cj1144c	Cj1291c		HP1072	HP1255
b1846	b3637		Cj1322	Cj0465c		HP1077	HP1255
b0029	b2515		Cj0244	Cj0372		HP1114	HP1255
b2584	b3339		Cj0329c	Cj1692c		HP1255	HP1290
b3064	b3987		Cj1327	Cj1692c		HP1550	HP1255
b2607	b0184		Cj0626	Cj0909		HP0006	HP1259
b3973	b3186		Cj1720	Cj1057c		HP0026	HP1259
b3541	b4097		Cj1672c	Cj0450c		HP0033	HP1259
b1776	b0014		Cj0797c	Cj0160c		HP1259	HP0212
b1832	b1817		Cj0158c	Cj0596		HP0231	HP1259
b0993	b2786		Cj0227	Cj1159c		HP1259	HP0280
b3704	b0116		Cj1025c	Cj0715		HP0354	HP1259
b2007	b3294		Cj0852c	Cj1692c		HP0405	HP1259
b3295	b3296		Cj0162c	Cj1106		HP0585	HP1259
b3863	b0115		Cj1224	Cj1026c		HP0615	HP1259
b2942	b3829		Cj0592c	Cj0720c		HP0643	HP1259
b1084	b3164		Cj0599	Cj0092		HP0705	HP1259
b0015	b3551		Cj0390	Cj1106		HP0779	HP1259
b3895	b0015		Cj1122c	Cj1666c		HP0792	HP1259
b3702	b3230		Cj0287c	Cj0325		HP0830	HP1259
b2231	b2836		Cj0797c	Cj0327		HP0862	HP1259
b3164	b3314		Cj0499	Cj0909		HP0965	HP1259
b4055	b0480		Cj1225	Cj1059c		HP1012	HP1259
b3319	b3341		Cj1647	Cj0154c		HP1259	HP1232
b1692	b2140		Cj0449c	Cj0422c		HP1299	HP1259
b0438	b3339		Cj0665c	Cj1692c		HP0424	HP1259
b0440	b3416		Cj0189c	Cj1416c		HP1422	HP1259
b3423	b3424		Cj0429c	Cj0720c		HP1430	HP1259
b0098	b3175		Cj0160c	Cj1153		HP0231	HP1286
b2316	b3186		Cj1603	Cj1197c		HP1286	HP0625
b3401	b3314		Cj0797c	Cj0772c		HP1286	HP0833
b0107	b1102		Cj0348	Cj0986c		HP1119	HP1286
b2717	b0114		Cj1267c	Cj1012c		HP1222	HP1286
b1942	b1948		Cj0111	Cj1197c		HP1379	HP1286
b0207	b3012		Cj0579c	Cj0181		HP0278	HP1291
b3687	b2786		Cj1408	Cj1665		HP1291	HP1283
b0915	b3671		Cj0989	Cj0336c		HP0426	HP1291
b2707	b1102		Cj0926	Cj1553c		HP1553	HP1291
b3213	b3318		Cj0190c	Cj0063c		HP0030	HP1301
b4187	b3314		Cj0016	Cj0909		HP0705	HP1301
b2024	b3958		Cj0787	Cj1607		HP0887	HP1301
b1413	b0948		Cj1256c	Cj0303c		HP0426	HP1301
b1678	b3303		Cj0404	Cj1355		HP1312	HP0282
b1084	b2606		Cj1720	Cj0909		HP0705	HP1312
b1474	b0383		Cj0190c	Cj0231c		HP1316	HP1312
b4255	b0115		Cj1004	Cj0223		HP0426	HP1312
b3169	b3168		Cj0797c	Cj0122		HP1430	HP1312
b2194	b2196		Cj0066c	Cj1004		HP1523	HP1312
b3987	b1721		Cj0939c	Cj0417		HP0013	HP1322
b2649	b2650		Cj1481c	Cj0807		HP0649	HP1322
b3294	b3298		Cj1004	Cj1510c		HP1488	HP1322
b3888	b1102		Cj0688	Cj0688		HP0010	HP1324
b1671	b0211		Cj1535c	Cj1535c		HP1329	HP1334
b0923	b1102		Cj1408	Cj0979c		HP0426	HP1334
b2820	b2821		Cj0390	Cj1629		HP1338	HP0426
b0783	b3315		Cj0062c	Cj0591c		HP1338	HP1523
b0783	b3637		Cj0995c	Cj0909		HP0182	HP1382
b1776	b2050		Cj0348	Cj1726c		HP1382	HP0269
b2581	b1008		Cj1108	Cj0091		HP0705	HP1382
b0228	b0026		Cj0180	Cj0181		HP1142	HP1382
b2343	b3303		Cj0731	Cj1197c		HP1382	HP1182
b0800	b0710		Cj1405	Cj1708c		HP1382	HP1237
b3313	b3321		Cj0715	Cj0921c		HP0154	HP1390
b2729	b3251		Cj0524	Cj1726c		HP0325	HP1390
b1086	b2185		Cj0162c	Cj0979c		HP1390	HP0351
b3003	b3701		Cj1157	Cj1206c		HP0528	HP1390
b2942	b3725		Cj0427	Cj0465c		HP1390	HP0751
b2001	b0211		Cj0639c	Cj0720c		HP1390	HP0809
b2581	b3294		Cj0162c	Cj0113		HP0816	HP1390
b1263	b3360		Cj0162c	Cj1553c		HP1012	HP1390
b1245	b3479		Cj0892c	Cj1372		HP1081	HP1390
b0098	b3783		Cj0021c	Cj0575		HP1379	HP1390
b2994	b2997		Cj0905c	Cj0432c		HP1486	HP1390
b1252	b1677		Cj1225	Cj1568c		HP1513	HP1390
b0658	b4346		Cj0670	Cj0637c		HP1041	HP1391
b3169	b3320		Cj1002c	Cj0168c		HP1402	HP0420
b2916	b2923		Cj0520	Cj0392c		HP0621	HP1402
b2707	b3231		Cj0797c	Cj0383c		HP1355	HP1402
b3593	b2890		Cj1079	Cj1015c		HP0424	HP0027
b0085	b0473		Cj0158c	Cj0637c		HP0424	HP0033
b3294	b3319		Cj0586	Cj0980		HP0424	HP0351
b1209	b3314		Cj1484c	Cj1275c		HP0424	HP0397
b0470	b3321		Cj0162c	Cj0420		HP0424	HP0701
b0179	b3301		Cj0400	Cj1197c		HP0424	HP0809
b3162	b2318		Cj0189c	Cj1026c		HP0424	HP1287
b3702	b3056		Cj1004	Cj0325		HP0424	HP1422
b1274	b1866		Cj0711	Cj0957c		HP0424	HP1530
b2140	b1398		Cj0045c	Cj0778		HP1024	HP1413
b2527	b0473		Cj0834c	Cj0637c		HP0426	HP1413
b3649	b3982		Cj1089c	Cj1692c		HP1414	HP0025
b3294	b3305		Cj0168c	Cj1209		HP1414	HP0060
b3813	b0098		Cj1225	Cj1245c		HP1414	HP0205
b3071	b0014		Cj1408	Cj0954c		HP1414	HP0281
b0782	b0785		Cj0348	Cj1159c		HP1414	HP1124
b3052	b0116		Cj1162c	Cj1639		HP0697	HP1423
b0700	b3593		Cj1632c	Cj1014c		HP0775	HP1423
b1285	b0211		Cj0336c	Cj1012c		HP1024	HP1423
b3999	b4070		Cj1448c	Cj1197c		HP1198	HP1423
b0650	b1763		Cj0271	Cj1197c		HP1222	HP1423
b3164	b3294		Cj0937	Cj0720c		HP1423	HP1421
b2779	b4143		Cj0976	Cj0720c		HP1529	HP1423
b0333	b0720		Cj0162c	Cj0168c		HP0010	HP1444
b3306	b3982		Cj0968	Cj0720c		HP0088	HP1444
b0528	b3984		Cj0420	Cj1291c		HP0099	HP1444
b1045	b2567		Cj0371	Cj1291c		HP0392	HP1444
b3170	b3307		Cj0404	Cj0734c		HP0422	HP1444
b4179	b0911		Cj0797c	Cj1629		HP0488	HP1444
b3931	b0414		Cj1191c	Cj1245c		HP1332	HP1444
b1204	b3983		Cj0302c	Cj0637c		HP1493	HP1444
b3006	b1241		Cj0926	Cj0926		HP0107	HP1448
b2585	b3320		Cj1108	Cj0241c		HP0615	HP1449
b0243	b1261		Cj1026c	Cj0624		HP1019	HP1449
b1686	b1830		Cj1370	Cj1299		HP1332	HP1449
b3180	b4200		Cj1639	Cj0465c		HP0088	HP1464
b3168	b3298		Cj1716c	Cj0720c		HP0132	HP1464
b0119	b2018		Cj0852c	Cj1094c		HP0232	HP1464
b1779	b3295		Cj0997	Cj1206c		HP1464	HP0346
b1718	b3316		Cj0158c	Cj0921c		HP1464	HP0489
b0660	b0169		Cj1022c	Cj0168c		HP1464	HP0740
b4139	b3303		Cj0892c	Cj1532		HP1157	HP1464
b3999	b0033		Cj1024c	Cj1152c		HP1198	HP1464
b0736	b0167		Cj1671c	Cj1026c		HP1464	HP1433
b3300	b3319		Cj0724	Cj1666c		HP1510	HP1464
b0399	b3726		Cj0190c	Cj0985c		HP0102	HP1482
b0912	b3315		Cj1350	Cj0720c		HP0259	HP1482
b1114	b4058		Cj1374c	Cj1291c		HP0466	HP1482
b1605	b0179		Cj0620	Cj1197c		HP0645	HP1482
b1303	b3202		Cj0797c	Cj1501		HP0001	HP1489
b0420	b0882		Cj0627	Cj0127c		HP1489	HP0351
b3428	b3429		Cj1720	Cj1673c		HP1489	HP0540
b3294	b3986		Cj0422c	Cj1349c		HP0705	HP1489
b1207	b3296		Cj1636c	Cj1302		HP1489	HP0797
b0586	b0594		Cj0595c	Cj1291c		HP1489	HP0841
b0094	b2581		Cj0797c	Cj1381		HP0862	HP1489
b2517	b3652		Cj0797c	Cj1451		HP0033	HP1493
b3172	b3958		Cj1250	Cj0350		HP1493	HP0043
b1823	b3164		Cj1023c	Cj0909		HP0051	HP1493
b4218	b0114		Cj0100	Cj0001		HP0116	HP1493
b1237	b0023		Cj1109	Cj1650		HP0281	HP1493
b4041	b4044		Cj1720	Cj0036		HP0435	HP1493
b1917	b3270		Cj1481c	Cj0913c		HP1493	HP0501
b1253	b3307		Cj0487	Cj1197c		HP1493	HP0669
b3105	b3315		Cj0373	Cj0373		HP1493	HP0841
b2990	b2728		Cj1720	Cj0702		HP0977	HP1493
b0880	b3065		Cj1089c	Cj0106		HP1493	HP1002
b1658	b4241		Cj0381c	Cj0921c		HP1493	HP1025
b2750	b2751		Cj1004	Cj0534		HP1138	HP1493
b3152	b3319		Cj1108	Cj0095		HP1198	HP1493
b0399	b4399		Cj0263	Cj0147c		HP1350	HP1493
b1190	b1102		Cj1079	Cj1001		HP0424	HP1493
b2576	b3318		Cj0162c	Cj1279c		HP1496	HP0769
b1763	b3822		Cj0733	Cj0082		HP0116	HP1518
b4179	b2585		Cj1555c	Cj0082		HP0705	HP1518
b3153	b0211		Cj1505c	Cj1666c		HP1065	HP1518
b1246	b2179		Cj0590	Cj0590		HP1489	HP1518
b3440	b3318		Cj1626c	Cj0637c		HP0088	HP1537
b4259	b1140		Cj1297	Cj0592c		HP0621	HP1537
b2585	b2581		Cj0592c	Cj1299		HP0705	HP1537
b0098	b3026		Cj1561	Cj1666c		HP1537	HP0770
b4290	b4291		Cj0989	Cj0734c		HP1537	HP0822
b3317	b3986		Cj0854c	Cj1665		HP1537	HP0841
b3006	b3317		Cj0483	Cj0229		HP1114	HP1537
b0179	b3984		Cj0158c	Cj0127c		HP1537	HP1189
b3857	b3637		Cj0192c	Cj0417		HP1245	HP1537
b3067	b2501		Cj1146c	Cj1197c		HP1325	HP1537
b0967	b3318		Cj0244	Cj1666c		HP1430	HP1537
b4171	b4174		Cj0326	Cj0972		HP1489	HP1537
b3146	b0911		Cj1115c	Cj0551		HP1541	HP1537
b2007	b3317		Cj0599	Cj0424		HP0740	HP1542
b0087	b0381		Cj0763c	Cj0082		HP1542	HP1273
b1920	b2308		Cj0692c	Cj0110		HP1430	HP1542
b3192	b1102		Cj1004	Cj1372		HP0010	HP1559
b2016	b0114		Cj0190c	Cj0241c		HP0056	HP1559
b1458	b0116		Cj1649	Cj0082		HP1559	HP0087
b2672	b3307		Cj0792	Cj0575		HP0116	HP1559
b0812	b3321		Cj1481c	Cj1230		HP0132	HP1559
b0684	b0882		Cj0162c	Cj0093		HP0145	HP1559
b0474	b3315		Cj0797c	Cj0913c		HP0355	HP1559
b1900	b1901		Cj0326	Cj0841c		HP0364	HP1559
b2777	b3317		Cj0110	Cj0592c		HP0379	HP1559
b3019	b3317		Cj0160c	Cj0772c		HP0406	HP1559
b2620	b2606		Cj0661c	Cj0492		HP0466	HP1559
b2581	b3318		Cj1079	Cj1650		HP0488	HP1559
b3891	b3894		Cj0825	Cj1197c		HP0589	HP1559
b0181	b1102		Cj1004	Cj0386		HP1559	HP0606
b1968	b4398		Cj1106	Cj1532		HP0615	HP1559
b2728	b3317		Cj1517	Cj1666c		HP0621	HP1559
b3304	b3320		Cj1167	Cj1167		HP0669	HP1559
b0124	b0125		Cj1225	Cj0777		HP0680	HP1559
b2585	b3986		Cj0969	Cj1666c		HP1559	HP0780
b0239	b2417		Cj1160c	Cj1026c		HP0795	HP1559
b0660	b0115		Cj1012c	Cj0326		HP1559	HP0817
b1785	b1786		Cj0854c	Cj1012c		HP0858	HP1559
b1269	b2190		Cj0261c	Cj1197c		HP0929	HP1559
b1000	b1102		Cj0334	Cj0720c		HP1026	HP1559
b0605	b0606		Cj0410	Cj1617		HP1041	HP1559
b0119	b3301		Cj1004	Cj1291c		HP1559	HP1075
b1884	b1891		Cj0227	Cj1236		HP1143	HP1559
b2579	b2786		Cj0689	Cj0909		HP1207	HP1559
b1842	b3186		Cj0397c	Cj0082		HP1236	HP1559
b0470	b3986		Cj1108	Cj0106		HP1266	HP1559
b1091	b2323		Cj1448c	Cj0920c		HP1274	HP1559
b4059	b3315		Cj0926	Cj0465c		HP1325	HP1559
b0127	b3298		Cj0227	Cj0241c		HP1393	HP1559
b3702	b2118		Cj1024c	Cj0748		HP1434	HP1559
b0423	b3316		Cj1004	Cj1456c		HP1452	HP1559
b3295	b3315		Cj1333	Cj1382c		HP1470	HP1559
b0860	b0862		Cj1394	Cj1394		HP1472	HP1559
b3439	b1102		Cj0374	Cj0699c		HP1479	HP1559
b1652	b2011		Cj0670	Cj1593		HP1489	HP1559
b1086	b3309		Cj0162c	Cj0371		HP1493	HP1559
b3162	b2118		Cj0431	Cj1275c		HP1563	HP0785
b3982	b3904		Cj1484c	Cj0720c		HP1080	HP1563
b1832	b1827		Cj1671c	Cj1012c		HP0340	HP0821
b0757	b0759		Cj1460	Cj0772c		HP0714	HP0712
b4243	b3296		Cj0399	Cj0542		HP0116	HP0714
b2961	b2963		Cj0768c	Cj0542		HP0714	HP0289
b1084	b3296		Cj1106	Cj1026c		HP0714	HP0527
b3999	b0114		Cj1481c	Cj0499		HP0714	HP0528
b4191	b3315		Cj0348	Cj0742		HP0714	HP0552
b2820	b0114		Cj0130	Cj0921c		HP0714	HP1138
b0119	b3308		Cj0160c	Cj0160c		HP0714	HP1300
b3479	b1102		Cj0045c	Cj0325		HP0900	HP0868
b2891	b4200		Cj1636c	Cj1639		HP0900	HP0869
b4172	b3986		Cj1180c	Cj1666c		HP0005	HP0657
b3295	b1372		Cj1510c	Cj0417		HP0005	HP0665
b3487	b1102		Cj0962	Cj1175c		HP0010	HP0655
b1938	b1940		Cj0813	Cj0285c		HP0136	HP0760
b1084	b0169		Cj1382c	Cj1291c		HP0150	HP1371
b3295	b1510		Cj0253	Cj1607		HP0184	HP0655
b4327	b3320		Cj0045c	Cj0921c		HP0241	HP1370
b2527	b3087		Cj1679	Cj0197c		HP0261	HP0655
b0169	b3986		Cj1615	Cj1692c		HP0263	HP1238
b0969	b0115		Cj0516	Cj0082		HP0100	HP0294
b3365	b3368		Cj0787	Cj0465c		HP0289	HP0294
b2802	b2803		Cj1510c	Cj0720c		HP0377	HP0294
b0642	b2609		Cj0289c	Cj0596		HP0399	HP0294
b0967	b3186		Cj0390	Cj1649		HP1318	HP0294
b2892	b3339		Cj1453c	Cj0828c		HP0426	HP0294
b0133	b0134		Cj1393	Cj0980		HP0336	HP0660
b2531	b1024		Cj0926	Cj1665		HP0336	HP0665
b3189	b3972		Cj1581c	Cj0082		HP0336	HP0760
b1969	b2078		Cj0968	Cj0465c		HP0347	HP0372
b0119	b3987		Cj0190c	Cj1708c		HP0428	HP0284
b3985	b3988		Cj0797c	Cj0437		HP0705	HP0428
b1215	b3307		Cj1315c	Cj1666c		HP1350	HP0428
b4391	b3319		Cj1225	Cj1422c		HP0426	HP0428
b3895	b4079		Cj1394	Cj1215		HP0281	HP0481
b3396	b3398		Cj1435c	Cj0082		HP0298	HP0481
b3551	b4079		Cj0060c	Cj1014c		HP0416	HP0481
b3185	b3313		Cj0617	Cj1275c		HP0421	HP0481
b2729	b2592		Cj0335	Cj1692c		HP0481	HP0494
b3384	b3385		Cj1494c	Cj0499		HP0645	HP0481
b3296	b3300		Cj0103	Cj1664		HP0736	HP0481
b3295	b3304		Cj0771c	Cj1291c		HP0481	HP0741
b2415	b2416		Cj0797c	Cj0715		HP0779	HP0481
b1090	b1091		Cj0963	Cj0082		HP0971	HP0481
b0861	b0863		Cj1556	Cj0082		HP1000	HP0481
b0862	b2309		Cj1714	Cj1106		HP1025	HP0481
b1051	b3701		Cj0374	Cj0243c		HP1266	HP0481
b1290	b0114		Cj1225	Cj1336		HP1406	HP0481
b0014	b1398		Cj0447	Cj0712		HP0481	HP1435
b0954	b3314		Cj0998c	Cj1197c		HP1513	HP0481
b1913	b3702		Cj1043c	Cj0082		HP0591	HP0663
b3162	b1507		Cj0381c	Cj1221		HP0661	HP0432
b1269	b3315		Cj0371	Cj1666c		HP0605	HP0661
b3700	b3704		Cj0410	Cj0127c		HP0609	HP0661
b2569	b3341		Cj1700c	Cj1197c		HP0661	HP0876
b1507	b0959		Cj1484c	Cj1197c		HP0662	HP1168
b3316	b3321		Cj0180	Cj1648		HP0697	HP0048
b0074	b0754		Cj0383c	Cj1175c		HP0712	HP0662
b3620	b3633		Cj0162c	Cj0772c		HP0739	HP0655
b2206	b3303		Cj0576	Cj0416		HP0739	HP1279
b4200	b4202		Cj0431	Cj1197c		HP0748	HP0048
b0098	b4372		Cj1473c	Cj0082		HP0762	HP0655
b1827	b0440		Cj1079	Cj0909		HP0067	HP0776
b1493	b0014		Cj0162c	Cj0734c		HP0278	HP0776
b1474	b1942		Cj0228c	Cj0909		HP1378	HP0776
b0421	b3984		Cj1360c	Cj0637c		HP0426	HP0776
b0902	b3952		Cj0595c	Cj0734c		HP0849	HP0760
b1706	b0211		Cj0703	Cj0284c		HP0879	HP0666
b0490	b4143		Cj0073c	Cj0285c		HP0935	HP0657
b3676	b3637		Cj0542	Cj0637c		HP0962	HP0111
b1718	b4203		Cj0989	Cj0175c		HP0962	HP0655
b1919	b3314		Cj0596	Cj1197c		HP0990	HP0663
b4259	b3306		Cj1099	Cj1458c		HP0299	HP1015
b4377	b3318		Cj0526c	Cj0793		HP0547	HP1015
b2867	b2881		Cj0348	Cj0979c		HP0607	HP1015
b1924	b1944		Cj0274	Cj0392c		HP0687	HP1015
b3098	b3319		Cj1636c	Cj1291c		HP1435	HP1015
b3318	b2620		Cj0121	Cj0480c		HP1490	HP1015
b3056	b3066		Cj1298	Cj1197c		HP1521	HP1015
b2076	b2077		Cj1002c	Cj1599		HP1046	HP0760
b1269	b4187		Cj1718c	Cj0155c		HP0655	HP1238
b3982	b3342		Cj0021c	Cj0154c		HP1488	HP1238
b0660	b3309		Cj1004	Cj1349c		HP1312	HP0413
b2887	b4203		Cj0122	Cj1197c		HP1402	HP0657
b1174	b1175		Cj0054c	Cj1197c		HP1414	HP0655
b0015	b4392		Cj1279c	Cj1224		HP1444	HP0655
b1913	b3298		Cj0797c	Cj1664		HP1444	HP0760
b2313	b2314		Cj0679	Cj0837c		HP1482	HP0760
b0400	b1608		Cj1041c	Cj0575		HP1493	HP1533
b1133	b3318		Cj1555c	Cj1197c		HP0010	HP1533
b1413	b0115		Cj0733	Cj1197c		HP0033	HP1533
b0714	b3307		Cj0361	Cj1197c		HP0351	HP1533
b2240	b2241		Cj1634c	Cj1449c		HP0381	HP1533
b2038	b2041		Cj0190c	Cj0106		HP0402	HP1533
b0215	b3349		Cj0646	Cj0127c		HP0944	HP1533
b2990	b0973		Cj1408	Cj1012c		HP1430	HP1533
b3006	b3316		Cj0113	Cj0070c		HP1537	HP0655
b3054	b0114		Cj1180c	Cj0082		HP1537	HP0660
b1274	b3987		Cj0976	Cj0465c		HP1559	HP0660
b3305	b3310		Cj1380	Cj1666c		HP1559	HP0663
b3863	b3318		Cj0990c	Cj0772c		HP0060	HP1570
b0972	b0015		Cj0081	Cj0720c		HP0806	HP1570
b4172	b3316		Cj0046	Cj0720c		HP1122	HP0051
b1435	b0023		Cj0501	Cj0720c		HP1122	HP0850
b3746	b0184		Cj0432c	Cj0120		HP1122	HP0680
b4059	b0161		Cj0198c	Cj0198c		HP1122	HP1393
b3740	b0115		Cj0101	Cj1109		HP0830	HP0736
b4318	b4319		Cj0681	Cj1692c		HP0830	HP1012
b3340	b3983		Cj0347	Cj1197c		HP0424	HP0830
b0889	b3321		Cj1225	Cj1187c		HP0830	HP1430
b2097	b0014		Cj1481c	Cj1563c		HP0830	HP1489
b0178	b0957		Cj0538	Cj0772c		HP0975	HP0941
b4191	b3231		Cj1011	Cj0180		HP0528	HP0975
b3229	b3165		Cj1004	Cj1224		HP0975	HP1344
b2830	b3307		Cj0120	Cj0082		HP0975	HP0036
b0642	b3318		Cj1295	Cj1171c		HP0449	HP0975
b0181	b3986		Cj0617	Cj1197c		HP0552	HP0975
b2726	b3980		Cj0375	Cj1197c		HP1150	HP0975
b1084	b2234		Cj1481c	Cj1456c		HP1513	HP0975
b0972	b4143		Cj0352	Cj1197c		HP1243	HP1427
b0094	b0096		Cj0928	Cj1197c		HP0896	HP1427
b1094	b0114		Cj1649	Cj1197c		HP0373	HP1427
b3170	b1682		Cj0158c	Cj0417		HP0229	HP1427
b0339	b0340		Cj0491	Cj0138		HP0913	HP1427
b1827	b1757		Cj0086c	Cj0920c		HP0025	HP1427
b3619	b2731		Cj0883c	Cj0637c		HP1157	HP1427
b2610	b3320		Cj0549	Cj0106		HP0227	HP1427
b2033	b3231		Cj0335	Cj1664		HP0317	HP1427
b3887	b3319		Cj1706c	Cj1275c		HP0289	HP1427
b3891	b4143		Cj0293	Cj1726c		HP0810	HP1427
b0832	b0098		Cj0627	Cj0741		HP1120	HP1427
b3198	b3320		Cj1204c	Cj0599		HP0116	HP1427
b0054	b3035		Cj0926	Cj1496c		HP0944	HP1427
b0604	b0605		Cj0335	Cj0909		HP1045	HP0287
b3168	b3303		Cj0834c	Cj0350		HP0792	HP0287
b0083	b0084		Cj1106	Cj1012c		HP1069	HP0287
b4221	b0211		Cj0326	Cj0837c		HP0287	HP1556
b1094	b3315		Cj0926	Cj1653c		HP0379	HP0287
b1033	b0116		Cj1331	Cj1197c		HP0287	HP0044
b4172	b2662		Cj0418c	Cj1197c		HP0605	HP0287
b0441	b1102		Cj0973	Cj0772c		HP0100	HP0287
b1957	b0098		Cj1224	Cj0921c		HP0466	HP0287
b0127	b3320		Cj0374	Cj0700		HP0488	HP0287
b3702	b3986		Cj0128c	Cj1197c		HP1430	HP0287
b3162	b3212		Cj0190c	Cj0370		HP1479	HP0287
b0877	b3984		Cj1124c	Cj0082		HP1489	HP0287
b2231	b4043		Cj0629	Cj1236		HP0680	HP0287
b1452	b0023		Cj1209	Cj0720c		HP1216	HP0287
b1968	b4113		Cj0447	Cj0720c		HP0470	HP0287
b4306	b0116		Cj1158c	Cj0422c		HP1274	HP0287
b4209	b3315		Cj0372	Cj0499		HP1470	HP0287
b3988	b0169		Cj1609	Cj1692c		HP0977	HP0287
b1209	b3303		Cj0959c	Cj1110c		HP0056	HP0287
b3891	b3307		Cj1671c	Cj0110		HP0550	HP0287
b3634	b0114		Cj1332	Cj1617		HP0116	HP0287
b3802	b3806		Cj0563	Cj1197c		HP0527	HP0406
b1226	b2338		Cj0730	Cj1197c		HP0406	HP1024
b0838	b3637		Cj1477c	Cj1197c		HP0109	HP0406
b4372	b4373		Cj1720	Cj0273		HP0325	HP0406
b3987	b3980		Cj1481c	Cj1708c		HP0406	HP1030
b0440	b1237		Cj0420	Cj0082		HP0406	HP1069
b2476	b0014		Cj0765c	Cj0120		HP0406	HP1556
b2990	b2721		Cj0110	Cj0591c		HP0406	HP0509
b2193	b2469		Cj0158c	Cj0741		HP0406	HP0797
b1207	b3982		Cj0909	Cj0637c		HP0406	HP0555
b3235	b0115		Cj1608	Cj0913c		HP0406	HP0593
b0414	b3315		Cj0354c	Cj1607		HP0406	HP0655
b0131	b0133		Cj0973	Cj1666c		HP1430	HP0406
b1713	b4143		Cj0110	Cj1648		HP1489	HP0406
b0095	b0924		Cj0467	Cj1197c		HP0406	HP0332
b0059	b3054		Cj0413	Cj1197c		HP0621	HP0406
b3143	b3216		Cj0357c	Cj1197c		HP1274	HP0406
b2349	b0116		Cj0162c	Cj1496c		HP0406	HP0223
b2569	b4200		Cj1647	Cj1004		HP0406	HP0514
b3252	b0114		Cj0510c	Cj1617		HP0399	HP0406
b3894	b3729		Cj1553c	Cj1206c		HP0795	HP0406
b4017	b0115		Cj0176c	Cj0422c		HP0406	HP1341
b1099	b0114		Cj0014c	Cj1106		HP1114	HP0406
b0710	b0098		Cj0336c	Cj0599		HP0278	HP0634
b0714	b3319		Cj0160c	Cj0950c		HP0381	HP0634
b4377	b3532		Cj1496c	Cj1642		HP1177	HP0634
b0184	b4220		Cj0162c	Cj1653c		HP0285	HP0634
b2584	b3319		Cj1004	Cj0104		HP0634	HP0480
b0623	b3164		Cj0058	Cj1197c		HP0592	HP0634
b4041	b3296		Cj1240c	Cj1197c		HP0609	HP0634
b0101	b0102		Cj1714	Cj1664		HP0655	HP0634
b2501	b2502		Cj0160c	Cj1617		HP1489	HP0634
b3731	b3732		Cj0399	Cj0599		HP0634	HP1540
b1084	b3303		Cj0198c	Cj1157		HP0634	HP1394
b0197	b0198		Cj0401	Cj0720c		HP1513	HP0634
b0015	b3102		Cj1505c	Cj1197c		HP0645	HP0634
b1823	b3556		Cj0595c	Cj0424		HP0281	HP0634
b0082	b0090		Cj1004	Cj0748		HP0071	HP0634
b1484	b1102		Cj1726c	Cj1599		HP0514	HP1204
b1493	b3318		Cj0404	Cj1714		HP1198	HP1069
b3655	b0115		Cj1408	Cj0596		HP1198	HP0655
b1827	b0116		Cj1023c	Cj1198		HP1198	HP1002
b1792	b0014		Cj1600	Cj0596		HP0615	HP1198
b4172	b4000		Cj1028c	Cj1197c		HP0426	HP0243
b3162	b3247		Cj1706c	Cj1197c
b1784	b3619		Cj1581c	Cj1197c
b3932	b0023		Cj1193c	Cj1197c
b1274	b3319		Cj1213c	Cj1213c
b3318	b3314		Cj1319	Cj1319
b3098	b3315		Cj1641	Cj1578c
b4126	b3637		Cj0704	Cj1692c
b1957	b3315		Cj0524	Cj0036
b2888	b3320		Cj0524	Cj0082
b0171	b0169		Cj1224	Cj1665
b3247	b1102		Cj0797c	Cj0748
b1269	b1224		Cj0715	Cj0596
b1273	b1830		Cj1575c	Cj0422c
b3731	b3738		Cj0162c	Cj0596
b2581	b0023		Cj1435c	Cj1197c
b0181	b1207		Cj1574c	Cj1197c
b0179	b3320		Cj0797c	Cj1116c
b0528	b3314		Cj0797c	Cj1444c
b0903	b0283		Cj0374	Cj1650
b3750	b3752		Cj0462	Cj1368
b0877	b3296		Cj1483c	Cj0168c
b3650	b1102		Cj1108	Cj1708c
b1086	b3054		Cj0101	Cj1650
b3649	b0023		Cj0963	Cj1197c
b4127	b3341		Cj0402	Cj0637c
b1274	b0587		Cj0989	Cj0110
b0623	b3984		Cj1635c	Cj0909
b1466	b3168		Cj0854c	Cj1496c
b4372	b1763		Cj1106	Cj0596
b3932	b3307		Cj1032	Cj1197c
b1842	b4059		Cj0570	Cj0570
b1078	b1923		Cj1165c	Cj1221
b3708	b3709		Cj1454c	Cj0637c
b0835	b3315		Cj1093c	Cj0720c
b3162	b1727		Cj1225	Cj0778
b0086	b0089		Cj1225	Cj1607
b3417	b3164		Cj1043c	Cj1197c
b2341	b0932		Cj1272c	Cj0253
b1630	b1632		Cj0162c	Cj0954c
b3065	b3066		Cj0189c	Cj0921c
b3168	b3320		Cj1407c	Cj0720c
b1971	b1102		Cj0809c	Cj0082
b3706	b0169		Cj0645	Cj0720c
b2443	b0115		Cj1671c	Cj0637c
b4239	b4241		Cj1522c	Cj1522c
b1507	b0023		Cj1004	Cj0206
b0096	b0114		Cj1473c	Cj1197c
b0619	b0620		Cj1156	Cj0778
b0084	b0635		Cj0335	Cj1094c
b0623	b1269		Cj0371	Cj0950c
b4131	b3986		Cj1615	Cj0424
b1951	b3312		Cj0374	Cj1197c
b2294	b3303		Cj1497c	Cj1197c
b1094	b3341		Cj0520	Cj0070c
b2202	b2207		Cj1004	Cj1015c
b1622	b3418		Cj0617	Cj0082
b1076	b1938		Cj1272c	Cj0599
b3479	b3542		Cj0302c	Cj1648
b0623	b1682		Cj0939c	Cj0253
b3303	b3305		Cj0160c	Cj0921c
b3764	b3295		Cj0605	Cj0909
b3362	b1272		Cj0188c	Cj1563c
b2281	b2721		Cj0348	Cj1224
b1557	b0720		Cj0353c	Cj0986c
b3417	b2609		Cj0326	Cj0575
b3919	b1127		Cj1718c	Cj0837c
b4029	b2592		Cj1328	Cj1456c
b0924	b4200		Cj0520	Cj0720c
b1084	b3315		Cj1084c	Cj1707c
b3052	b3186		Cj1004	Cj0596
b0967	b1102		Cj1114c	Cj1197c
b2291	b0014		Cj1714	Cj0926
b0438	b4143		Cj1604	Cj0422c
b3780	b2609		Cj0390	Cj0579c
b1881	b1882		Cj0127c	Cj1230
b3702	b3296		Cj1329	Cj0416
b2294	b3313		Cj1600	Cj0950c
b3725	b3637		Cj0355c	Cj0067
b3706	b3307		Cj0818	Cj0422c
b0590	b0592		Cj0520	Cj0527c
b1651	b0470		Cj0797c	Cj1083c
b0736	b3319		Cj1360c	Cj1666c
b0882	b3180		Cj1106	Cj1381
b0912	b3320		Cj0531	Cj0023
b3064	b0114		Cj0162c	Cj0175c
b0078	b3988		Cj0390	Cj1444c
b2530	b0032		Cj0119	Cj0228c
b1917	b1918		Cj1225	Cj1224
b1612	b1613		Cj0336c	Cj1648
b0812	b1102		Cj0158c	Cj1606c
b0399	b3405		Cj0441	Cj0465c
b2497	b2498		Cj1477c	Cj0082
b3162	b1102		Cj0563	Cj0082
b0462	b2470		Cj1600	Cj0527c
b3162	b2547		Cj1718c	Cj0241c
b3687	b1024		Cj1315c	Cj1197c
b0914	b0918		Cj1348c	Cj0465c
b1224	b1776		Cj1720	Cj1175c
b3178	b3186		Cj0524	Cj0950c
b1879	b1939		Cj0944c	Cj1197c
b2707	b0903		Cj0191c	Cj1642
b0615	b0618		Cj1473c	Cj0127c
b4108	b3310		Cj1626c	Cj1648
b2290	b3339		Cj0835c	Cj1613c
b2206	b0532		Cj1518	Cj1221
b0421	b2609		Cj1383c	Cj1275c
b3687	b3525		Cj1106	Cj0950c
b3578	b3579		Cj1004	Cj1072
b1215	b3186		Cj0060c	Cj0855
b4187	b2606		Cj0022c	Cj1411c
b3162	b3054		Cj0289c	Cj1664
b2294	b3307		Cj0467	Cj0082
b1082	b1938		Cj1177c	Cj1300
b2180	b3478		Cj0765c	Cj0980
b3176	b3320		Cj1326	Cj0637c
b0905	b4087		Cj0381c	Cj0154c
b1133	b1102		Cj0066c	Cj0700
b0810	b1920		Cj1079	Cj1221
b4098	b4100		Cj1216c	Cj1666c
b2277	b2721		Cj0864	Cj1333
b2178	b3478		Cj0175c	Cj1648
b2584	b3230		Cj0370	Cj0551
b3295	b3530		Cj0336c	Cj1094c
b1719	b4143		Cj0420	Cj1197c
b0115	b3962		Cj0926	Cj0734c
b1882	b4355		Cj1204c	Cj0424
b2903	b2904		Cj0177	Cj0720c
b1318	b0148		Cj1720	Cj0063c
b1449	b1102		Cj0287c	Cj1349c
b3699	b3162		Cj1011	Cj1094c
b3590	b0023		Cj0929	Cj1692c
b3306	b3313		Cj1700c	Cj1650
b2517	b0084		Cj0381c	Cj1197c
b0677	b0679		Cj0739	Cj0760
b0889	b2606		Cj1317	Cj0909
b3642	b3643		Cj1028c	Cj0082
b1969	b3911		Cj1079	Cj0527c
b2592	b3980		Cj1160c	Cj1106
b4191	b0632		Cj1492c	Cj0575
b3030	b3019		Cj1163c	Cj0720c
b3733	b3318		Cj1329	Cj0495
b0524	b3320		Cj0606	Cj0909
b2282	b2486		Cj0029	Cj0909
b1210	b1211		Cj0670	Cj0095
b3628	b0957		Cj0729	Cj0542
b3424	b3426		Cj1225	Cj1399c
b0199	b2057		Cj0470	Cj0575
b0965	b3318		Cj0022c	Cj0465c
b3702	b3316		Cj0895c	Cj1274c
b0891	b3186		Cj1272c	Cj1260c
b1215	b3315		Cj1689c	Cj0637c
b1162	b1507		Cj0572	Cj1708c
b3318	b3878		Cj0520	Cj0699c
b4005	b4006		Cj1574c	Cj0082
b1086	b4200		Cj1225	Cj1617
b2517	b0476		Cj0070c	Cj1479c
b3813	b3986		Cj1600	Cj1197c
b2517	b2228		Cj1242	Cj0465c
b3746	b0124		Cj0951c	Cj1692c
b1961	b3315		Cj0939c	Cj0245
b4135	b3701		Cj1626c	Cj1416c
b0887	b3988		Cj0390	Cj0162c
b0832	b2178		Cj1685c	Cj0772c
b4172	b3650		Cj1408	Cj0734c
b2340	b3315		Cj0763c	Cj0921c
b1399	b3317		Cj1594	Cj0070c
b3162	b3307		Cj1604	Cj0551
b2712	b3637		Cj0960c	Cj0939c
b0954	b3637		Cj1534c	Cj1004
b4129	b4066		Cj0592c	Cj1221
b3162	b0763		Cj1108	Cj1049c
b1823	b2606		Cj0023	Cj1586
b0084	b0096		Cj1193c	Cj1546
b0954	b0014		Cj1380	Cj1197c
b0972	b3349		Cj0001	Cj1456c
b2307	b2310		Cj0895c	Cj0350
b0090	b0098		Cj0348	Cj0715
b4372	b3390		Cj0989	Cj1207c
b4002	b4003		Cj0021c	Cj0012c
b0659	b0660		Cj0926	Cj0599
b1452	b3296		Cj1468	Cj1197c
b0714	b3186		Cj0984	Cj1197c
b4259	b1099		Cj0087	Cj1692c
b4179	b3313		Cj0225	Cj0700
b1961	b4059		Cj0322	Cj0417
b3732	b3738		Cj0289c	Cj1291c
b0028	b3315		Cj0627	Cj1460
b3064	b1102		Cj0880c	Cj1700c
b1435	b3296		Cj1225	Cj0175c
b1078	b1948		Cj0231c	Cj1692c
b0976	b0098		Cj0158c	Cj0772c
b3180	b0169		Cj1004	Cj0697
b2204	b2208		Cj0916c	Cj1666c
b3743	b3744		Cj0009	Cj0720c
b3687	b2165		Cj1106	Cj1197c
b3056	b0903		Cj0742	Cj1291c
b3590	b3230		Cj1313	Cj0036
b0026	b3751		Cj0797c	Cj0524
b1084	b0948		Cj1106	Cj0921c
b4387	b1102		Cj0026c	Cj1692c
b3296	b3342		Cj1004	Cj1513c
b0090	b0634		Cj0409	Cj0285c
b0400	b3911		Cj0282c	Cj0909
b1818	b1819		Cj0162c	Cj0303c
b3633	b3317		Cj0620	Cj1546
b2007	b4179		Cj0420	Cj1501
b2343	b3637		Cj0025c	Cj0697
b0015	b0031		Cj1225	Cj0769c
b0924	b2609		Cj1099	Cj1002c
b2341	b0115		Cj1225	Cj1434c
b2581	b3626		Cj0842	Cj1014c
b0810	b2310		Cj0326	Cj1536c
b3581	b3582		Cj1552c	Cj0063c
b0528	b3312		Cj0374	Cj1532
b1269	b1413		Cj0834c	Cj1274c
b0115	b0304		Cj0599	Cj0034c
b3463	b3317		Cj1641	Cj0637c
b0230	b1890		Cj1457c	Cj1206c
b2383	b3320		Cj1225	Cj0699c
b1237	b3320		Cj1122c	Cj0082
b0902	b2579		Cj1166c	Cj1546
b3342	b3985		Cj1084c	Cj1014c
b4039	b4040		Cj1665	Cj0734c
b1131	b0169		Cj1399c	Cj0350
b0119	b3046		Cj0713	Cj1014c
b0437	b1468		Cj1326	Cj1224
b4180	b3186		Cj1399c	Cj1206c
b3687	b0800		Cj0328c	Cj0909
b2294	b0211		Cj0251c	Cj0422c
b0660	b0023		Cj1164c	Cj1692c
b3556	b0948		Cj1360c	Cj1479c
b4172	b3783		Cj0402	Cj1593
b2316	b2318		Cj1600	Cj0127c
b3162	b3499		Cj1103	Cj0772c
b3813	b3315		Cj0005c	Cj1004
b0436	b3318		Cj0591c	Cj1026c
b4172	b4200		Cj0383c	Cj0036
b3169	b3303		Cj0813	Cj1501
b0089	b0090		Cj0688	Cj0720c
b0171	b4203		Cj1454c	Cj1593
b0903	b0629		Cj0103	Cj0168c
b4259	b1102		Cj0986c	Cj1106
b2154	b0355		Cj0715	Cj0127c
b1587	b1083		Cj0800c	Cj0386
b3980	b4143		Cj0649	Cj0575
b3699	b0169		Cj0807	Cj1207c
b1292	b4097		Cj1230	Cj0325
b4168	b3339		Cj1213c	Cj1602
b3652	b3982		Cj0459c	Cj0772c
b0712	b0713		Cj0331c	Cj0909
b3813	b0115		Cj0839c	Cj0327
b0891	b3321		Cj1004	Cj0715
b0090	b4000		Cj0408	Cj0392c
b0151	b0152		Cj1600	Cj1014c
b3746	b2951		Cj0239c	Cj0325
b3650	b1413		Cj0989	Cj1617
b1921	b1922		Cj0797c	Cj1613c
b2830	b3341		Cj1362	Cj1692c
b2581	b1682		Cj1408	Cj1116c
b1937	b1941		Cj0227	Cj1224
b2581	b1334		Cj1380	Cj1501
b2891	b3303		Cj1584c	Cj0985c
b3650	b3312		Cj1315c	Cj0082
b3986	b4143		Cj0190c	Cj1716c
b3686	b2096		Cj0904c	Cj1650
b0015	b4043		Cj1004	Cj1186c
b3318	b0800		Cj0348	Cj1693c
b3162	b3594		Cj0168c	Cj0599
b3602	b3315		Cj0168c	Cj1665
b3998	b0714		Cj0395c	Cj0465c
b2523	b1091		Cj0815	Cj1607
b1074	b1941		Cj1626c	Cj1463
b0712	b0014		Cj1426c	Cj0575
b2217	b3296		Cj1250	Cj0637c
b1827	b0023		Cj1374c	Cj1450
b2231	b3700		Cj0154c	Cj1197c
b1920	b3054		Cj1362	Cj0799c
b0181	b3315		Cj1408	Cj0906c
b0333	b0334		Cj0190c	Cj0475
b0489	b1102		Cj0474	Cj1650
b1245	b1329		Cj1381	Cj1642
b4187	b3306		Cj0023	Cj0996
b2291	b1815		Cj1271c	Cj1271c
b1076	b1077		Cj0724	Cj0551
b3298	b3313		Cj1079	Cj0979c
b1127	b2318		Cj1157	Cj1157
b4075	b4076		Cj0433c	Cj1536c
b0081	b0083		Cj0348	Cj0909
b3302	b3303		Cj1563c	Cj0036
b1493	b3517		Cj0715	Cj0778
b3094	b4324		Cj0715	Cj0253
b3704	b0911		Cj1159c	Cj0551
b4372	b1410		Cj0354c	Cj0465c
b2450	b3317		Cj0959c	Cj0465c
b1913	b4000		Cj0251c	Cj0913c
b2892	b0116		Cj0190c	Cj1456c
b1269	b2450		Cj0025c	Cj0720c
b1919	b3186		Cj1394	Cj1456c
b0414	b3320		Cj1256c	Cj0599
b3891	b3168		Cj0715	Cj1014c
b3988	b4293		Cj1453c	Cj0909
b2763	b3368		Cj1115c	Cj1049c
b1792	b3320		Cj0477	Cj0637c
b2291	b1102		Cj0271	Cj1650
b0995	b1608		Cj1294	Cj0469
b2530	b0186		Cj1177c	Cj0637c
b3923	b3318		Cj0994c	Cj1602
b0414	b2606		Cj1394	Cj1206c
b2606	b3305		Cj1611	Cj0465c
b0180	b0169		Cj1270c	Cj1505c
b4193	b4302		Cj0940c	Cj1613c
b3164	b2779		Cj0764c	Cj0106
b2199	b2201		Cj1166c	Cj0392c
b3987	b1787		Cj0799c	Cj1362
b2755	b0211		Cj0865	Cj1546
b1937	b1948		Cj0722c	Cj1197c
b0967	b3307		Cj0426	Cj1206c
b3556	b3637		Cj0433c	Cj0697
b0903	b2345		Cj0431	Cj0082
b0127	b3637		Cj0348	Cj1157
b2768	b3296		Cj1534c	Cj0036
b3775	b3637		Cj1064	Cj1666c
b2546	b3751		Cj0799c	Cj1532
b0962	b1779		Cj1325	Cj1607
b2517	b0911		Cj0684	Cj1397
b3098	b3309		Cj0348	Cj1456c
b1718	b0098		Cj0471	Cj0327
b2207	b2297		Cj1672c	Cj0637c
b1937	b1942		Cj0797c	Cj1301
b4108	b3317		Cj0670	Cj1586
b1866	b3220		Cj0514	Cj1230
b2727	b3349		Cj1540	Cj1197c
b3282	b0169		Cj0135	Cj1607
b2922	b0023		Cj0627	Cj0249
b1475	b3980		Cj0054c	Cj0082
b0359	b0114		Cj0921c	Cj0920c
b1555	b2697		Cj1004	Cj1501
b0015	b1741		Cj1094c	Cj1648
b1776	b0098		Cj0640c	Cj0980
b1757	b3307		Cj0518	Cj0980
b3162	b1440		Cj1072	Cj1607
b0855	b2423		Cj1493c	Cj1642
b1226	b1653		Cj0678	Cj1642
b4209	b3319		Cj0168c	Cj1664
b0654	b0860		Cj0190c	Cj1207c
b4191	b0115		Cj0244	Cj0551
b3746	b1757		Cj0023	Cj0637c
b4178	b1102		Cj1471c	Cj0720c
b3418	b3725		Cj0710	Cj0637c
b2837	b3934		Cj1078	Cj0392c
b2146	b0115		Cj1248	Cj1183c
b1924	b1937		Cj0134	Cj1183c
b4041	b4203		Cj1140	Cj1183c
b0686	b0115		Cj0806	Cj1692c
b0877	b3309		Cj1054c	Cj0637c
b4234	b2606		Cj1380	Cj0841c
b1215	b3231		Cj0414	Cj0415
b0623	b3321		Cj1153	Cj1607
b3838	b0114		Cj0718	Cj0913c
b0800	b3341		Cj1606c	Cj0391c
b2319	b3987		Cj0307	Cj0637c
b3162	b1207		Cj0579c	Cj0954c
b3863	b3986		Cj0524	Cj0841c
b2935	b2942		Cj1563c	Cj1650
b2016	b3222		Cj1394	Cj0542
b0088	b0093		Cj1230	Cj0909
b1719	b0169		Cj0544	Cj0093
b0182	b0996		Cj0670	Cj0350
b4253	b3318		Cj0897c	Cj0499
b2581	b3305		Cj0402	Cj1586
b3440	b1102		Cj1460	Cj0417
b3114	b4379		Cj0627	Cj1663
b1131	b3315		Cj0028	Cj0985c
b0214	b3317		Cj1698c	Cj1607
b3305	b3321		Cj1256c	Cj1355
b3251	b1548		Cj0064c	Cj1313
b3803	b4173		Cj1106	Cj0841c
b3967	b1102		Cj1004	Cj0909
b1687	b3846		Cj0190c	Cj1707c
b3725	b3727		Cj1094c	Cj0424
b0071	b0072		Cj0100	Cj0443
b1190	b0115		Cj1173	Cj1607
b2729	b0462		Cj0928	Cj0082
b4035	b4036		Cj1454c	Cj1586
b3318	b3308		Cj1497c	Cj1650
b4226	b2606		Cj0282c	Cj0637c
b0083	b0096		Cj0662c	Cj0778
b0187	b3341		Cj0825	Cj0392c
b0119	b3294		Cj1656c	Cj0551
b2484	b2721		Cj1108	Cj0921c
b1943	b1950		Cj0094	Cj0465c
b0406	b3986		Cj0405	Cj1197c
b1864	b3306		Cj1645	Cj1645
b3916	b4025		Cj0790	Cj1197c
b3721	b3722		Cj0859c	Cj0127c
b4259	b4395		Cj1103	Cj1666c
b2219	b4004		Cj1078	Cj1650
b1887	b1890		Cj1231	Cj0913c
b0098	b3980		Cj1591	Cj0637c
b1217	b0211		Cj0715	Cj1372
b2079	b4398		Cj1430c	Cj0906c
b2531	b3341		Cj0842	Cj0920c
b2579	b1241		Cj0302c	Cj0909
b1086	b3303		Cj0173c	Cj0465c
b2092	b2093		Cj0113	Cj0837c
b4179	b3294		Cj0402	Cj0350
b1861	b4058		Cj0649	Cj0036
b1953	b0116		Cj1510c	Cj0713
b1685	b4200		Cj0970	Cj1607
b2731	b3202		Cj0960c	Cj1607
b4052	b3315		Cj0624	Cj0469
b0098	b3251		Cj0797c	Cj1632c
b4180	b3317		Cj1404	Cj1642
b0750	b2574		Cj1591	Cj0551
b0420	b3980		Cj0158c	Cj0372
b3253	b1102		Cj1408	Cj0926
b3805	b3997		Cj1529c	Cj1648
b2517	b3162		Cj1307	Cj1206c
b3019	b2231		Cj1449c	Cj0637c
b2232	b2907		Cj1072	Cj1275c
b0947	b1102		Cj1297	Cj0036
b2584	b3307		Cj1454c	Cj0350
b3590	b2581		Cj0665c	Cj0980
b0180	b0181		Cj0797c	Cj0884
b3619	b2132		Cj1188c	Cj0980
b0889	b3637		Cj0293	Cj0542
b1225	b3935		Cj0115	Cj1510c
b3305	b3306		Cj0760	Cj0965c
b1215	b3065		Cj1172c	Cj0082
b2600	b2607		Cj0618	Cj1197c
b2281	b2285		Cj0595c	Cj1532
b3162	b3296		Cj1079	Cj1372
b0119	b0059		Cj1464	Cj0551
b4179	b1682		Cj1115c	Cj0327
b0015	b3637		Cj0797c	Cj1380
b0181	b0211		Cj0797c	Cj0091
b3687	b2255		Cj1466	Cj1465
b3702	b3706		Cj0394c	Cj1197c
b1945	b1949		Cj0151c	Cj1197c
b4093	b4094		Cj1083c	Cj0082
b0439	b3178		Cj0162c	Cj0926
b2867	b2868		Cj0409	Cj0980
b0143	b4172		Cj0160c	Cj1026c
b2729	b3340		Cj0251c	Cj0327
b3982	b0750		Cj1103	Cj0913c
b4191	b3339		Cj0865	Cj0920c
b1209	b0439		Cj0973	Cj0524
b3164	b3297		Cj1010	Cj0584
b3195	b4143		Cj0866	Cj1206c
b2154	b0014		Cj1326	Cj0127c
b0089	b4233		Cj0252	Cj1197c
b3619	b2476		Cj0110	Cj0637c
b2450	b1421		Cj0381c	Cj0392c
b2517	b3230		Cj0990c	Cj0761
b0528	b0008		Cj1023c	Cj1692c
b2922	b2926		Cj0670	Cj1292
b4061	b3319		Cj1653c	Cj0325
b1832	b3781		Cj0622	Cj0626
b0895	b0896		Cj0168c	Cj0926
b1452	b3318		Cj0915	Cj0253
b0877	b3986		Cj1457c	Cj0063c
b2287	b2721		Cj0390	Cj1381
b1924	b1942		Cj0993c	Cj0036
b0400	b3912		Cj1645	Cj0980
b4135	b1102		Cj0432c	Cj0332c
b1263	b1812		Cj0390	Cj1094c
b0119	b2677		Cj0646	Cj1197c
b3318	b2185		Cj0172c	Cj0980
b1918	b2309		Cj0289c	Cj0772c
b0400	b4399		Cj0168c	Cj1532
b0880	b4000		Cj1399c	Cj0063c
b3931	b3303		Cj0960c	Cj1275c
b2007	b2581		Cj1408	Cj0424
b3803	b0114		Cj0348	Cj0243c
b0049	b0050		Cj1240c	Cj0082
b0717	b3216		Cj0256	Cj0584
b2260	b2265		Cj0100	Cj0834c
b1243	b1247		Cj1394	Cj0241c
b3987	b1293		Cj0004c	Cj1607
b2109	b2336		Cj1622	Cj1622
b0133	b0014		Cj1022c	Cj0093
b3982	b3301		Cj1362	Cj0909
b1094	b3637		Cj0451	Cj1197c
b0660	b3318		Cj1102	Cj1197c
b2340	b1606		Cj1665	Cj1642
b0437	b3984		Cj0072c	Cj1275c
b3162	b4095		Cj1488c	Cj1607
b3746	b2609		Cj1329	Cj0550
b0032	b4245		Cj0162c	Cj0424
b0957	b1252		Cj0420	Cj0527c
b2768	b3318		Cj1535c	Cj0998c
b2482	b1233		Cj0348	Cj1692c
b3988	b2210		Cj0158c	Cj1094c
b1823	b3308		Cj1167	Cj0575
b1432	b3314		Cj1325	Cj0465c
b3052	b1725		Cj1326	Cj0253
b3229	b0632		Cj1587c	Cj0720c
b4059	b3317		Cj0627	Cj0417
b2022	b2023		Cj1426c	Cj1426c
b3384	b3303		Cj0814	Cj0115
b4120	b2517		Cj0328c	Cj0499
b0987	b0197		Cj1308	Cj1070
b1269	b2632		Cj1100	Cj0909
b0406	b3320		Cj0788	Cj1197c
b2592	b3306		Cj1594	Cj1197c
b4137	b1102		Cj1481c	Cj0192c
b4059	b3296		Cj0797c	Cj0493
b3687	b2970		Cj0610c	Cj0365c
b1884	b1885		Cj0661c	Cj1689c
b0428	b0430		Cj1094c	Cj0954c
b0954	b3984		Cj1552c	Cj1206c
b2517	b2056		Cj0990c	Cj0036
b3401	b4000		Cj0290c	Cj1532
b3863	b3417		Cj0135	Cj0465c
[truncated: 10,916 more rows]
