# Supplementary material for: Prediction and Analysis of the Protein Interactome in Pseudomonas aeruginosa to Enable Network-Based Drug Target Selection
Source: PLoS One. 2012 Jul 24;7(7):e41202. doi: 10.1371/journal.pone.0041202 (PMC3404098; doi:10.1371/journal.pone.0041202)
Supplement: Table S2 — Feature values of the eight features used. Values of seven nominal features and one numerical feature are shown along with the class labels. (XLSX) [file pone.0041202.s005.xlsx]

## Sheet: Table S2
Table S2. Feature values
Class Label	ESS			FUN		LOC
	Ess-ess	Noness-noness	Ess-noness	TRUE	FALSE	TRUE	FALSE	Uncertain
Positive	601	1526	1482	1218	2411	2026	1495	74
Negative	2735	139694	39021	1330	180120	25525	80597	75328
	DDI		PAT		TRH		OPR
	TRUE	FALSE	TRUE	FALSE	TRUE	FALSE	TRUE	FALSE
Positive	309	3320	975	2654	95	3534	429	3200
Negative	1114	180336	3819	177631	10456	170994	44	181406
Distribution of EXP feature values (Pearson correlation coefficient)
