# Supplementary material for: Prediction and Analysis of the Protein Interactome in Pseudomonas aeruginosa to Enable Network-Based Drug Target Selection
Source: PLoS One. 2012 Jul 24;7(7):e41202. doi: 10.1371/journal.pone.0041202 (PMC3404098; doi:10.1371/journal.pone.0041202)
Supplement: Table S3 — Performance of different classification methods. Performance of a variety of classification algorithms and methods is shown. Two different negative reference datasets of different sizes were used. (XLSX) [file pone.0041202.s006.xlsx]

## Sheet: Sheet1
Table S3. Performance of different classification methods
Bayesian Network
50xneg					100xneg
=== Evaluation on training set ===					=== Evaluation on training set ===
=== Summary ===					=== Summary ===
Correctly Classified 181413 98.0192 %					Correctly Classified 362621 98.9338 %
Incorrectly Classified 3666 1.9808 %					Incorrectly Classified 3908 1.0662 %
Kappa statistic 0.4014					Kappa statistic 0.354
Mean absolute error 0.0294					Mean absolute error 0.0174
Root mean squared error 0.1288					Root mean squared error 0.098
Relative absolute error 76.5669 %					Relative absolute error 88.744 %
Root relative squared error 92.9017 %					Root relative squared error 99.0155 %
Total Number of 185079					Total Number of 366529
=== Detailed Accuracy By Class ===					=== Detailed Accuracy By Class ===
TP Rate FP Rate Precision Recall F-Measure Class					TP Rate FP Rate Precision Recall F-Measure Class
0.353 0.007 0.493 0.353 0.411 T					0.302 0.004 0.443 0.302 0.359 T
0.993 0.647 0.987 0.993 0.99 F					0.996 0.698 0.993 0.996 0.995 F
=== Confusion Matrix ===					=== Confusion Matrix ===
a b <-- classified as					a b <-- classified as
1280 2349 | a = T					1095 2534 | a = T
1317 180133 | b = F					1374 361526 | b = F
Naïve Bayesian
50xneg					100xneg
=== Evaluation on training set ===					=== Evaluation on training set ===
=== Summary ===					=== Summary ===
Correctly Classified 181513 98.0733 %					Correctly Classified 362612 98.9313 %
Incorrectly Classified 3566 1.9267 %					Incorrectly Classified 3917 1.0687 %
Kappa statistic 0.4031					Kappa statistic 0.3517
Mean absolute error 0.0296					Mean absolute error 0.0175
Root mean squared error 0.1289					Root mean squared error 0.098
Relative absolute error 76.8885 %					Relative absolute error 89.0748 %
Root relative squared error 92.9448 %					Root relative squared error 99.0141 %
Total Number of 185079					Total Number of 366529
=== Detailed Accuracy By Class ===					=== Detailed Accuracy By Class ===
TP Rate FP Rate Precision Recall F-Measure Class					TP Rate FP Rate Precision Recall F-Measure Class
0.345 0.007 0.513 0.345 0.413 T					0.3 0.004 0.442 0.3 0.357 T
0.993 0.655 0.987 0.993 0.99 F					0.996 0.7 0.993 0.996 0.995 F
=== Confusion Matrix ===					=== Confusion Matrix ===
a b <-- classified as					a b <-- classified as
1252 2377 | a = T					1087 2542 | a = T
1189 180261 | b = F					1375 361525 | b = F
Logistic regression
50xneg					100xneg
=== Evaluation on training set ===					=== Evaluation on training set ===
=== Summary ===					=== Summary ===
Correctly Classified 181894 98.2791 %					Correctly Classified 363118 99.0694 %
Incorrectly Classified 3185 1.7209 %					Incorrectly Classified 3411 0.9306 %
Kappa statistic 0.3358					Kappa statistic 0.2392
Mean absolute error 0.029					Mean absolute error 0.016
Root mean squared error 0.1211					Root mean squared error 0.09
Relative absolute error 75.4691 %					Relative absolute error 81.4087 %
Root relative squared error 87.3639 %					Root relative squared error 90.9272 %
Total Number of 185079					Total Number of 366529
=== Detailed Accuracy By Class ===					=== Detailed Accuracy By Class ===
TP Rate FP Rate Precision Recall F-Measure Class					TP Rate FP Rate Precision Recall F-Measure Class
0.228 0.002 0.683 0.228 0.342 T					0.15 0.001 0.625 0.15 0.242 T
0.998 0.772 0.985 0.998 0.991 F					0.999 0.85 0.992 0.999 0.995 F
=== Confusion Matrix ===					=== Confusion Matrix ===
a b <-- classified as					a b <-- classified as
829 2800 | a = T					545 3084 | a = T
385 181065 | b = F					327 362573 | b = F
RBF Network
50xneg					100xneg
=== Evaluation on training set ===					=== Evaluation on training set ===
=== Summary ===					=== Summary ===
Correctly Classified 181909 98.2872 %					Correctly Classified 363038 99.0476 %
Incorrectly Classified 3170 1.7128 %					Incorrectly Classified 3491 0.9524 %
Kappa statistic 0.3812					Kappa statistic 0.2791
Mean absolute error 0.0297					Mean absolute error 0.0163
Root mean squared error 0.1235					Root mean squared error 0.0913
Relative absolute error 77.3531 %					Relative absolute error 83.0521 %
Root relative squared error 89.0843 %					Root relative squared error 92.216 %
Total Number of 185079					Total Number of 366529
=== Detailed Accuracy By Class ===					=== Detailed Accuracy By Class ===
TP Rate FP Rate Precision Recall F-Measure Class					TP Rate FP Rate Precision Recall F-Measure Class
0.277 0.003 0.648 0.277 0.389 T					0.19 0.002 0.556 0.19 0.283 T
0.997 0.723 0.986 0.997 0.991 F					0.998 0.81 0.992 0.998 0.995 F
=== Confusion Matrix ===					=== Confusion Matrix ===
a b <-- classified as					a b <-- classified as
1007 2622 | a = T					688 2941 | a = T
548 180902 | b = F					550 362350 | b = F
Decision Table
50xneg					100xneg
=== Evaluation on training set ===					=== Evaluation on training set ===
=== Summary ===					=== Summary ===
Correctly Classified 182044 98.3602 %					Correctly Classified 363264 99.1092 %
Incorrectly Classified 3035 1.6398 %					Incorrectly Classified 3265 0.8908 %
Kappa statistic 0.3691					Kappa statistic 0.2862
Mean absolute error 0.0282					Mean absolute error 0.0156
Root mean squared error 0.1187					Root mean squared error 0.0883
Relative absolute error 73.3343 %					Relative absolute error 79.5027 %
Root relative squared error 85.641 %					Root relative squared error 89.1703 %
Total Number of 185079					Total Number of 366529
=== Detailed Accuracy By Class ===					=== Detailed Accuracy By Class ===
TP Rate FP Rate Precision Recall F-Measure Class					TP Rate FP Rate Precision Recall F-Measure Class
0.251 0.002 0.741 0.251 0.375 T					0.183 0.001 0.689 0.183 0.289 T
0.998 0.749 0.985 0.998 0.992 F					0.999 0.817 0.992 0.999 0.996 F
=== Confusion Matrix ===					=== Confusion Matrix ===
a b <-- classified as					a b <-- classified as
912 2717 | a = T					664 2965 | a = T
318 181132 | b = F					300 362600 | b = F
Jrip
50xneg					100xneg
=== Evaluation on training set ===					=== Evaluation on training set ===
=== Summary ===					=== Summary ===
Correctly Classified 181954 98.3115 %					Correctly Classified 363142 99.0759 %
Incorrectly Classified 3125 1.6885 %					Incorrectly Classified 3387 0.9241 %
Kappa statistic 0.3522					Kappa statistic 0.3051
Mean absolute error 0.032					Mean absolute error 0.0172
Root mean squared error 0.1266					Root mean squared error 0.0927
Relative absolute error 83.3344 %					Relative absolute error 87.7004 %
Root relative squared error 91.2936 %					Root relative squared error 93.6548 %
Total Number of 185079					Total Number of 366529
=== Detailed Accuracy By Class ===					=== Detailed Accuracy By Class ===
TP Rate FP Rate Precision Recall F-Measure Class					TP Rate FP Rate Precision Recall F-Measure Class
0.241 0.002 0.703 0.241 0.359 T					0.208 0.001 0.595 0.208 0.309 T
0.998 0.759 0.985 0.998 0.991 F					0.999 0.792 0.992 0.999 0.995 F
=== Confusion Matrix ===					=== Confusion Matrix ===
a b <-- classified as					a b <-- classified as
874 2755 | a = T					756 2873 | a = T
370 181080 | b = F					514 362386 | b = F
PART
50xneg					100xneg
=== Evaluation on training set ===					=== Evaluation on training set ===
=== Summary ===					=== Summary ===
Correctly Classified 182025 98.3499 %					Correctly Classified 363251 99.1057 %
Incorrectly Classified 3054 1.6501 %					Incorrectly Classified 3278 0.8943 %
Kappa statistic 0.3794					Kappa statistic 0.2527
Mean absolute error 0.0291					Mean absolute error 0.0159
Root mean squared error 0.1207					Root mean squared error 0.0891
Relative absolute error 75.7969 %					Relative absolute error 81.0545 %
Root relative squared error 87.0635 %					Root relative squared error 90.0285 %
Total Number of 185079					Total Number of 366529
=== Detailed Accuracy By Class ===					=== Detailed Accuracy By Class ===
TP Rate FP Rate Precision Recall F-Measure Class					TP Rate FP Rate Precision Recall F-Measure Class
0.265 0.002 0.714 0.265 0.386 T					0.155 0.001 0.727 0.155 0.255 T
0.998 0.735 0.985 0.998 0.992 F					0.999 0.845 0.992 0.999 0.996 F
=== Confusion Matrix ===					=== Confusion Matrix ===
a b <-- classified as					a b <-- classified as
960 2669 | a = T					562 3067 | a = T
385 181065 | b = F					211 362689 | b = F
ADTree
50xneg					100xneg
=== Evaluation on training set ===					=== Evaluation on training set ===
=== Summary ===					=== Summary ===
Correctly Classified 181956 98.3126 %					Correctly Classified 363096 99.0634 %
Incorrectly Classified 3123 1.6874 %					Incorrectly Classified 3433 0.9366 %
Kappa statistic 0.3373					Kappa statistic 0.271
Mean absolute error 0.0876					Mean absolute error 0.0636
Root mean squared error 0.1397					Root mean squared error 0.107
Relative absolute error 227.7169 %					Relative absolute error 324.2589 %
Root relative squared error 100.7348 %					Root relative squared error 108.0381 %
Total Number of 185079					Total Number of 366529
=== Detailed Accuracy By Class ===					=== Detailed Accuracy By Class ===
TP Rate FP Rate Precision Recall F-Measure Class					TP Rate FP Rate Precision Recall F-Measure Class
0.225 0.002 0.724 0.225 0.343 T					0.179 0.001 0.589 0.179 0.274 T
0.998 0.775 0.985 0.998 0.991 F					0.999 0.821 0.992 0.999 0.995 F
=== Confusion Matrix ===					=== Confusion Matrix ===
a b <-- classified as					a b <-- classified as
817 2812 | a = T					649 2980 | a = T
311 181139 | b = F					453 362447 | b = F
J48
50xneg					100xneg
=== Evaluation on training set ===					=== Evaluation on training set ===
=== Summary ===					=== Summary ===
Correctly Classified 182006 98.3396 %					Correctly Classified 363237 99.1018 %
Incorrectly Classified 3073 1.6604 %					Incorrectly Classified 3292 0.8982 %
Kappa statistic 0.3815					Kappa statistic 0.2462
Mean absolute error 0.0305					Mean absolute error 0.0166
Root mean squared error 0.1235					Root mean squared error 0.0912
Relative absolute error 79.3016 %					Relative absolute error 84.8867 %
Root relative squared error 89.0553 %					Root relative squared error 92.1401 %
Total Number of 185079					Total Number of 366529
=== Detailed Accuracy By Class ===					=== Detailed Accuracy By Class ===
TP Rate FP Rate Precision Recall F-Measure Class					TP Rate FP Rate Precision Recall F-Measure Class
0.269 0.002 0.699 0.269 0.388 T					0.15 0.001 0.724 0.15 0.249 T
0.998 0.731 0.986 0.998 0.992 F					0.999 0.85 0.992 0.999 0.995 F
=== Confusion Matrix ===					=== Confusion Matrix ===
a b <-- classified as					a b <-- classified as
975 2654 | a = T					545 3084 | a = T
419 181031 | b = F					208 362692 | b = F
NBTree
50xneg					100xneg
=== Evaluation on training set ===
=== Summary ===
Correctly Classified 181953 98.311 %
Incorrectly Classified 3126 1.689 %
Kappa statistic 0.3884
Mean absolute error 0.0284
Root mean squared error 0.1208
Relative absolute error 73.9465 %
Root relative squared error 87.1534 %
Total Number of 185079
=== Detailed Accuracy By Class ===
TP Rate FP Rate Precision Recall F-Measure Class
0.282 0.003 0.663 0.282 0.396 T
0.997 0.718 0.986 0.997 0.991 F
=== Confusion Matrix ===
a b <-- classified as
1023 2606 | a = T
520 180930 | b = F
REPTree
50xneg					100xneg
=== Evaluation on training set ===					=== Evaluation on training set ===
=== Summary ===					=== Summary ===
Correctly Classified 182070 98.3742 %					Correctly Classified 363279 99.1133 %
Incorrectly Classified 3009 1.6258 %					Incorrectly Classified 3250 0.8867 %
Kappa statistic 0.3802					Kappa statistic 0.2647
Mean absolute error 0.0284					Mean absolute error 0.0159
Root mean squared error 0.1192					Root mean squared error 0.0893
Relative absolute error 73.8991 %					Relative absolute error 81.1684 %
Root relative squared error 85.9906 %					Root relative squared error 90.2001 %
Total Number of 185079					Total Number of 366529
=== Detailed Accuracy By Class ===					=== Detailed Accuracy By Class ===
TP Rate FP Rate Precision Recall F-Measure Class					TP Rate FP Rate Precision Recall F-Measure Class
0.261 0.002 0.743 0.261 0.387 T					0.163 0.001 0.735 0.163 0.267 T
0.998 0.739 0.985 0.998 0.992 F					0.999 0.837 0.992 0.999 0.996 F
=== Confusion Matrix ===					=== Confusion Matrix ===
a b <-- classified as					a b <-- classified as
948 2681 | a = T					593 3036 | a = T
328 181122 | b = F					214 362686 | b = F
RandomForest
50xneg					100xneg
=== Evaluation on training set ===					=== Evaluation on training set ===
=== Summary ===					=== Summary ===
Correctly Classified 182406 98.5558 %					Correctly Classified 363589 99.1979 %
Incorrectly Classified 2673 1.4442 %					Incorrectly Classified 2940 0.8021 %
Kappa statistic 0.4738					Kappa statistic 0.3935
Mean absolute error 0.0251					Mean absolute error 0.0141
Root mean squared error 0.1117					Root mean squared error 0.0837
Relative absolute error 65.289 %					Relative absolute error 71.9 %
Root relative squared error 80.5963 %					Root relative squared error 84.5269 %
Total Number of 185079					Total Number of 366529
=== Detailed Accuracy By Class ===					=== Detailed Accuracy By Class ===
TP Rate FP Rate Precision Recall F-Measure Class					TP Rate FP Rate Precision Recall F-Measure Class
0.34 0.002 0.817 0.34 0.48 T					0.266 0.001 0.777 0.266 0.397 T
0.998 0.66 0.987 0.998 0.993 F					0.999 0.734 0.993 0.999 0.996 F
=== Confusion Matrix ===					=== Confusion Matrix ===
a b <-- classified as					a b <-- classified as
1233 2396 | a = T					966 2663 | a = T
277 181173 | b = F					277 362623 | b = F
