# Supplementary material for: Prediction and Analysis of the Protein Interactome in Pseudomonas aeruginosa to Enable Network-Based Drug Target Selection
Source: PLoS One. 2012 Jul 24;7(7):e41202. doi: 10.1371/journal.pone.0041202 (PMC3404098; doi:10.1371/journal.pone.0041202)
Supplement: Table S4 — Essentiality, hub status, and module membership of known drug targets. The essentiality, existence in the networks and modules, and the hub status of 23 known drug targets are listed along with p-values by Fisher’s exact tests. (XLSX) [file pone.0041202.s007.xlsx]

## Sheet: pa_drugtarget_ess_hub
Table S4. Essentiality, hub status, and module membership of known drug targets
PA_drugtarget	essential?	In combined network of all predicted and reference PPIs	In the high confidence PPI network	In_modules?
PA0004		T	T	module#3
PA0378		na	na
PA1047		F	F
PA1068		na	na
PA1596		F	F
PA2272		F	F
PA3047		na	na
PA3168	T	F	T	module#12
PA3482		T	T	module#12
PA3834	T	T	T	module#12
PA3987		T	T	module#13
PA4003		F	F
PA4110		F	F
PA4238	T	T	T	module#2
PA4268		T	T	module#7
PA4269		T	T	module#7
PA4418		F	T
PA4560	T	T	T
PA4700		F	F
PA4964	T	F	T
PA4967	T	T	T	module#5
PA5045		F	F
PA5514		F	F
	6/19 essential genes in network
		9/20 hubs in network; p-value=0.009818 by Fisher's test
			12/20 hubs in network; p-value=7.35e-05 by Fisher's test
T: true; F: false; na: not exist
