# Supplementary material for: Prediction and Analysis of the Protein Interactome in Pseudomonas aeruginosa to Enable Network-Based Drug Target Selection
Source: PLoS One. 2012 Jul 24;7(7):e41202. doi: 10.1371/journal.pone.0041202 (PMC3404098; doi:10.1371/journal.pone.0041202)
Supplement: Table S5 — Topologically important essential proteins and predicted drug targets. Detailed network statistics, ranks, and other properties are listed for all essential proteins in the network (Table S5A) and the 28 potential drug targets (Table S5B). (XLSX) [file pone.0041202.s008.xlsx]

## Sheet: Table S5a
Table S5a. Toplogically important essential proteins
Essential_protein	Symbol	Degree	Betweenness	Rank_degree	Rank_betweenness	Rank_Overall	function	located_in_membrane_or_periplasm	ortholog_to_human
PA1375	pdxB	143	94955.7	1	2	1	known_function		no_ortholog_w_human
PA3656	rpsB	121	64422.8	2	6	2	known_function		no_ortholog_w_human
PA4666	hemA	118	64343.9	3	7	3	known_function		no_ortholog_w_human
PA1796	folD	114	49247.9	5	12	4	known_function		no_ortholog_w_human
PA1794	glnS	105	63633.9	10	8	5	known_function		no_ortholog_w_human
PA3997	lipB	116	48711.8	4	14	6	known_function		no_ortholog_w_human
PA5016	aceF	83	97473.4	23	1	7	known_function		no_ortholog_w_human
PA1585	sucA	110	40137.7	8	23	8	known_function
PA5338	spoT	75	76653.7	30	4	9	known_function		no_ortholog_w_human
PA3171	ubiG	88	42617.7	19	20	10	known_function		no_ortholog_w_human
PA4258	rplV	100	34670.1	11	32	11	known_function		no_ortholog_w_human
PA4273	rplA	111	29806.6	7	37	12	known_function		no_ortholog_w_human
PA2629	purB	80	43093.2	26	19	13	known_function		no_ortholog_w_human
PA4563	rpsT	91	35947.9	16	30	14	known_function		no_ortholog_w_human
PA0407	gshB	112	26135.6	6	41	15	known_function		no_ortholog_w_human
PA5063	ubiE	77	40676.5	27	22	16	known_function		no_ortholog_w_human
PA0904	lysC	86	35082.9	20	31	17	known_function		no_ortholog_w_human
PA3636	kdsA	66	61010.8	48	9	18	known_function		no_ortholog_w_human
PA4271	rplL	84	29816.6	22	36	19	known_function		no_ortholog_w_human
PA1456	cheY	62	81746.7	57	3	20	known_function		no_ortholog_w_human
PA5320	coaC	73	32953.2	33	33	21	known_function		no_ortholog_w_human
PA4264	rpsJ	94	20881.3	14	53	22	known_function
PA0018	fmt	90	21280.2	17	51	23	known_function		no_ortholog_w_human
PA3735	thrC	110	20108.7	9	60	24	known_function
PA3834	valS	76	23372.4	28	47	25	known_function		no_ortholog_w_human
PA5119	glnA	74	23809.1	31	46	26	known_function		no_ortholog_w_human
PA4277	tufB	61	45476	62	16	27	known_function
PA4267	rpsG	96	19470.4	13	66	28	known_function		no_ortholog_w_human
PA2978	ptpA	61	44456.4	63	18	29	known_function
PA4044	dxs	64	32225.6	51	34	30	known_function		no_ortholog_w_human
PA0956	proS	73	20765.6	34	54	31	known_function		no_ortholog_w_human
PA4257	rpsC	100	16982.2	12	76	32	known_function		no_ortholog_w_human
PA3700	lysS	70	21205.7	37	52	33	known_function
PA4238	rpoA	68	21933	43	49	34	known_function		no_ortholog_w_human
PA0593	pdxA	64	24929.8	52	43	35	known_function		no_ortholog_w_human
PA5240	trxA	56	42299.5	75	21	36	known_function	located_in_membrane_or_periplasm	no_ortholog_w_human
PA1475	ccmA	52	74146.8	93	5	37	known_function	located_in_membrane_or_periplasm	no_ortholog_w_human
PA3151	hisF2	81	16846.1	24	79	38	known_function		no_ortholog_w_human
PA4748	tpiA	56	37395.5	76	28	39	known_function
PA4403	secA	52	57227.5	94	11	40	known_function	located_in_membrane_or_periplasm	no_ortholog_w_human
PA4252	rplX	93	14057.9	15	95	41	known_function		no_ortholog_w_human
PA3162	rpsA	85	14169	21	94	42	known_function		no_ortholog_w_human
PA0002	dnaN	52	37571.6	95	27	43	known_function		no_ortholog_w_human
PA4560	ileS	70	14813.2	38	89	44	known_function
PA4239	rpsD	90	12055.2	18	110	45	known_function		no_ortholog_w_human
PA3814	iscS	56	20614.6	77	55	46	known_function
PA2622	cspD	43	45221.4	117	17	47	known_function		no_ortholog_w_human
PA4412	murG	46	38234.1	110	25	48	known_function	located_in_membrane_or_periplasm	no_ortholog_w_human
PA5067	hisE	69	14025.1	40	96	49	known_function		no_ortholog_w_human
PA4481	mreB	50	32002.7	104	35	50	known_function		no_ortholog_w_human
PA5358	ubiA	56	20051	78	61	51	known_function	located_in_membrane_or_periplasm	no_ortholog_w_human
PA4270	rpoB	58	18668.8	70	69	52	known_function		no_ortholog_w_human
PA0594	surA	41	47277.6	127	15	53	known_function	located_in_membrane_or_periplasm	no_ortholog_w_human
PA2118	ada	38	60175.3	134	10	54	known_function		no_ortholog_w_human
PA3645	fabZ	48	28735.7	107	38	55	known_function		no_ortholog_w_human
PA4256	rplP	69	12689.1	41	104	56	known_function		no_ortholog_w_human
PA4274	rplK	76	10843.8	29	121	57	known_function		no_ortholog_w_human
PA4853	fis	42	36054.1	124	29	58	known_function		no_ortholog_w_human
PA3266	capB	40	38186.3	128	26	59	known_function		no_ortholog_w_human
PA1713	exsA	35	48779.9	143	13	60	known_function		no_ortholog_w_human
PA5570	rpmH	59	14528.8	69	90	61	known_function		no_ortholog_w_human
PA4275	nusG	53	18087.5	90	72	62	known_function		no_ortholog_w_human
PA5316	rpmB	67	11185	46	116	63	known_function		no_ortholog_w_human
PA0342	thyA	62	12589.7	58	105	64	known_function
PA4433	rplM	81	9060.23	25	143	65	known_function		no_ortholog_w_human
PA5259	hemD	51	18602.7	102	70	66	known_function		no_ortholog_w_human
PA0555	fda	45	20360.7	115	58	67	known_function		no_ortholog_w_human
PA4967	parE	37	27964.1	138	39	68	known_function		no_ortholog_w_human
PA4529	coaE	56	13275.2	79	99	69	known_function
PA4759	dapB	62	10929.7	59	119	70	known_function		no_ortholog_w_human
PA4253	rplN	74	8821.41	32	146	71	known_function
PA4997	msbA	32	39641.2	157	24	72	known_function	located_in_membrane_or_periplasm	no_ortholog_w_human
PA3152	hisH2	62	10629.6	60	123	73	known_function		no_ortholog_w_human
PA3654	pyrH	46	17350.1	111	74	74	known_function		no_ortholog_w_human
PA0576	rpoD	35	25807.3	144	42	75	known_function		no_ortholog_w_human
PA0009	glyQ	58	11314.3	71	115	76	known_function		no_ortholog_w_human
PA2612	serS	60	10927.9	68	120	77	known_function
PA4056	ribD	61	10149.4	64	128	78	known_function		no_ortholog_w_human
PA1681	aroC	62	9592.42	61	135	79	known_function		no_ortholog_w_human
PA3996	lis	52	12780.3	96	103	80	known_function
PA2739	pheT	47	14325.8	108	93	81	known_function		no_ortholog_w_human
PA0024	hemF	56	10675	80	122	82	known_function		no_ortholog_w_human
PA4250	rpsN	63	8680.09	54	150	83	known_function		no_ortholog_w_human
PA2977	murB	42	16208.6	125	83	84	known_function		no_ortholog_w_human
PA0008	glyS	55	10592.4	83	125	85	known_function		no_ortholog_w_human
PA1815	rnhA	37	17955.8	139	73	86	known_function		no_ortholog_w_human
PA4768	smpB	46	13103.7	112	100	87	known_function		no_ortholog_w_human
PA4743	rbfA	40	16164.5	129	84	88	known_function		no_ortholog_w_human
PA4237	rplQ	73	7111.07	35	180	89	known_function		no_ortholog_w_human
PA3584	glpD	30	21538.9	167	50	90	known_function		no_ortholog_w_human
PA3640	dnaE	42	14389.1	126	92	91	known_function		no_ortholog_w_human
PA3134	gltX	56	9364.03	81	137	92	known_function
PA1778	cobA	43	12975.6	118	101	93	known_function		no_ortholog_w_human
PA3117	asd	65	7559.72	49	173	94	known_function		no_ortholog_w_human
PA0432	sahH	61	8275.7	65	158	95	known_function
PA2965	fabF1	28	24561.5	179	45	96	known_function
PA5549	glmS	29	20454.7	171	56	97	known_function		no_ortholog_w_human
PA0607	rpe	32	16959.1	158	77	98	known_function
PA0001	dnaA	40	12466.6	130	106	99	known_function		no_ortholog_w_human
PA5315	rpmG	68	6419.36	44	193	100	known_function		no_ortholog_w_human
PA2357	msuE	29	18939.4	172	67	101	known_function		no_ortholog_w_human
PA5039	aroK	70	5839.61	39	203	102	known_function		no_ortholog_w_human
PA4931	dnaB	35	13395.1	145	98	103	known_function		no_ortholog_w_human
PA4776	pmrA	29	18273	173	71	104	known_function		no_ortholog_w_human
PA2344	mtlZ	32	15685	159	85	105	known_function		no_ortholog_w_human
PA4241	rpsM	71	5635.81	36	208	106	known_function		no_ortholog_w_human
PA2966	acpP	32	15092.3	160	86	107	known_function		no_ortholog_w_human
PA4744	infB	46	9693.78	113	134	108	known_function		no_ortholog_w_human
PA4484	gatB	67	5925.51	47	201	109	known_function
PA3666	dapD	32	14844.2	161	88	110	known_function		no_ortholog_w_human
PA4602	glyA3	61	6946.42	66	185	111	known_function		no_ortholog_w_human
PA4254	rpsQ	63	6091.75	55	198	112	known_function		no_ortholog_w_human
PA2617	aat	43	9283.95	119	139	113	known_function		no_ortholog_w_human
PA3111	folC	52	8226.71	97	161	114	known_function		no_ortholog_w_human
PA4568	rplU	65	5611.16	50	209	115	known_function		no_ortholog_w_human
PA5069	tatB	25	19811.2	199	62	116	known_function	located_in_membrane_or_periplasm	no_ortholog_w_human
PA0551	epd	52	7937.64	98	163	117	known_function		no_ortholog_w_human
PA4259	rpsS	69	5089.15	42	221	118	known_function		no_ortholog_w_human
PA5239	rho	39	9718.65	131	133	119	known_function		no_ortholog_w_human
PA4251	rplE	68	4948.39	45	222	120	known_function		no_ortholog_w_human
PA1671	stk1	21	26605.8	228	40	121	known_function		no_ortholog_w_human
PA3809	fdx2	26	17233.3	194	75	122	known_function	located_in_membrane_or_periplasm	no_ortholog_w_human
PA2007	maiA	33	11327.5	155	114	123	known_function
PA2492	mexT	23	20426.3	214	57	124	known_function		no_ortholog_w_human
PA3650	dxr	54	6860.88	86	186	125	known_function		no_ortholog_w_human
PA3112	accD	24	18844.8	206	68	126	known_function		no_ortholog_w_human
PA1529	lig	31	12307.4	166	108	127	known_function		no_ortholog_w_human
PA5260	hemC	53	6948.73	91	184	128	known_function
PA4957	psd	38	9183.51	135	141	129	known_function		no_ortholog_w_human
PA0580	gcp	20	24631.7	233	44	130	known_function
PA0973	oprL	23	19568.3	215	65	131	known_function	located_in_membrane_or_periplasm	no_ortholog_w_human
PA4407	ftsZ	29	12425.6	174	107	132	known_function	located_in_membrane_or_periplasm	no_ortholog_w_human
PA1049	pdxH	54	6144.72	87	197	133	known_function
PA2153	glgB	27	13627.4	188	97	134	known_function
PA5556	atpA	34	9502.09	149	136	135	known_function	located_in_membrane_or_periplasm
PA5049	rpmE	47	7391.3	109	177	136	known_function		no_ortholog_w_human
PA2341	PA2341	15	23126.1	246	48	137		located_in_membrane_or_periplasm	no_ortholog_w_human
PA2014	liuB	38	8247.67	136	159	138	known_function
PA1795	cysS	46	7001.15	114	181	139	known_function
PA4247	rplR	63	3883.74	56	240	140	known_function		no_ortholog_w_human
PA1479	ccmE	24	14426.1	207	91	141	known_function	located_in_membrane_or_periplasm	no_ortholog_w_human
PA1816	dnaQ	37	8227.58	140	160	142	known_function		no_ortholog_w_human
PA4248	rplF	64	3049.4	53	248	143	known_function		no_ortholog_w_human
PA1010	dapA	57	4482.51	73	234	144	known_function
PA0972	tolB	26	11875.2	195	113	145	known_function	located_in_membrane_or_periplasm	no_ortholog_w_human
PA5110	fbp	25	12294.1	200	109	146	known_function		no_ortholog_w_human
PA4244	rplO	54	4872.69	88	223	147	known_function		no_ortholog_w_human
PA2979	kdsB	32	8538.94	162	152	148	known_function		no_ortholog_w_human
PA5010	waaG	20	16543.6	234	82	149	known_function		no_ortholog_w_human
PA0771	era	37	7505.48	141	175	150	known_function		no_ortholog_w_human
PA4534	PA4534	8	20348	259	59	151			no_ortholog_w_human
PA0363	coaD	28	9314.99	180	138	152	known_function		no_ortholog_w_human
PA4944	hfq	33	8172.88	156	162	153			no_ortholog_w_human
PA2991	sth	30	8585.15	168	151	154	known_function		no_ortholog_w_human
PA4655	hemH	57	3501.55	74	245	155	known_function		no_ortholog_w_human
PA2987	PA2987	9	19753.8	258	63	156		located_in_membrane_or_periplasm	no_ortholog_w_human
PA4245	rpmD	58	2999.4	72	249	157	known_function		no_ortholog_w_human
PA4934	rpsR	61	2492.6	67	257	158	known_function		no_ortholog_w_human
PA2121	PA2121	6	19701.6	261	64	159			no_ortholog_w_human
PA3153	wzx	18	15046.7	239	87	160	known_function	located_in_membrane_or_periplasm	no_ortholog_w_human
PA5050	priA	28	8869.67	181	145	161	known_function		no_ortholog_w_human
PA4559	lspA	29	8528.79	175	153	162	known_function	located_in_membrane_or_periplasm	no_ortholog_w_human
PA4669	ipk	53	4437.79	92	236	163	known_function		no_ortholog_w_human
PA0579	rpsU	55	3518.05	84	244	164	known_function		no_ortholog_w_human
PA4988	waaA	27	9250.89	189	140	165	known_function	located_in_membrane_or_periplasm	no_ortholog_w_human
PA4051	thiL	43	5561.94	120	210	166	known_function		no_ortholog_w_human
PA3490	PA3490	10	16573.2	255	80	167		located_in_membrane_or_periplasm	no_ortholog_w_human
PA1584	sdhB	34	6706.2	150	187	168	known_function	located_in_membrane_or_periplasm
PA1618	PA1618	24	10024.6	208	131	169			no_ortholog_w_human
PA2056	PA2056	6	16862.9	262	78	170			no_ortholog_w_human
PA5531	tonB	23	10619.6	216	124	171	known_function	located_in_membrane_or_periplasm	no_ortholog_w_human
PA3652	uppS	26	8900.14	196	144	172	known_function		no_ortholog_w_human
PA3745	rpsP	51	4268.03	103	237	173	known_function		no_ortholog_w_human
PA4411	murC	34	6675.72	151	190	174	known_function		no_ortholog_w_human
PA4043	ispA	52	3788.53	99	242	175	known_function		no_ortholog_w_human
PA4482	gatC	50	3909.19	105	239	176	known_function		no_ortholog_w_human
PA5243	hemB	55	2370.29	85	259	177	known_function
PA4741	rpsO	56	1991.69	82	263	178	known_function		no_ortholog_w_human
PA0770	rnc	16	12847.8	244	102	179	known_function		no_ortholog_w_human
PA2962	tmk	29	7779.14	176	170	180	known_function
PA3653	frr	43	4852.46	121	225	181	known_function		no_ortholog_w_human
PA3168	gyrA	28	7895.22	182	165	182	known_function		no_ortholog_w_human
PA4765	omlA	19	12027.2	238	111	183	known_function	located_in_membrane_or_periplasm	no_ortholog_w_human
PA5332	crc	25	8755.12	201	148	184	known_function		no_ortholog_w_human
PA3807	ndk	29	7670.35	177	172	185	known_function
PA3685	PA3685	3	16551	269	81	186			no_ortholog_w_human
PA0408	pilG	22	10529.2	223	127	187	known_function		no_ortholog_w_human
PA4240	rpsK	52	2954.31	100	250	188	known_function		no_ortholog_w_human
PA1476	ccmB	21	10571.2	229	126	189	known_function	located_in_membrane_or_periplasm	no_ortholog_w_human
PA2741	rplT	54	1405.27	89	268	190	known_function		no_ortholog_w_human
PA4740	pnp	43	4060.35	122	238	191	known_function
PA1586	sucB	35	5418.3	146	217	192	known_function		no_ortholog_w_human
PA4762	grpE	26	7801.63	197	168	193	known_function		no_ortholog_w_human
PA2619	infA	39	4534.29	132	233	194	known_function		no_ortholog_w_human
PA2376	PA2376	10	11881.5	256	112	195			no_ortholog_w_human
PA2740	pheS	44	2874.39	116	252	196	known_function		no_ortholog_w_human
PA4567	rpmA	52	1456.41	101	267	197	known_function		no_ortholog_w_human
PA4272	rplJ	49	1730.01	106	265	198	known_function		no_ortholog_w_human
PA4557	lytB	16	10089	245	129	199	known_function		no_ortholog_w_human
PA4055	ribC	35	4776.67	147	227	200	known_function		no_ortholog_w_human
PA4662	murI	24	7843.55	209	167	201	known_function		no_ortholog_w_human
PA4406	lpxC	28	6360.18	183	195	202	known_function		no_ortholog_w_human
PA4242	rpmJ	43	2709.65	123	255	203	known_function		no_ortholog_w_human
PA4747	secG	15	9826.98	247	132	204	known_function	located_in_membrane_or_periplasm	no_ortholog_w_human
PA4672	PA4672	32	5456.37	163	216	205	known_function
PA4728	folK	35	4580.59	148	232	206	known_function		no_ortholog_w_human
PA1482	ccmH	20	8739.75	235	149	207	known_function	located_in_membrane_or_periplasm	no_ortholog_w_human
PA4665	prfA	39	2945.97	133	251	208	known_function		no_ortholog_w_human
PA5163	rmlA	23	7795.26	217	169	209	known_function		no_ortholog_w_human
PA3147	wbpJ	3	11043	270	117	210			no_ortholog_w_human
PA3621	fdxA	22	7911.27	224	164	211	known_function	located_in_membrane_or_periplasm	no_ortholog_w_human
PA2608	PA2608	3	11043	271	118	212			no_ortholog_w_human
PA0350	folA	38	2748.55	137	253	213	known_function
PA1588	sucC	32	4676.02	164	228	214	known_function
PA4750	folP	30	4859.5	169	224	215	known_function		no_ortholog_w_human
PA0582	folB	34	3852.23	152	241	216	known_function		no_ortholog_w_human
PA3944	PA3944	5	10071.1	266	130	217			no_ortholog_w_human
PA4996	rfaE	24	6705.53	210	188	218	known_function		no_ortholog_w_human
PA4964	parC	22	7404.45	225	176	219	known_function		no_ortholog_w_human
PA3643	lpxB	27	5536.11	190	212	220	known_function		no_ortholog_w_human
PA1610	fabA	22	7165.56	226	179	221	known_function		no_ortholog_w_human
PA2279	arsC	12	8487.77	253	154	222	known_function		no_ortholog_w_human
PA4566	obg	17	7866.24	241	166	223	known_function		no_ortholog_w_human
PA4745	nusA	34	2723.11	153	254	224	known_function		no_ortholog_w_human
PA2497	PA2497	5	9107.3	267	142	225			no_ortholog_w_human
PA2382	lldA	27	5360.26	191	218	226	known_function
PA2329	PA2329	6	8780.76	263	147	227		located_in_membrane_or_periplasm	no_ortholog_w_human
PA1583	sdhA	28	4805.82	184	226	228	known_function	located_in_membrane_or_periplasm
PA4415	mraY	28	4610.6	185	230	229	known_function	located_in_membrane_or_periplasm	no_ortholog_w_human
PA4047	ribA	37	848.696	142	274	230	known_function		no_ortholog_w_human
PA4417	murE	28	4605.67	186	231	231	known_function		no_ortholog_w_human
PA3984	lnt	21	6672.92	230	191	232	known_function	located_in_membrane_or_periplasm	no_ortholog_w_human
PA0330	rpiA	27	4646.55	192	229	233	known_function		no_ortholog_w_human
PA3989	holA	24	5536.49	211	211	234	known_function		no_ortholog_w_human
PA3528	rnt	25	5127.9	202	220	235	known_function		no_ortholog_w_human
PA4019	PA4019	4	8452.49	268	155	236			no_ortholog_w_human
PA1705	pcrG	14	7526.86	249	174	237	known_function		no_ortholog_w_human
PA2626	trmU	18	6972.11	240	183	238	known_function
PA5552	glmU	23	5697.46	218	206	239	known_function		no_ortholog_w_human
PA4276	secE	11	7705.85	254	171	240	known_function	located_in_membrane_or_periplasm	no_ortholog_w_human
PA2499	PA2499	3	8285	272	156	241			no_ortholog_w_human
PA3644	lpxA	27	4458.28	193	235	242	known_function		no_ortholog_w_human
PA3163	cmk	30	2412.72	170	258	243	known_function		no_ortholog_w_human
PA3639	accA	20	6362.14	236	194	244	known_function		no_ortholog_w_human
PA4416	murF	28	3735.19	187	243	245	known_function		no_ortholog_w_human
PA5034	hemE	34	621.652	154	276	246	known_function
PA3935	tauD	14	6984.46	250	182	247	known_function		no_ortholog_w_human
PA3693	PA3693	2	8283	276	157	248			no_ortholog_w_human
PA3770	guaB	22	5658.22	227	207	249	known_function
PA2489	PA2489	10	7307.81	257	178	250			no_ortholog_w_human
PA2742	rpmI	32	1023.6	165	272	251	known_function		no_ortholog_w_human
PA4867	ureB	23	5174.29	219	219	252	known_function		no_ortholog_w_human
PA5065	ubiB	29	2007.42	178	262	253	known_function		no_ortholog_w_human
PA4479	mreD	13	6483.08	251	192	254	known_function	located_in_membrane_or_periplasm	no_ortholog_w_human
PA3141	wbpM	15	6259.52	248	196	255	known_function		no_ortholog_w_human
PA1720	pscG	17	5881	242	202	256	known_function	located_in_membrane_or_periplasm	no_ortholog_w_human
PA0019	def	26	3496.04	198	246	257	known_function		no_ortholog_w_human
PA4848	accC	17	5757.04	243	204	258	known_function		no_ortholog_w_human
PA1715	pscB	13	6040.14	252	200	259	known_function		no_ortholog_w_human
PA2917	PA2917	6	6700.01	264	189	260			no_ortholog_w_human
PA4366	sodB	7	6053.95	260	199	261	known_function		no_ortholog_w_human
PA1532	dnaX	23	3274.05	220	247	262	known_function		no_ortholog_w_human
PA5555	atpG	25	1775.51	203	264	263	known_function
PA2798	PA2798	6	5719.61	265	205	264			no_ortholog_w_human
PA3637	pyrG	24	2367.04	212	260	265	known_function
PA4255	rpmC	25	1104.14	204	270	266	known_function		no_ortholog_w_human
PA4408	ftsA	23	2581.98	221	256	267	known_function		no_ortholog_w_human
PA2981	lpxK	24	1485.41	213	266	268	known_function		no_ortholog_w_human
PA0456	PA0456	25	759.615	205	275	269			no_ortholog_w_human
PA2297	PA2297	3	5525	273	213	270		located_in_membrane_or_periplasm	no_ortholog_w_human
PA3883	PA3883	3	5525	274	214	271			no_ortholog_w_human
PA2630	PA2630	3	5525	275	215	272			no_ortholog_w_human
PA1155	nrdB	23	1362.08	222	269	273	known_function
PA5559	atpE	21	2237.79	231	261	274	known_function	located_in_membrane_or_periplasm	no_ortholog_w_human
PA2876	pyrF	21	1041.56	232	271	275	known_function		no_ortholog_w_human
PA4232	ssb	20	860.01	237	273	276	known_function		no_ortholog_w_human

## Sheet: Table S5b
Table S5b. A list of 28 potential drug target proteins in PAO1
Essential_protein	Symbol	Degree	Betweenness	Rank_degree	Rank_betweenness	Rank_Overall
PA5240	trxA	56	42299.5	75	21	36
PA1475	ccmA	52	74146.8	93	5	37
PA4403	secA	52	57227.5	94	11	40
PA4412	murG	46	38234.1	110	25	48
PA5358	ubiA	56	20051	78	61	51
PA0594	surA	41	47277.6	127	15	53
PA4997	msbA	32	39641.2	157	24	72
PA5069	tatB	25	19811.2	199	62	116
PA3809	fdx2	26	17233.3	194	75	122
PA0973	oprL	23	19568.3	215	65	131
PA4407	ftsZ	29	12425.6	174	107	132
PA1479	ccmE	24	14426.1	207	91	141
PA0972	tolB	26	11875.2	195	113	145
PA3153	wzx	18	15046.7	239	87	160
PA4559	lspA	29	8528.79	175	153	162
PA4988	waaA	27	9250.89	189	140	165
PA5531	tonB	23	10619.6	216	124	171
PA4765	omlA	19	12027.2	238	111	183
PA1476	ccmB	21	10571.2	229	126	189
PA4747	secG	15	9826.98	247	132	204
PA1482	ccmH	20	8739.75	235	149	207
PA3621	fdxA	22	7911.27	224	164	211
PA4415	mraY	28	4610.6	185	230	229
PA3984	lnt	21	6672.92	230	191	232
PA4276	secE	11	7705.85	254	171	240
PA4479	mreD	13	6483.08	251	192	254
PA1720	pscG	17	5881	242	202	256
PA5559	atpE	21	2237.79	231	261	274
