# Supplementary material for: Prediction and Analysis of the Protein Interactome in Pseudomonas aeruginosa to Enable Network-Based Drug Target Selection
Source: PLoS One. 2012 Jul 24;7(7):e41202. doi: 10.1371/journal.pone.0041202 (PMC3404098; doi:10.1371/journal.pone.0041202)
Supplement: Table S6 — Identified modules, over-represented functions of their protein members, and potential modular drug targets. All identified modules are listed in Table S6A. Functional enrichment of module members is shown in Table S6B. And essential modules are ranked in Table S6C. (XLSX) [file pone.0041202.s009.xlsx]

## Sheet: Table S6a
Table S6a. A list of modules identified from the high-confidence network
Module	Score_MCODE	Node#	Edge#	GeneList	Essential#	Essential%	Have_Drug_targets?	Have_functional_enrichment?	hubs#	hubs%	bottlenecks#	bottlenecks%
9	2.333	6	14	PA4047*, PA0024*, PA4529*, PA4056*, PA4669*, PA5243*,	6	1		T	6	1	3	0.5
15	1.833	6	11	PA1057*, PA1054, PA1055*, PA1058*, PA1059*, PA1056*,	5	0.833333			0	0	0	0
2	7.667	30	230	PA4251*, PA5338*, PA3656*, PA4259*, PA4240*, PA4741*, PA5570*, PA0579*, PA4258*, PA4935, PA3162*, PA4242*, PA4433*, PA4432, PA4243, PA4275*, PA4271*, PA4267*, PA2741*, PA2812, PA4241*, PA2975, PA4934*, PA5049*, PA3742, PA4244*, PA3806, PA4937, PA4238*, PA4740*,	22	0.733333	1	T	30	1	17	0.566667
1	8.773	22	193	PA4239*, PA4568*, PA0336, PA4253*, PA4563*, PA4252*, PA5315*, PA4264*, PA4254*, PA4237*, PA4263, PA4247*, PA4273*, PA4248*, PA4256*, PA4245*, PA4249, PA4257*, PA4261, PA4262, PA4246, PA2840,	15	0.681818		T	22	1	18	0.818182
59	1	3	3	PA3828*, PA3831, PA3827*,	2	0.666667			1	0.333333	0	0
67	1	3	3	PA4460*, PA4461, PA4459*,	2	0.666667			0	0	1	0.333333
106	1	3	3	PA0406, PA0404*, PA0405*,	2	0.666667			0	0	0	0
4	4.25	56	238	PA3151*, PA0293, PA0904*, PA1326, PA5039*, PA1585*, PA4695, PA0342*, PA4043*, PA0350*, PA0582*, PA4044*, PA0551*, PA5034*, PA4051*, PA4053, PA0593*, PA5516, PA5259*, PA1778*, PA3653*, PA4408*, PA4417*, PA4413*, PA4412*, PA1104, PA1443, PA1102, PA1077, PA1087, PA1085, PA1081, PA1082, PA1084, PA1446, PA1449, PA1452, PA1086, PA1083, PA1079, PA4415*, PA4416*, PA4414, PA4409, PA4420, PA4407*, PA4760, …	29	0.517857		T	48	0.857143	30	0.535714
7	3.083	24	74	PA5569, PA4745*, PA3134*, PA4484*, PA3861, PA3745*, PA2743, PA2622*, PA4250*, PA4807, PA5316*, PA4274*, PA2071, PA4567*, PA2970, PA4268, PA4270*, PA4269, PA4272*, PA0382, PA3981, PA4932, PA0456*, PA4260,	12	0.5	2	T	24	1	10	0.416667
23	1.5	4	6	PA3801, PA3799*, PA3800, PA3803*,	2	0.5			0	0	0	0
47	1.25	4	5	PA2255, PA2254, PA2256*, PA2257*,	2	0.5			0	0	0	0
50	1.25	4	5	PA1548*, PA1547*, PA1549, PA1551,	2	0.5			0	0	0	0
51	1.25	4	5	PA0720, PA0723*, PA0715*, PA0726,	2	0.5			0	0	1	0.25
54	1.167	6	7	PA3266*, PA1097, PA3192, PA5332*, PA0607*, PA3391,	3	0.5		T	5	0.833333	5	0.833333
31	1.429	7	10	PA0750, PA4234, PA0966, PA4232*, PA3138, PA4931*, PA1529*,	3	0.428571		T	4	0.571429	3	0.428571
6	3.25	8	26	PA1692*, PA1694, PA1690, PA1691*, PA1693, PA1695, PA1696*, PA1697,	3	0.375		T	0	0	0	0
56	1.125	8	9	PA2536, PA2537*, PA2539, PA1562, PA3195, PA2153*, PA0330*, PA1321,	3	0.375		T	3	0.375	3	0.375
57	1	3	3	PA2982, PA2979*, PA2983,	1	0.333333			1	0.333333	1	0.333333
58	1	3	3	PA1481, PA1479*, PA1480,	1	0.333333		T	1	0.333333	1	0.333333
63	1	3	3	PA4453, PA4452*, PA4456,	1	0.333333			0	0	0	0
68	1	3	3	PA4458, PA4454, PA4457*,	1	0.333333			0	0	0	0
83	1	3	3	PA2069*, PA2066, PA2067,	1	0.333333			0	0	0	0
94	1	3	3	PA4359, PA4357*, PA4358,	1	0.333333			0	0	0	0
96	1	3	3	PA4097, PA4096, PA4098*,	1	0.333333			0	0	1	0.333333
102	1	3	3	PA2057, PA2060*, PA2058,	1	0.333333			0	0	0	0
3	4.31	100	431	PA3996*, PA5065*, PA4750*, PA3814*, PA4524, PA1004, PA4565, PA1750, PA5066, PA5429, PA3537, PA5143, PA2943, PA3736, PA2709, PA5119*, PA0782, PA5495, PA0895, PA1794*, PA4768*, PA4744*, PA1796*, PA4670, PA3643*, PA2981*, PA4410, PA2977*, PA4988*, PA3541, PA3549, PA3548, PA3540, PA3550, PA3546, PA3543, PA3545, PA4954, PA4953, PA1457, PA0175, PA0178, PA0177, PA5361, PA0928, PA0464, PA4777, PA5360, PA…	30	0.3	1	T	77	0.77	46	0.46
5	3.761	117	440	PA4602*, PA1180, PA1444, PA0773, PA0837, PA4482*, PA2744, PA3525, PA5213, PA5413, PA0650, PA4694, PA5140, PA5171, PA4976, PA5203, PA0432*, PA0399, PA3113, PA0245, PA0517*, PA0518, PA0516, PA0519, PA1588*, PA1584*, PA5556*, PA3011, PA1587, PA0266, PA5206, PA3118, PA5067*, PA4569, PA4006, PA0407*, PA0504, PA1281, PA4055*, PA4919, PA4730, PA4054, PA5320*, PA2025, PA3977, PA3976, PA1674, PA2944, PA39…	35	0.299145	1	T	88	0.752137	49	0.418803
12	2.149	101	217	PA5321*, PA5420, PA5240*, PA4761, PA4848*, PA3639*, PA1609, PA2968, PA3725, PA2961, PA4052*, PA3989*, PA3743*, PA3744*, PA0770*, PA0771*, PA2619*, PA3482, PA2740*, PA1002, PA3165, PA0651, PA0402, PA1162, PA3769, PA3637*, PA4646, PA0401, PA1543, PA3068, PA0546, PA3168*, PA5239*, PA3308, PA0963, PA2612*, PA0905, PA4920, PA4729, PA5063*, PA2903, PA2906, PA2909, PA2907, PA2904, PA2905, PA1272, PA1274…	28	0.277228	3	T	62	0.613861	50	0.49505
20	1.625	8	13	PA3636*, PA2003, PA2007*, PA2008, PA2508, PA2507, PA0230, PA4125,	2	0.25		T	5	0.625	3	0.375
29	1.5	4	6	PA4426, PA4422, PA4423, PA4425*,	1	0.25			0	0	1	0.25
113	1	4	4	PA0639, PA0637*, PA0636, PA0640,	1	0.25			0	0	0	0
22	1.571	77	121	PA0019*, PA3984*, PA4138, PA3700*, PA1642, PA3083, PA3088, PA3087, PA0649, PA4892*, PA1987*, PA1990, PA1988, PA1986, PA5016*, PA3112*, PA0835, PA2344*, PA1950, PA1948, PA1783, PA1782, PA0073, PA1339, PA3442, PA3445, PA3444, PA3446, PA3443, PA4910, PA4912, PA4909, PA4911, PA4908, PA1341, PA2351, PA1246, PA1250, PA1248, PA1247, PA3821, PA3820*, PA3822*, PA3824, PA1715*, PA3405, PA3407, PA3408, PA22…	15	0.194805		T	14	0.181818	28	0.363636
19	1.654	26	43	PA0288, PA5092, PA2444, PA2443, PA4588, PA4449, PA5322, PA1816*, PA0944, PA0403, PA2964, PA2965*, PA2962*, PA2616, PA1013, PA3807*, PA0945, PA5426, PA3686, PA3751, PA5379, PA5415, PA3167, PA1795*, PA3107, PA4442,	5	0.192308		T	20	0.769231	10	0.384615
13	2.112	143	302	PA1706, PA4276*, PA1720*, PA1724*, PA1722*, PA3805, PA1708, PA1701*, PA1699*, PA1704, PA1702, PA1698, PA3802, PA3987, PA4385, PA3337, PA2013*, PA1384, PA3582, PA4678, PA2617*, PA3007, PA4445, PA4403*, PA1719, PA1717, PA1716, PA3746, PA0681, PA0687, PA0682, PA0686, PA0685, PA3879, PA3874, PA3873, PA2519, PA4227, PA4230*, PA4223, PA4503, PA4506, PA4505, PA4504, PA4502, PA4229, PA4226, PA4222, PA423…	25	0.174825	1	T	67	0.468531	49	0.342657
30	1.5	6	9	PA2521, PA0970*, PA0427, PA2522, PA2520, PA2523,	1	0.166667		T	0	0	0	0
36	1.333	6	8	PA2157, PA2154, PA2156*, PA2159, PA2158, PA2155,	1	0.166667			0	0	1	0.166667
18	1.714	7	12	PA2244, PA2232, PA2233, PA2234, PA2237, PA2243, PA2241*,	1	0.142857			0	0	0	0
37	1.286	14	18	PA0610*, PA4581, PA0297, PA0304, PA0300, PA0298, PA3327, PA3334, PA3329, PA3333, PA2969, PA2584*, PA2586, PA5374,	2	0.142857		T	2	0.142857	3	0.214286
38	1.286	7	9	PA4114, PA4867*, PA4189, PA1984, PA4513, PA5312, PA0265,	1	0.142857		T	2	0.285714	3	0.428571
44	1.25	12	15	PA1257, PA1259, PA1258, PA4710, PA4708, PA4707, PA4706, PA0860, PA2350, PA1475*, PA5479, PA0889,	1	0.0833333			1	0.0833333	4	0.333333
32	1.4	15	21	PA3876, PA3878, PA3397, PA4812, PA4810, PA0854, PA2250, PA1498, PA4153, PA0552, PA0548, PA1787, PA1586*, PA1580, PA3872,	1	0.0666667		T	9	0.6	8	0.533333
11	2.15	20	43	PA2925, PA0281, PA0282, PA1477*, PA0301, PA0302, PA4228, PA5454, PA5452, PA5450, PA4158, PA4160, PA4161, PA2926, PA0280, PA3609, PA0374, PA1073, PA1070, PA1946,	1	0.05		T	9	0.45	12	0.6
8	2.857	7	20	PA3557, PA3556, PA3552, PA3554, PA3555, PA3559, PA3553,	0	0			0	0	3	0.428571
10	2.333	6	14	PA3508, PA3509, PA3511, PA3506, PA3510, PA3514,	0	0			0	0	1	0.166667
14	2	5	10	PA4086, PA4083, PA4085, PA4081, PA4084,	0	0		T	0	0	0	0
16	1.8	5	9	PA1784, PA1777, PA1779, PA1780, PA1781,	0	0		T	0	0	0	0
17	1.8	5	9	PA0699, PA0692, PA0693, PA0695, PA0701,	0	0			0	0	2	0.4
21	1.6	5	8	PA1903, PA1901, PA1904, PA1905, PA1902,	0	0			0	0	1	0.2
24	1.5	4	6	PA2343, PA2338, PA2339, PA2337,	0	0			1	0.25	3	0.75
25	1.5	4	6	PA3364, PA3366, PA3365, PA3362,	0	0			0	0	0	0
26	1.5	4	6	PA0897, PA0896, PA0898, PA0899,	0	0		T	0	0	1	0.25
27	1.5	4	6	PA4621, PA4618, PA4619, PA4620,	0	0			0	0	0	0
28	1.5	4	6	PA3314, PA3313, PA3315, PA3316,	0	0			0	0	1	0.25
33	1.4	5	7	PA4864, PA4868, PA4865, PA4863, PA4866,	0	0		T	1	0.2	0	0
34	1.4	5	7	PA2676, PA2674, PA2678, PA2677, PA2675,	0	0			0	0	2	0.4
35	1.333	9	12	PA4149, PA2323, PA2320, PA2322, PA2321, PA3193, PA4151, PA4152, PA4148,	0	0			2	0.222222	6	0.666667
39	1.25	4	5	PA0176, PA0179, PA0180, PA0174,	0	0			0	0	0	0
40	1.25	4	5	PA0410, PA0413, PA0409, PA4307,	0	0		T	1	0.25	2	0.5
41	1.25	4	5	PA0510, PA0513, PA0509, PA0515,	0	0			0	0	0	0
42	1.25	4	5	PA0766, PA0763, PA0764, PA0765,	0	0		T	0	0	0	0
43	1.25	4	5	PA5001, PA5004, PA5005, PA5002,	0	0			0	0	0	0
45	1.25	4	5	PA0619, PA0617, PA0618, PA0621,	0	0			0	0	0	0
46	1.25	4	5	PA5135, PA5133, PA5136, PA5134,	0	0			0	0	1	0.25
48	1.25	4	5	PA2129, PA2132, PA2130, PA2128,	0	0		T	0	0	1	0.25
49	1.25	4	5	PA2092, PA2089, PA2091, PA2090,	0	0			0	0	0	0
52	1.25	4	5	PA0204, PA0203, PA0205, PA0206,	0	0			0	0	0	0
53	1.2	5	6	PA2113, PA2112, PA2110, PA2114, PA2111,	0	0			0	0	1	0.2
55	1.143	7	8	PA0694, PA4591, PA4594, PA4592, PA5160, PA5157, PA5158,	0	0			0	0	2	0.285714
60	1	3	3	PA1684, PA1682, PA1683,	0	0			0	0	0	0
61	1	4	4	PA3418, PA4402, PA4007, PA1337,	0	0		T	3	0.75	2	0.5
62	1	3	3	PA2165, PA2144, PA2160,	0	0			0	0	1	0.333333
64	1	3	3	PA3914, PA3915, PA3917,	0	0			0	0	0	0
65	1	3	3	PA3395, PA3392, PA3394,	0	0		T	0	0	1	0.333333
66	1	3	3	PA0589, PA0590, PA0592,	0	0			0	0	0	0
69	1	3	3	PA1461, PA1460, PA1458,	0	0			0	0	1	0.333333
70	1	3	3	PA0074, PA0090, PA1665,	0	0			1	0.333333	3	1
71	1	4	4	PA4975, PA4978, PA4979, PA4980,	0	0			0	0	0	0
72	1	3	3	PA0588, PA0587, PA0586,	0	0			0	0	0	0
73	1	3	3	PA0096, PA0095, PA0098,	0	0			0	0	0	0
74	1	3	3	PA4144, PA4142, PA4143,	0	0			0	0	1	0.333333
75	1	3	3	PA3698, PA3695, PA3697,	0	0			0	0	0	0
76	1	3	3	PA3684, PA3682, PA3683,	0	0			0	0	1	0.333333
77	1	3	3	PA3282, PA3281, PA3284,	0	0			0	0	0	0
78	1	3	3	PA2599, PA2597, PA2600,	0	0			0	0	0	0
79	1	3	3	PA0630, PA0628, PA0632,	0	0			0	0	0	0
80	1	3	3	PA3937, PA3936, PA3938,	0	0			0	0	0	0
81	1	3	3	PA4652, PA4648, PA4649,	0	0			0	0	0	0
82	1	3	3	PA4088, PA4089, PA4087,	0	0			0	0	1	0.333333
84	1	3	3	PA0752, PA0751, PA0754,	0	0			0	0	0	0
85	1	3	3	PA0112, PA0113, PA0114,	0	0			0	0	0	0
86	1	3	3	PA1088, PA1089, PA1090,	0	0			0	0	0	0
87	1	3	3	PA5458, PA5455, PA5459,	0	0			0	0	0	0
88	1	3	3	PA5188, PA5185, PA5187,	0	0			0	0	0	0
89	1	3	3	PA5351, PA5349, PA5350,	0	0			0	0	0	0
90	1	3	3	PA5237, PA5236, PA5238,	0	0			0	0	0	0
91	1	3	3	PA5166, PA5167, PA5169,	0	0			0	0	1	0.333333
92	1	3	3	PA4860, PA4859, PA4861,	0	0			0	0	1	0.333333
93	1	3	3	PA4398, PA4396, PA4399,	0	0			0	0	0	0
95	1	3	3	PA4322, PA4317, PA4319,	0	0			0	0	0	0
97	1	3	3	PA3706, PA3702, PA3708,	0	0			0	0	0	0
98	1	3	3	PA3500, PA3503, PA3499,	0	0			0	0	1	0.333333
99	1	3	3	PA2728, PA2725, PA2727,	0	0			0	0	1	0.333333
100	1	3	3	PA2142, PA2140, PA2141,	0	0			0	0	1	0.333333
101	1	3	3	PA2099, PA2097, PA2098,	0	0			0	0	0	0
103	1	3	3	PA1517, PA1515, PA1514,	0	0			0	0	1	0.333333
104	1	4	4	PA1021, PA1022, PA1024, PA1023,	0	0			0	0	0	0
105	1	3	3	PA0704, PA0702, PA0703,	0	0			0	0	0	0
107	1	3	3	PA0221, PA0219, PA0220,	0	0			0	0	0	0
108	1	4	4	PA4490, PA4487, PA4492, PA4488,	0	0			0	0	0	0
109	1	4	4	PA3759, PA3761, PA3757, PA3760,	0	0			0	0	1	0.25
110	1	4	4	PA3251, PA3252, PA3250, PA3253,	0	0			0	0	0	0
111	1	3	3	PA0229, PA4628, PA3000,	0	0		T	0	0	1	0.333333
112	1	3	3	PA1523, PA1525, PA1524,	0	0			0	0	0	0
*: essential proteins
A total of 274 essential genes are detected among modules
A total of 510 hubs in the high-conf network are detected among modules!
A total of 407 bottlenecks in the high-conf network are detected among modules!

## Sheet: Table S6b
Table S6b. Enriched functions by proteins in identified modules
Module#	GO_term	GO_description	Category	P-value
mod1	GO:0044267	cellular protein metabolic process	P	1.99549e-23
mod11	GO:0006810	transport	P	6.48e-21
mod5	GO:0006520	cellular amino acid metabolic process	P	1.03401e-20
mod6	GO:0030254	protein secretion by the type III secretion system	P	2.54477e-20
mod2	GO:0044267	cellular protein metabolic process	P	4.54728e-20
mod4	GO:0001539	ciliary or flagellar motility	P	2.47507e-18
mod32	GO:0006091	generation of precursor metabolites and energy	P	2.14066e-15
mod7	GO:0044267	cellular protein metabolic process	P	5.66307e-15
mod3	GO:0006119	oxidative phosphorylation	P	1.05539e-13
mod19	GO:0009117	nucleotide metabolic process	P	2.39321e-12
mod4	GO:0006928	cellular component movement	P	3.72179e-12
mod31	GO:0006259	DNA metabolic process	P	7.64961e-12
mod3	GO:0006520	cellular amino acid metabolic process	P	9.7611e-12
mod4	GO:0051188	cofactor biosynthetic process	P	1.49337e-11
mod20	GO:0044248	cellular catabolic process	P	1.53862e-11
mod6	GO:0046903	secretion	P	1.74022e-11
mod19	GO:0006520	cellular amino acid metabolic process	P	2.32176e-10
mod3	GO:0051188	cofactor biosynthetic process	P	2.87546e-10
mod31	GO:0006281	DNA repair	P	1.26372e-09
mod5	GO:0051188	cofactor biosynthetic process	P	6.92517e-09
mod4	GO:0009296	flagellum assembly	P	8.34837e-09
mod9	GO:0051188	cofactor biosynthetic process	P	8.91739e-09
mod14	GO:0006928	cellular component movement	P	1.14652e-08
mod42	GO:0042121	alginic acid biosynthetic process	P	1.21987e-07
mod48	GO:0006928	cellular component movement	P	4.5606e-07
mod3	GO:0008137	NADH dehydrogenase (ubiquinone) activity	F	5.53623e-07
mod58	GO:0017004	cytochrome complex assembly	P	7.297e-07
mod32	GO:0006099	tricarboxylic acid cycle	P	8.51051e-07
mod26	GO:0006527	arginine catabolic process	P	1.4594e-06
mod40	GO:0006935	chemotaxis	P	1.79418e-06
mod13	GO:0046903	secretion	P	2.11252e-06
mod30	GO:0006810	transport	P	4.07024e-06
mod31	GO:0006260	DNA replication	P	5.97127e-06
mod5	GO:0000160	two-component signal transduction system (phosphorelay)	P	8.55936e-06
mod19	GO:0006163	purine nucleotide metabolic process	P	8.98226e-06
mod19	GO:0009152	purine ribonucleotide biosynthetic process	P	8.98226e-06
mod12	GO:0051188	cofactor biosynthetic process	P	1.02385e-05
mod26	GO:0008791	arginine N-succinyltransferase activity	F	1.14329e-05
mod26	GO:0016748	succinyltransferase activity	F	1.14329e-05
mod42	GO:0016989	sigma factor antagonist activity	F	1.14329e-05
mod12	GO:0009117	nucleotide metabolic process	P	1.27838e-05
mod31	GO:0006310	DNA recombination	P	1.34523e-05
mod13	GO:0009117	nucleotide metabolic process	P	1.42197e-05
mod56	GO:0006091	generation of precursor metabolites and energy	P	2.1919e-05
mod26	GO:0006520	cellular amino acid metabolic process	P	2.44155e-05
mod61	GO:0006520	cellular amino acid metabolic process	P	2.44155e-05
mod2	GO:0015935	small ribosomal subunit	C	2.81445e-05
mod9	GO:0009231	riboflavin biosynthetic process	P	3.63832e-05
mod1	GO:0015934	large ribosomal subunit	C	4.06546e-05
mod20	GO:0006572	tyrosine catabolic process	P	4.07492e-05
mod3	GO:0006535	cysteine biosynthetic process from serine	P	4.11698e-05
mod3	GO:0009245	lipid A biosynthetic process	P	4.11698e-05
mod33	GO:0009039	urease activity	F	5.70529e-05
mod4	GO:0006935	chemotaxis	P	6.09597e-05
mod11	GO:0015419	sulfate transmembrane-transporting ATPase activity	F	6.2123e-05
mod20	GO:0006559	L-phenylalanine catabolic process	P	6.78206e-05
mod3	GO:0006091	generation of precursor metabolites and energy	P	6.83793e-05
mod13	GO:0006163	purine nucleotide metabolic process	P	7.32397e-05
mod13	GO:0009152	purine ribonucleotide biosynthetic process	P	7.32397e-05
mod2	GO:0016070	RNA metabolic process	P	8.98113e-05
mod42	GO:0045449	regulation of transcription	P	9.58728e-05
mod5	GO:0006544	glycine metabolic process	P	0.000102719
mod5	GO:0006566	threonine metabolic process	P	0.000102719
mod5	GO:0006563	L-serine metabolic process	P	0.000102719
mod13	GO:0006520	cellular amino acid metabolic process	P	0.000118397
mod31	GO:0009381	excinuclease ABC activity	F	0.000119655
mod22	GO:0044248	cellular catabolic process	P	0.000143546
mod42	GO:0006355	regulation of transcription, DNA-dependent	P	0.000151046
mod3	GO:0015986	ATP synthesis coupled proton transport	P	0.000153347
mod58	GO:0006091	generation of precursor metabolites and energy	P	0.000158013
mod65	GO:0006091	generation of precursor metabolites and energy	P	0.000158013
mod3	GO:0000160	two-component signal transduction system (phosphorelay)	P	0.000184491
mod11	GO:0009103	lipopolysaccharide biosynthetic process	P	0.000185425
mod111	GO:0006810	transport	P	0.000208472
mod3	GO:0000105	histidine biosynthetic process	P	0.000248755
mod16	GO:0008152	metabolic process	P	0.000267106
mod33	GO:0008152	metabolic process	P	0.000267106
mod22	GO:0046903	secretion	P	0.000274412
mod7	GO:0006424	glutamyl-tRNA aminoacylation	P	0.000398683
mod33	GO:0006807	nitrogen compound metabolic process	P	0.000411015
mod4	GO:0005198	structural molecule activity	F	0.000476226
mod7	GO:0016070	RNA metabolic process	P	0.000487036
mod3	GO:0050896	response to stimulus	P	0.000558201
mod20	GO:0019439	aromatic compound catabolic process	P	0.000609453
mod13	GO:0044248	cellular catabolic process	P	0.000615252
mod5	GO:0006560	proline metabolic process	P	0.0006953
mod5	GO:0006525	arginine metabolic process	P	0.0006953
mod22	GO:0006886	intracellular protein transport	P	0.000711701
mod54	GO:0006355	regulation of transcription, DNA-dependent	P	0.000718211
mod19	GO:0015949	nucleobase, nucleoside and nucleotide interconversion	P	0.000777349
mod38	GO:0008152	metabolic process	P	0.000893857
mod12	GO:0016070	RNA metabolic process	P	0.000942899
mod48	GO:0006457	protein folding	P	0.000956205
mod37	GO:0006355	regulation of transcription, DNA-dependent	P	0.000986083
High-light indicates modules that contain know drug targets.

## Sheet: Table S6c
Table S6c. Rank prioritized potential modular drug targets
Module	GeneList	Essential#	Have_Drug_targets?	Have_functional_enrichment?	hubs#	bottlenecks#	Node#	Essential%	hubs%	bottlenecks%	Have_functional_enrichment?	Combined_score
1	PA4239*, PA4568*, PA0336, PA4253*, PA4563*, PA4252*, PA5315*, PA4264*, PA4254*, PA4237*, PA4263, PA4247*, PA4273*, PA4248*, PA4256*, PA4245*, PA4249, PA4257*, PA4261, PA4262, PA4246, PA2840,	15		T	22	18	22	0.681818	1	0.818182	1	3.5
9	PA4047*, PA0024*, PA4529*, PA4056*, PA4669*, PA5243*,	6		T	6	3	6	1	1	0.5	1	3.5
2	PA4251*, PA5338*, PA3656*, PA4259*, PA4240*, PA4741*, PA5570*, PA0579*, PA4258*, PA4935, PA3162*, PA4242*, PA4433*, PA4432, PA4243, PA4275*, PA4271*, PA4267*, PA2741*, PA2812, PA4241*, PA2975, PA4934*, PA5049*, PA3742, PA4244*, PA3806, PA4937, PA4238*, PA4740*,	22	1	T	30	17	30	0.733333	1	0.566667	1	3.3
54	PA3266*, PA1097, PA3192, PA5332*, PA0607*, PA3391,	3		T	5	5	6	0.5	0.833333	0.833333	1	3.16667
7	PA5569, PA4745*, PA3134*, PA4484*, PA3861, PA3745*, PA2743, PA2622*, PA4250*, PA4807, PA5316*, PA4274*, PA2071, PA4567*, PA2970, PA4268, PA4270*, PA4269, PA4272*, PA0382, PA3981, PA4932, PA0456*, PA4260,	12	2	T	24	10	24	0.5	1	0.416667	1	2.91667
4	PA3151*, PA0293, PA0904*, PA1326, PA5039*, PA1585*, PA4695, PA0342*, PA4043*, PA0350*, PA0582*, PA4044*, PA0551*, PA5034*, PA4051*, PA4053, PA0593*, PA5516, PA5259*, PA1778*, PA3653*, PA4408*, PA4417*, PA4413*, PA4412*, PA1104, PA1443, PA1102, PA1077, PA1087, PA1085, PA1081, PA1082, PA1084, PA1446, PA1449, PA1452, PA1086, PA1083, PA1079, PA4415*, PA4416*, PA4414, PA4409, PA4420, PA4407*, PA4760, …	29		T	48	30	56	0.517857	0.857143	0.535714	1	2.91071
3	PA3996*, PA5065*, PA4750*, PA3814*, PA4524, PA1004, PA4565, PA1750, PA5066, PA5429, PA3537, PA5143, PA2943, PA3736, PA2709, PA5119*, PA0782, PA5495, PA0895, PA1794*, PA4768*, PA4744*, PA1796*, PA4670, PA3643*, PA2981*, PA4410, PA2977*, PA4988*, PA3541, PA3549, PA3548, PA3540, PA3550, PA3546, PA3543, PA3545, PA4954, PA4953, PA1457, PA0175, PA0178, PA0177, PA5361, PA0928, PA0464, PA4777, PA5360, PA…	30	1	T	77	46	100	0.3	0.77	0.46	1	2.53
5	PA4602*, PA1180, PA1444, PA0773, PA0837, PA4482*, PA2744, PA3525, PA5213, PA5413, PA0650, PA4694, PA5140, PA5171, PA4976, PA5203, PA0432*, PA0399, PA3113, PA0245, PA0517*, PA0518, PA0516, PA0519, PA1588*, PA1584*, PA5556*, PA3011, PA1587, PA0266, PA5206, PA3118, PA5067*, PA4569, PA4006, PA0407*, PA0504, PA1281, PA4055*, PA4919, PA4730, PA4054, PA5320*, PA2025, PA3977, PA3976, PA1674, PA2944, PA39…	35	1	T	88	49	117	0.299145	0.752137	0.418803	1	2.47009
31	PA0750, PA4234, PA0966, PA4232*, PA3138, PA4931*, PA1529*,	3		T	4	3	7	0.428571	0.571429	0.428571	1	2.42857
12	PA5321*, PA5420, PA5240*, PA4761, PA4848*, PA3639*, PA1609, PA2968, PA3725, PA2961, PA4052*, PA3989*, PA3743*, PA3744*, PA0770*, PA0771*, PA2619*, PA3482, PA2740*, PA1002, PA3165, PA0651, PA0402, PA1162, PA3769, PA3637*, PA4646, PA0401, PA1543, PA3068, PA0546, PA3168*, PA5239*, PA3308, PA0963, PA2612*, PA0905, PA4920, PA4729, PA5063*, PA2903, PA2906, PA2909, PA2907, PA2904, PA2905, PA1272, PA1274…	28	3	T	62	50	101	0.277228	0.613861	0.49505	1	2.38614
20	PA3636*, PA2003, PA2007*, PA2008, PA2508, PA2507, PA0230, PA4125,	2		T	5	3	8	0.25	0.625	0.375	1	2.25
56	PA2536, PA2537*, PA2539, PA1562, PA3195, PA2153*, PA0330*, PA1321,	3		T	3	3	8	0.375	0.375	0.375	1	2.125
58	PA1481, PA1479*, PA1480,	1		T	1	1	3	0.333333	0.333333	0.333333	1	2
6	PA1692*, PA1694, PA1690, PA1691*, PA1693, PA1695, PA1696*, PA1697,	3		T	0	0	8	0.375	0	0	1	1.375
59	PA3828*, PA3831, PA3827*,	2			1	0	3	0.666667	0.333333	0		1
67	PA4460*, PA4461, PA4459*,	2			0	1	3	0.666667	0	0.333333		1
57	PA2982, PA2979*, PA2983,	1			1	1	3	0.333333	0.333333	0.333333		1
15	PA1057*, PA1054, PA1055*, PA1058*, PA1059*, PA1056*,	5			0	0	6	0.833333	0	0		0.833333
51	PA0720, PA0723*, PA0715*, PA0726,	2			0	1	4	0.5	0	0.25		0.75
106	PA0406, PA0404*, PA0405*,	2			0	0	3	0.666667	0	0		0.666667
96	PA4097, PA4096, PA4098*,	1			0	1	3	0.333333	0	0.333333		0.666667
23	PA3801, PA3799*, PA3800, PA3803*,	2			0	0	4	0.5	0	0		0.5
47	PA2255, PA2254, PA2256*, PA2257*,	2			0	0	4	0.5	0	0		0.5
50	PA1548*, PA1547*, PA1549, PA1551,	2			0	0	4	0.5	0	0		0.5
29	PA4426, PA4422, PA4423, PA4425*,	1			0	1	4	0.25	0	0.25		0.5
63	PA4453, PA4452*, PA4456,	1			0	0	3	0.333333	0	0		0.333333
68	PA4458, PA4454, PA4457*,	1			0	0	3	0.333333	0	0		0.333333
83	PA2069*, PA2066, PA2067,	1			0	0	3	0.333333	0	0		0.333333
94	PA4359, PA4357*, PA4358,	1			0	0	3	0.333333	0	0		0.333333
102	PA2057, PA2060*, PA2058,	1			0	0	3	0.333333	0	0		0.333333
113	PA0639, PA0637*, PA0636, PA0640,	1			0	0	4	0.25	0	0		0.25
*: essential proteins
