# Supplementary material for: Prediction and Analysis of the Protein Interactome in Pseudomonas aeruginosa to Enable Network-Based Drug Target Selection
Source: PLoS One. 2012 Jul 24;7(7):e41202. doi: 10.1371/journal.pone.0041202 (PMC3404098; doi:10.1371/journal.pone.0041202)
Supplement: Table S7 — A summary of human- PA PPIs. 12 human-PA PPIs are listed in Table S7A, and interacting partners of proteins involved in human-PA PPIs from PA and human are listed in Table S7B and S7C, respectively. (XLSX) [file pone.0041202.s010.xlsx]

## Sheet: Table S7a
Table S7a. human-pseudomonas interactions.
Human_protein	Human_protein_name	Pseudomonas_protein	Pseudomonas_protein_name	PA_protein_description
YWHAH	tyrosine 3-monooxygenase/tryptophan 5-monooxygenase activation protein, eta polypeptide	PA3841	exoS	exoenzyme S
IFNG	interferon, gamma	PA1777	oprF	Major porin and structural outer membrane porin OprF precursor
YWHAG	tyrosine 3-monooxygenase/tryptophan 5-monooxygenase activation protein, gamma polypeptide	PA3841	exoS	exoenzyme S
YWHAQ	tyrosine 3-monooxygenase/tryptophan 5-monooxygenase activation protein, theta polypeptide	PA3841	exoS	exoenzyme S
SFN	stratifin	PA3841	exoS	exoenzyme S
RAC1	ras-related C3 botulinum toxin substrate 1 (rho family, small GTP binding protein Rac1)	PA3841	exoS	exoenzyme S
RAC1	ras-related C3 botulinum toxin substrate 1 (rho family, small GTP binding protein Rac1)	PA3841	exoS	exoenzyme S
YWHAB	tyrosine 3-monooxygenase/tryptophan 5-monooxygenase activation protein, beta polypeptide	PA3841	exoS	exoenzyme S
YWHAZ	tyrosine 3-monooxygenase/tryptophan 5-monooxygenase activation protein, zeta polypeptide	PA3841	exoS	exoenzyme S
YWHAE	tyrosine 3-monooxygenase/tryptophan 5-monooxygenase activation protein, epsilon polypeptide	PA3841	exoS	exoenzyme S
F11	coagulation factor XI	PA2755	eco	ecotin
F10	coagulation factor X	PA2755	eco	ecotin

## Sheet: Table S7b
Table S7b. Interacting partners of proteins involved in human-pseudomonas interactions.
Protein_1	Name_1	Gene_1_description	Protein_2	Name_2	Gene_2_description	Protein_1_Function	Protein_2_Function
PA1777	oprF	Major porin and structural outer membrane porin OprF precursor	PA1779	PA1779	assimilatory nitrate reductase	GO:0016020 : membrane, GO:0006810 : transport	GO:0008152 : metabolic process
PA1777	oprF	Major porin and structural outer membrane porin OprF precursor	PA1780	nirD	assimilatory nitrite reductase small subunit	GO:0016020 : membrane, GO:0006810 : transport	GO:0008720 : D-lactate dehydrogenase activity, GO:0008152 : metabolic process, GO:0006807 : nitrogen compound metabolic process
PA1777	oprF	Major porin and structural outer membrane porin OprF precursor	PA1781	nirB	assimilatory nitrite reductase large subunit	GO:0016020 : membrane, GO:0006810 : transport	GO:0008152 : metabolic process
PA1777	oprF	Major porin and structural outer membrane porin OprF precursor	PA1782	PA1782	probable serine/threonine-protein kinase	GO:0016020 : membrane, GO:0006810 : transport	NA
PA1777	oprF	Major porin and structural outer membrane porin OprF precursor	PA1784	PA1784	hypothetical protein	GO:0016020 : membrane, GO:0006810 : transport	NA
PA1777	oprF	Major porin and structural outer membrane porin OprF precursor	PA3141*	wbpM	nucleotide sugar epimerase/dehydratase WbpM	GO:0016020 : membrane, GO:0006810 : transport	GO:0009276 : Gram-negative-bacterium-type cell wall, GO:0016020 : membrane, GO:0003824 : catalytic activity, GO:0009103 : lipopolysaccharide biosynthetic process
PA2755	eco	ecotin	PA4274*	rplK	50S ribosomal protein L11	GO:0044267 : cellular protein metabolic process	GO:0044267 : cellular protein metabolic process
PA2755	eco	ecotin	PA4559*#	lspA	lipoprotein signal peptidase	GO:0044267 : cellular protein metabolic process	GO:0006508 : proteolysis, GO:0004190 : aspartic-type endopeptidase activity, GO:0004045 : aminoacyl-tRNA hydrolase activity, GO:0046903 : secretion, GO:0044267 : cellular protein metabolic process
PA3841	exoS	exoenzyme S	PA3842*	PA3842	probable chaperone	NA	NA
PA1777	oprF	Major porin and structural outer membrane porin OprF precursor	PA5531*#	tonB	TonB1	GO:0016020 : membrane, GO:0006810 : transport	GO:0006810 : transport
PA2755	eco	ecotin	PA4259*	rpsS	30S ribosomal protein S19	GO:0044267 : cellular protein metabolic process	GO:0044267 : cellular protein metabolic process, GO:0015935 : small ribosomal subunit
PA2755	eco	ecotin	PA4272*	rplJ	50S ribosomal protein L10	GO:0044267 : cellular protein metabolic process	GO:0044267 : cellular protein metabolic process
PA2755	eco	ecotin	PA4242*	rpmJ	50S ribosomal protein L36	GO:0044267 : cellular protein metabolic process	GO:0044267 : cellular protein metabolic process
PA2755	eco	ecotin	PA4250*	rpsN	30S ribosomal protein S14	GO:0044267 : cellular protein metabolic process	GO:0044267 : cellular protein metabolic process
PA1777	oprF	Major porin and structural outer membrane porin OprF precursor	PA1783	rnsA	nitrate transporter	GO:0016020 : membrane, GO:0006810 : transport	GO:0016020 : membrane, GO:0006810 : transport, GO:0006807 : nitrogen compound metabolic process
PA2755	eco	ecotin	PA5240*#	trxA	thioredoxin	GO:0044267 : cellular protein metabolic process	GO:0006091 : generation of precursor metabolites and energy, GO:0009117 : nucleotide metabolic process, GO:0044267 : cellular protein metabolic process
PA2755	eco	ecotin	PA3655	tsf	elongation factor Ts	GO:0044267 : cellular protein metabolic process	GO:0044267 : cellular protein metabolic process
PA2755	eco	ecotin	PA4261	rplW	50S ribosomal protein L23	GO:0044267 : cellular protein metabolic process	GO:0044267 : cellular protein metabolic process
PA2755	eco	ecotin	PA4263	rplC	50S ribosomal protein L3	GO:0044267 : cellular protein metabolic process	GO:0044267 : cellular protein metabolic process
*: essential
#: predicted drug target

## Sheet: Table S7c
Table S7c. Interacting partners of human proteins involved in human-pseudomonas interactions.
13 Proteins with F10	Names	5 Proteins with F11	Names	F11_YWHAZ	Names	3 Proteins with IFNG	Names	27 Proteins with RAC1	Names	RAC1_YWHAB_YWHAH_YWHAZ	Names	5 Proteins with RAC1_YWHAG	Names	RAC1_YWHAG_YWHAZ	Names	RAC1_YWHAZ	Names	14 Proteins with SFN	Names	SFN_YWHAB_YWHAE_YWHAG_YWHAZ	Names	SFN_YWHAB_YWHAG	Names	SFN_YWHAE	Names	SFN_YWHAG	Names	SFN_YWHAG_YWHAZ	Names	28 Proteins with YWHAB	Names	YWHAB_YWHAE_YWHAG	Names	6 Proteins with YWHAB_YWHAE_YWHAG_YWHAZ	Names	YWHAB_YWHAE_YWHAH	Names	YWHAB_YWHAE_YWHAQ_YWHAZ	Names	9 Proteins with YWHAB_YWHAG	Names	YWHAB_YWHAG_YWHAQ	Names	YWHAB_YWHAG_YWHAQ_YWHAZ	Names	6 Proteins with YWHAB_YWHAG_YWHAZ	Names	YWHAB_YWHAH_YWHAG_YWHAZ	Names
PLG	plasminogen	F2	coagulation factor II (thrombin)	GP1BA	glycoprotein Ib (platelet), alpha polypeptide	IFNGR1	interferon gamma receptor 1	ACTB	actin, beta	PARD6B	par-6 partitioning defective 6 homolog beta (C. elegans)	TUBA4A	tubulin, alpha 4a	PRKCA	protein kinase C, alpha	PRKCI	protein kinase C, iota	HNRNPD	heterogeneous nuclear ribonucleoprotein D (AU-rich element RNA binding protein 1, 37kDa)	TSC2	tuberous sclerosis 2	ZFP36	zinc finger protein 36, C3H type, homolog (mouse)	MAP3K5	mitogen-activated protein kinase kinase kinase 5	KIAA0408	KIAA0408	MARK3	MAP/microtubule affinity-regulating kinase 3	ALS2	amyotrophic lateral sclerosis 2 (juvenile)	SRC	v-src sarcoma (Schmidt-Ruppin A-2) viral oncogene homolog (avian)	RAF1	v-raf-1 murine leukemia viral oncogene homolog 1	SNCA	synuclein, alpha (non A4 component of amyloid precursor)	CDC25B	cell division cycle 25 homolog B (S. pombe)	RNPS1	RNA binding protein S1, serine-rich domain	SFRS3	Name is not defined for SFRS3!!	HSPA1A	heat shock 70kDa protein 1A	ATP5A1	ATP synthase, H+ transporting, mitochondrial F1 complex, alpha subunit 1, cardiac muscle	YWHAE	tyrosine 3-monooxygenase/tryptophan 5-monooxygenase activation protein, epsilon polypeptide
F5	coagulation factor V (proaccelerin, labile factor)	SERPINF2	serpin peptidase inhibitor, clade F (alpha-2 antiplasmin, pigment epithelium derived factor), member 2			TNF	tumor necrosis factor	CYBA	cytochrome b-245, alpha polypeptide			PIK3R1	phosphoinositide-3-kinase, regulatory subunit 1 (alpha)					EIF2S1	eukaryotic translation initiation factor 2, subunit 1 alpha, 35kDa					BAD	BCL2-associated agonist of cell death	EEF1A1	eukaryotic translation elongation factor 1 alpha 1			BCL2L11	BCL2-like 11 (apoptosis facilitator)			IRS2	insulin receptor substrate 2					PRKCG	protein kinase C, gamma					TUBB	tubulin, beta
PRKAB1	protein kinase, AMP-activated, beta 1 non-catalytic subunit	SERPINA5	serpin peptidase inhibitor, clade A (alpha-1 antiproteinase, antitrypsin), member 5			IFNGR2	interferon gamma receptor 2 (interferon gamma transducer 1)	EIF2AK2	eukaryotic translation initiation factor 2-alpha kinase 2			FLNA	filamin A, alpha					TBL3	transducin (beta)-like 3					GPRIN2	G protein regulated inducer of neurite outgrowth 2					CRTC2	CREB regulated transcription coactivator 2			IGF1R	insulin-like growth factor 1 receptor					C1QBP	complement component 1, q subcomponent binding protein					C22orf9	chromosome 22 open reading frame 9
PLAT	plasminogen activator, tissue	HGF	hepatocyte growth factor (hepapoietin A; scatter factor)					TRIO	triple functional domain (PTPRF interacting)			PRKCD	protein kinase C, delta					CHST1	carbohydrate (keratan sulfate Gal-6) sulfotransferase 1											CSNK2A1	casein kinase 2, alpha 1 polypeptide			IRS1	insulin receptor substrate 1					EDC3	enhancer of mRNA decapping 3 homolog (S. cerevisiae)					BRAF	v-raf murine sarcoma viral oncogene homolog B1
GAD2	glutamate decarboxylase 2 (pancreatic islets and brain, 65kDa)	KNG1	kininogen 1					NOS2	nitric oxide synthase 2, inducible			TIAM1	T-cell lymphoma invasion and metastasis 1					CDK1	cyclin-dependent kinase 1											DAPK1	death-associated protein kinase 1			TNFAIP3	tumor necrosis factor, alpha-induced protein 3					SON	SON DNA binding protein					WEE1	WEE1 homolog (S. pombe)
MGST3	microsomal glutathione S-transferase 3							NCK1	NCK adaptor protein 1									WDYHV1	WDYHV motif containing 1											FAM82A2	family with sequence similarity 82, member A2			KRT18	keratin 18					RACGAP1	Rac GTPase activating protein 1					UBC	ubiquitin C
SERPINB6	serpin peptidase inhibitor, clade B (ovalbumin), member 6							PPP2R2B	protein phosphatase 2, regulatory subunit B, beta									PLK4	polo-like kinase 4											FER	fer (fps/fes related) tyrosine kinase									SFRS13A	Name is not defined for SFRS13A!!
F3	coagulation factor III (thromboplastin, tissue factor)							ARHGDIA	Rho GDP dissociation inhibitor (GDI) alpha									TRIM25	tripartite motif-containing 25											FRMD6	FERM domain containing 6									MLLT4	myeloid/lymphoid or mixed-lineage leukemia (trithorax homolog, Drosophila); translocated to, 4
PROS1	protein S (alpha)							ARHGEF7	Rho guanine nucleotide exchange factor (GEF) 7									PLEKHF2	pleckstrin homology domain containing, family F (with FYVE domain) member 2											FRYL	FRY-like									KIF23	kinesin family member 23
HIST1H1C	histone cluster 1, H1c							STAT3	signal transducer and activator of transcription 3 (acute-phase response factor)									BAX	BCL2-associated X protein											GAPVD1	GTPase activating protein and VPS9 domains 1
F7	coagulation factor VII (serum prothrombin conversion accelerator)							DVL2	dishevelled, dsh homolog 2 (Drosophila)									FAM189A2	family with sequence similarity 189, member A2											HSP90AB1	heat shock protein 90kDa alpha (cytosolic), class B member 1
F8	coagulation factor VIII, procoagulant component							ACTA1	actin, alpha 1, skeletal muscle									NR3C1	nuclear receptor subfamily 3, group C, member 1 (glucocorticoid receptor)											HSPA5	heat shock 70kDa protein 5 (glucose-regulated protein, 78kDa)
TFPI	tissue factor pathway inhibitor (lipoprotein-associated coagulation inhibitor)							RASGRF1	Ras protein-specific guanine nucleotide-releasing factor 1									EIF4B	eukaryotic translation initiation factor 4B											INSR	insulin receptor
								WAS	Wiskott-Aldrich syndrome (eczema-thrombocytopenia)																					ITGB1	integrin, beta 1 (fibronectin receptor, beta polypeptide, antigen CD29 includes MDF2, MSK12)
								OPHN1	oligophrenin 1																					KLC1	kinesin light chain 1
								NCF2	neutrophil cytosolic factor 2																					MICALL1	MICAL-like 1
								TLR2	toll-like receptor 2																					MPRIP	myosin phosphatase Rho interacting protein
								CHN1	chimerin (chimaerin) 1																					OSBPL3	oxysterol binding protein-like 3
								PLXNB1	plexin B1																					PIK3R2	phosphoinositide-3-kinase, regulatory subunit 2 (beta)
								CAV1	caveolin 1, caveolae protein, 22kDa																					PIK3R4	phosphoinositide-3-kinase, regulatory subunit 4
								MAP3K11	mitogen-activated protein kinase kinase kinase 11																					RABGEF1	RAB guanine nucleotide exchange factor (GEF) 1
								KTN1	kinectin 1 (kinesin receptor)																					RADIL	Ras association and DIL domains
								STAT1	signal transducer and activator of transcription 1, 91kDa																					RIOK1	RIO kinase 1 (yeast)
								STAU1	staufen, RNA binding protein, homolog 1 (Drosophila)																					SLC4A7	solute carrier family 4, sodium bicarbonate cotransporter, member 7
								METAP2	methionyl aminopeptidase 2																					SLC9A1	solute carrier family 9 (sodium/hydrogen exchanger), member 1
								MAP3K4	mitogen-activated protein kinase kinase kinase 4																					SRRM2	serine/arginine repetitive matrix 2
																														STK38L	serine/threonine kinase 38 like
																														WDR77	WD repeat domain 77
[truncated: 32 more columns]
