# Supplementary material for: Prediction and Analysis of the Protein Interactome in Pseudomonas aeruginosa to Enable Network-Based Drug Target Selection
Source: PLoS One. 2012 Jul 24;7(7):e41202. doi: 10.1371/journal.pone.0041202 (PMC3404098; doi:10.1371/journal.pone.0041202)
Supplement: Table S8 — Functional enrichment by human proteins involved in human- PA PPIs. The most significantly enriched functions of the three GO categories are high-lighted. (XLSX) [file pone.0041202.s011.xlsx]

## Sheet: Hs_go_enriched
Table S8. Over-represented functions by human proteins in a map of human-PA protein interactions
GO_term	GO_description	Category	p-value
GO:0005829	cytosol	C	8.2e-39
GO:0005737	cytoplasm	C	9.91e-32
GO:0005871	kinesin complex	C	3.95e-09
GO:0005874	microtubule	C	5.19e-09
GO:0031093	platelet alpha granule lumen	C	3.52e-07
GO:0043234	protein complex	C	7.67e-07
GO:0015629	actin cytoskeleton	C	2.78e-06
GO:0005856	cytoskeleton	C	4.77e-06
GO:0033596	TSC1-TSC2 complex	C	8.2e-06
GO:0005515	protein binding	F	1.92e-34
GO:0000166	nucleotide binding	F	1.07e-14
GO:0004674	protein serine/threonine kinase activity	F	1.26e-14
GO:0005524	ATP binding	F	2.75e-13
GO:0004672	protein kinase activity	F	7.73e-09
GO:0016740	transferase activity	F	4.35e-08
GO:0019901	protein kinase binding	F	9.87e-08
GO:0019904	protein domain specific binding	F	1.21e-07
GO:0004697	protein kinase C activity	F	3.56e-07
GO:0019899	enzyme binding	F	1.98e-06
GO:0008022	protein C-terminus binding	F	2.54e-06
GO:0005085	guanyl-nucleotide exchange factor activity	F	2.79e-06
GO:0005159	insulin-like growth factor receptor binding	F	6.88e-06
GO:0004938	alpha2-adrenergic receptor activity	F	9.25e-06
GO:0048011	nerve growth factor receptor signaling pathway	P	5.28e-22
GO:0007596	blood coagulation	P	8.07e-22
GO:0023034	intracellular signaling pathway	P	1.04e-14
GO:0030168	platelet activation	P	1.12e-14
GO:0006915	apoptosis	P	8.63e-12
GO:0048015	phosphoinositide-mediated signaling	P	3e-11
GO:0008286	insulin receptor signaling pathway	P	5.33e-11
GO:0002576	platelet degranulation	P	5.74e-11
GO:0007597	blood coagulation, intrinsic pathway	P	6.73e-11
GO:0008624	induction of apoptosis by extracellular signals	P	1.61e-10
GO:0006468	protein amino acid phosphorylation	P	7.14e-10
GO:0000086	G2/M transition of mitotic cell cycle	P	8.78e-09
GO:0006916	anti-apoptosis	P	1.48e-08
GO:0007173	epidermal growth factor receptor signaling pathway	P	7.04e-08
GO:0046777	protein amino acid autophosphorylation	P	2.39e-07
GO:0021987	cerebral cortex development	P	2.77e-07
GO:0042730	fibrinolysis	P	3.7e-07
GO:0051897	positive regulation of protein kinase B signaling cascade	P	5.82e-07
GO:0007165	signal transduction	P	6.22e-07
GO:0007598	blood coagulation, extrinsic pathway	P	1.36e-06
GO:0007243	protein kinase cascade	P	1.63e-06
GO:0051056	regulation of small GTPase mediated signal transduction	P	1.73e-06
GO:0044419	interspecies interaction between organisms	P	1.84e-06
GO:0030335	positive regulation of cell migration	P	3.79e-06
GO:0034329	cell junction assembly	P	6.12e-06
GO:0071109	superior temporal gyrus development	P	9.21e-06

## Sheet: hs_go_details
GO_term	a	b	c	d	p-value
GO:0007205	1	339	34	14369	0.558497
GO:0008083	4	336	160	15648	0.454734
GO:0009897	2	338	127	16346	0.738622
GO:0051712	2	338	1	14402	0.00156663
GO:0090201	1	339	2	14401	0.0676066
GO:0050796	6	334	66	14337	0.0062694
GO:0051865	2	338	22	14381	0.10502
GO:0003756	1	339	8	15800	0.174337
GO:0032088	1	339	29	14374	0.503739
GO:0005769	5	335	106	16367	0.0747508
GO:0070891	1	339	2	15806	0.0618488
GO:0016175	1	339	7	15801	0.15657
GO:0030332	1	339	8	15800	0.174337
GO:0009263	1	339	2	14401	0.0676066
GO:0019430	1	339	8	14395	0.189452
GO:0001558	2	338	57	14346	0.396209
GO:0007492	1	339	24	14379	0.442213
GO:0005010	2	338	2	15806	0.00257883
GO:0001525	3	337	121	14282	0.547834
GO:0030136	3	337	24	16449	0.0167409
GO:0008092	1	339	39	15769	0.573543
GO:0006091	2	338	55	14348	0.379805
GO:0002053	2	338	24	14379	0.120077
GO:0008360	3	337	57	14346	0.160515
GO:0008544	2	338	78	14325	0.553936
GO:0009790	7	333	106	14297	0.0157121
GO:0008094	1	339	33	15775	0.515322
GO:0008206	1	339	34	14369	0.558497
GO:0010248	1	339	1	14402	0.0455933
GO:0006930	1	339	2	14401	0.0676066
GO:0031252	1	339	16	16457	0.293528
GO:0051220	2	338	1	14402	0.00156663
GO:0004198	1	339	16	15792	0.303677
GO:0003677	28	312	1762	14046	0.966663
GO:0043027	2	338	11	15797	0.0295808
GO:0035354	1	339	1	16472	0.0400371
GO:0048259	1	339	1	14402	0.0455933
GO:0048009	4	336	5	14398	3.2e-05
GO:0045737	1	339	6	14397	0.150712
GO:0030168	30	310	199	14204	1.12e-14
GO:0003725	3	337	30	15778	0.0316784
GO:0045176	1	339	7	14396	0.170307
GO:0060828	1	339	5	14398	0.130655
GO:0051353	1	339	5	14398	0.130655
GO:0010642	1	339	1	14402	0.0455933
GO:0017124	10	330	99	15709	0.000101027
GO:0010040	1	339	1	14402	0.0455933
GO:0033209	1	339	11	14392	0.244283
GO:0032863	1	339	3	14400	0.0891136
GO:0043928	2	338	22	14381	0.10502
GO:0006810	7	333	531	13872	0.967432
GO:0023034	34	306	263	14140	1.04e-14
GO:0015680	1	339	1	14402	0.0455933
GO:0051092	5	335	67	14336	0.0252033
GO:0004872	19	321	1316	14492	0.97716
GO:0006939	1	339	11	14392	0.244283
GO:0003702	2	338	137	15671	0.794128
GO:0042921	1	339	5	14398	0.130655
GO:0043204	1	339	31	16442	0.480226
GO:0006402	2	338	8	14395	0.0211149
GO:0033689	1	339	2	14401	0.0676066
GO:0060071	1	339	5	14398	0.130655
GO:0032568	1	339	2	14401	0.0676066
GO:0045670	1	339	5	14398	0.130655
GO:0005682	1	339	5	16468	0.11538
GO:0032976	1	339	0	14403	0.0230618
GO:0002248	1	339	2	14401	0.0676066
GO:0016310	1	339	18	14385	0.358265
GO:0001940	1	339	1	16472	0.0400371
GO:0035022	1	339	0	14403	0.0230618
GO:0006885	1	339	16	14387	0.327572
GO:0030001	1	339	3	14400	0.0891136
GO:0051028	1	339	61	14342	0.765339
GO:0004859	1	339	9	15799	0.191731
GO:0017154	1	339	6	15802	0.138421
GO:0022408	2	338	7	14396	0.0171506
GO:0045822	1	339	7	14396	0.170307
GO:0008234	3	337	80	15728	0.254468
GO:0001756	2	338	39	14364	0.243921
GO:0004888	4	336	115	15693	0.242062
GO:0045892	3	337	94	14309	0.388111
GO:0032467	1	339	1	14402	0.0455933
GO:0009653	3	337	94	14309	0.388111
GO:0006139	1	339	62	14341	0.770773
GO:0004221	3	337	76	15732	0.23195
GO:0008017	5	335	57	15751	0.00975667
GO:0010641	2	338	0	14403	0.000530318
GO:0042100	2	338	10	14393	0.0300441
GO:0005504	2	338	17	15791	0.059726
GO:0048015	15	325	53	14350	3e-11
GO:0016740	54	286	1123	14685	4.35e-08
GO:0030902	1	339	14	14389	0.295415
GO:0007617	1	339	6	14397	0.150712
GO:0043276	1	339	1	14402	0.0455933
GO:0051084	4	336	32	14371	0.00915007
GO:0001849	1	339	2	15806	0.0618488
GO:0042149	2	338	2	14401	0.00308546
GO:0033276	1	339	13	16460	0.248833
GO:0008283	14	326	281	14122	0.00871928
GO:0043496	1	339	6	14397	0.150712
GO:0060665	1	339	5	14398	0.130655
GO:0060907	1	339	4	14399	0.110126
GO:0006974	5	335	91	14312	0.071089
GO:0048102	1	339	1	14402	0.0455933
GO:0033133	1	339	2	14401	0.0676066
GO:0051492	2	338	1	14402	0.00156663
GO:0043484	1	339	11	14392	0.244283
GO:0008630	1	339	18	14385	0.358265
GO:0019217	1	339	3	14400	0.0891136
GO:0005070	4	336	46	15762	0.0208001
GO:0030195	1	339	9	14394	0.208156
GO:0051491	1	339	7	14396	0.170307
GO:0030336	1	339	42	14361	0.633853
GO:0032266	1	339	8	15800	0.174337
GO:0016584	1	339	5	14398	0.130655
GO:0051380	1	339	2	15806	0.0618488
GO:0005672	1	339	3	16470	0.0784758
GO:0032012	1	339	15	14388	0.311681
GO:0008301	3	337	53	15755	0.113811
GO:0043482	1	339	1	14402	0.0455933
GO:0008284	12	328	298	14105	0.0562074
GO:0030048	1	339	15	14388	0.311681
GO:0031100	4	336	35	14368	0.0121073
GO:0004331	1	339	6	15802	0.138421
GO:0060364	1	339	1	14402	0.0455933
GO:0001568	1	339	38	14365	0.597931
GO:0030857	1	339	3	14400	0.0891136
GO:0030301	1	339	11	14392	0.244283
GO:0043627	3	337	49	14354	0.117978
GO:0000422	1	339	1	14402	0.0455933
GO:0070306	1	339	4	14399	0.110126
GO:0035085	1	339	26	16447	0.424222
GO:0007131	1	339	27	14376	0.479985
GO:0006713	1	339	0	14403	0.0230618
GO:0045668	1	339	17	14386	0.343097
GO:0006265	1	339	8	14395	0.189452
GO:0006796	1	339	19	14384	0.373084
GO:0006612	2	338	12	14391	0.0401928
GO:0007260	2	338	1	14402	0.00156663
GO:0005792	10	330	235	16238	0.0277735
GO:0080010	1	339	4	14399	0.110126
GO:0045930	2	338	12	14391	0.0401928
GO:0042482	1	339	1	14402	0.0455933
GO:0007165	52	288	1054	13349	6.22e-07
GO:0006520	1	339	41	14362	0.625184
GO:0035246	1	339	0	14403	0.0230618
GO:0000184	2	338	28	14375	0.151585
GO:0014068	1	339	18	14385	0.358265
GO:0010551	3	337	66	14337	0.212871
GO:0017112	1	339	2	15806	0.0618488
GO:0005669	3	337	17	16456	0.00723905
GO:0005625	10	330	309	16164	0.114183
GO:0032873	1	339	2	14401	0.0676066
GO:0046777	12	328	67	14336	2.39e-07
GO:0043252	1	339	11	14392	0.244283
GO:0050733	1	339	5	15803	0.119883
GO:0000151	1	339	56	16417	0.688532
GO:0007156	1	339	138	14265	0.961557
GO:0043020	2	338	8	16465	0.0164822
GO:0045944	10	330	310	14093	0.205844
GO:0051726	5	335	45	14358	0.00573657
GO:0006629	6	334	211	14192	0.384786
GO:0032943	1	339	1	14402	0.0455933
GO:0005520	1	339	19	15789	0.346789
GO:0071108	1	339	7	14396	0.170307
GO:0006970	1	339	12	14391	0.261725
GO:0007597	9	331	9	14394	6.73e-11
GO:0031232	1	339	5	16468	0.11538
GO:0055114	8	332	525	13878	0.928512
GO:0070265	1	339	3	14400	0.0891136
GO:0005901	6	334	45	16428	0.0005474
GO:0031113	1	339	0	14403	0.0230618
GO:0046732	1	339	1	14402	0.0455933
GO:0007229	3	337	55	14348	0.149471
GO:0034616	1	339	4	14399	0.110126
GO:0050853	3	337	14	14389	0.00650207
GO:0007623	3	337	34	14369	0.0530745
GO:0016202	1	339	3	14400	0.0891136
GO:0030593	2	338	18	14385	0.0767104
GO:0006407	1	339	1	14402	0.0455933
GO:0045111	2	338	31	16442	0.143229
GO:0071727	1	339	1	14402	0.0455933
GO:0005882	5	335	89	16384	0.0419443
GO:0004088	1	339	0	15808	0.0210552
GO:0046688	2	338	12	14391	0.0401928
GO:0006954	7	333	225	14178	0.2886
GO:0005543	4	336	47	15761	0.0222069
GO:0030176	1	339	47	16426	0.625444
GO:0006952	2	338	73	14330	0.519073
GO:0019083	1	339	81	14322	0.85318
GO:0050999	3	337	9	14394	0.00229113
GO:0030997	1	339	1	14402	0.0455933
GO:0035035	2	338	9	15799	0.0214428
GO:0008134	14	326	207	15601	0.000254941
GO:0005089	8	332	63	15745	0.000119305
GO:0005783	16	324	932	15541	0.806354
GO:0045884	1	339	1	14402	0.0455933
GO:0019035	1	339	0	16473	0.0202224
GO:0006926	1	339	2	14401	0.0676066
GO:0043666	1	339	9	14394	0.208156
GO:0048738	1	339	10	14393	0.22643
GO:0003746	1	339	32	15776	0.504876
GO:0004716	2	338	9	15799	0.0214428
GO:0031982	1	339	16	16457	0.293528
GO:0032967	2	338	10	14393	0.0300441
GO:0019058	3	337	89	14314	0.356678
GO:0003697	1	339	54	15754	0.690373
GO:0004437	2	338	13	15795	0.0387387
GO:0030426	7	333	54	16419	0.000222151
GO:0043065	5	335	119	14284	0.158803
GO:0004721	5	335	34	15774	0.00128502
GO:0045087	8	332	195	14208	0.0983714
GO:0055037	3	337	26	16447	0.0203045
GO:0005158	5	335	26	15782	0.000435149
GO:0034116	1	339	1	14402	0.0455933
GO:0009612	6	334	34	14369	0.000284974
GO:0042136	2	338	11	14392	0.0349743
GO:0006090	1	339	19	14384	0.373084
GO:0030154	7	333	481	13922	0.936598
GO:0000398	9	331	121	14282	0.00317463
GO:0005125	3	337	156	15652	0.654211
GO:0070933	1	339	2	14401	0.0676066
GO:0032855	1	339	6	14397	0.150712
GO:0043066	8	332	150	14253	0.0301951
GO:0000236	1	339	84	14319	0.863161
GO:0031575	1	339	9	14394	0.208156
GO:0016032	5	335	335	14068	0.89638
GO:0032410	2	338	3	14400	0.00506413
GO:0005976	1	339	4	14399	0.110126
GO:0001666	7	333	138	14265	0.0509218
GO:0030414	3	337	89	15719	0.30604
GO:0030911	1	339	2	15806	0.0618488
GO:0043615	1	339	1	14402	0.0455933
GO:0010042	1	339	5	14398	0.130655
GO:0004004	1	339	17	15791	0.318354
GO:0032493	1	339	1	14402	0.0455933
GO:0008022	14	326	132	15676	2.54e-06
GO:0005539	1	339	15	15793	0.288686
GO:0034405	1	339	5	14398	0.130655
GO:0050613	1	339	1	15807	0.0416684
GO:0031616	1	339	4	16469	0.0971157
GO:0006367	3	337	64	14339	0.200913
GO:0002227	1	339	2	14401	0.0676066
GO:0045595	1	339	13	14390	0.278766
GO:0034394	1	339	12	14391	0.261725
GO:0010888	1	339	5	14398	0.130655
GO:0032148	4	336	6	14397	5.23e-05
GO:0030514	2	338	19	14384	0.0835344
GO:0045022	1	339	8	14395	0.189452
GO:0043008	1	339	3	15805	0.0816055
GO:0042497	1	339	0	15808	0.0210552
GO:0050995	2	338	11	14392	0.0349743
GO:0010544	1	339	5	14398	0.130655
GO:0071813	1	339	3	15805	0.0816055
GO:0045907	1	339	16	14387	0.327572
GO:0000289	2	338	21	14382	0.0977009
GO:0006470	5	335	121	14282	0.166285
GO:0001934	6	334	39	14364	0.000548967
GO:0060416	1	339	1	14402	0.0455933
GO:0042554	2	338	12	14391	0.0401928
GO:0030128	1	339	0	16473	0.0202224
GO:0005871	7	333	7	16466	3.95e-09
GO:0043085	1	339	14	14389	0.295415
GO:0001836	3	337	19	14384	0.0135269
GO:0002039	2	338	23	15785	0.0965916
GO:0046325	2	338	4	14399	0.00748074
GO:0003873	1	339	3	15805	0.0816055
GO:0006366	8	332	245	14158	0.23036
GO:0031258	1	339	9	16464	0.184825
GO:0000228	1	339	25	16448	0.41232
GO:0019752	1	339	8	14395	0.189452
GO:0005899	2	338	1	16472	0.00120691
GO:0019904	15	325	117	15691	1.21e-07
GO:0008635	2	338	8	14395	0.0211149
GO:0019899	14	326	129	15679	1.98e-06
GO:0045056	1	339	4	14399	0.110126
GO:0042446	3	337	58	14345	0.166127
GO:0032270	1	339	10	14393	0.22643
GO:0031116	2	338	6	14397	0.013544
GO:0002262	1	339	4	14399	0.110126
GO:0043243	1	339	1	14402	0.0455933
GO:0048012	1	339	0	14403	0.0230618
GO:0034644	2	338	8	14395	0.0211149
GO:0048487	1	339	18	15790	0.332722
GO:0001527	1	339	5	16468	0.11538
GO:0008090	1	339	2	14401	0.0676066
GO:0009749	6	334	52	14351	0.00212352
GO:0042495	1	339	1	14402	0.0455933
GO:0008307	1	339	42	15766	0.599983
GO:0030041	2	338	9	14394	0.0254186
GO:0005654	32	308	721	15752	6.27e-05
GO:0001917	1	339	12	16461	0.233317
GO:0006458	1	339	2	14401	0.0676066
GO:0010832	1	339	4	14399	0.110126
GO:0042826	4	336	38	15770	0.0115164
GO:0007507	6	334	111	14292	0.0537103
GO:0048742	1	339	1	14402	0.0455933
GO:0031018	2	338	114	14289	0.751601
GO:0061048	1	339	0	14403	0.0230618
GO:0009408	1	339	47	14356	0.674287
GO:0043531	2	338	17	15791	0.059726
GO:0043029	2	338	12	14391	0.0401928
GO:0018105	2	338	29	14374	0.159699
GO:0061202	2	338	6	16467	0.0105331
GO:0010742	1	339	2	14401	0.0676066
GO:0000776	1	339	51	16422	0.654919
GO:0046903	1	339	6	14397	0.150712
GO:0051412	3	337	15	14388	0.00767083
GO:0017187	4	336	7	14396	8.07e-05
GO:0001659	1	339	14	14389	0.295415
GO:0030032	2	338	14	14389	0.0514319
GO:0000922	3	337	51	16422	0.0958098
GO:0014070	9	331	87	14316	0.000369317
GO:0044430	1	339	1	16472	0.0400371
GO:0045921	1	339	4	14399	0.110126
GO:0007088	2	338	11	14392	0.0349743
GO:0000302	1	339	7	14396	0.170307
GO:0000122	8	332	237	14166	0.20589
GO:0010862	1	339	17	14386	0.343097
GO:0048536	1	339	19	14384	0.373084
GO:0007163	2	338	16	14387	0.0636416
GO:0030183	2	338	31	14372	0.176153
GO:0043423	1	339	1	15807	0.0416684
GO:0046961	2	338	17	15791	0.059726
GO:0030228	1	339	0	15808	0.0210552
GO:0043525	4	336	17	14386	0.0012191
GO:0016532	1	339	1	15807	0.0416684
GO:0050900	7	333	99	14304	0.0113483
GO:0051090	3	337	62	14341	0.189123
GO:0003883	1	339	1	15807	0.0416684
GO:0030218	1	339	22	14381	0.415523
GO:0032869	6	334	42	14361	0.000780531
GO:0035033	1	339	0	15808	0.0210552
GO:0045765	1	339	19	14384	0.373084
GO:0006464	6	334	138	14265	0.116243
GO:0031145	2	338	74	14329	0.526189
GO:0030529	10	330	92	16381	4.11e-05
GO:0051301	9	331	244	14159	0.131848
GO:0043537	1	339	8	14395	0.189452
GO:0050794	1	339	1	14402	0.0455933
GO:0001952	1	339	6	14397	0.150712
GO:0007346	1	339	17	14386	0.343097
GO:0007259	2	338	25	14378	0.127794
GO:0006260	6	334	143	14260	0.130677
GO:0042127	2	338	72	14331	0.511886
GO:0043274	2	338	8	15800	0.0177889
GO:0005068	1	339	7	15801	0.15657
GO:0031995	1	339	3	15805	0.0816055
GO:0001890	1	339	21	14382	0.401705
GO:0003690	5	335	120	15688	0.124244
GO:0008406	1	339	8	14395	0.189452
GO:0005087	1	339	4	15804	0.100947
GO:0030193	4	336	4	14399	1.81e-05
GO:0043558	1	339	1	14402	0.0455933
GO:0017148	2	338	16	14387	0.0636416
GO:0043014	2	338	15	15793	0.0488178
GO:0005507	5	335	51	15757	0.00637671
GO:0043125	1	339	3	15805	0.0816055
GO:0030170	2	338	53	15755	0.322845
GO:0032981	1	339	11	14392	0.244283
GO:0043498	3	337	11	15797	0.0028342
GO:0055007	1	339	10	14393	0.22643
GO:0000915	1	339	0	14403	0.0230618
GO:0030374	2	338	30	15778	0.145403
GO:0050812	1	339	0	14403	0.0230618
GO:0010628	2	338	48	14355	0.321076
GO:0048471	16	324	327	16146	0.0017373
GO:0030187	1	339	2	14401	0.0676066
GO:0006626	1	339	24	14379	0.442213
GO:0005932	1	339	41	16432	0.57646
GO:0002876	1	339	1	14402	0.0455933
GO:0035249	3	337	9	14394	0.00229113
GO:0007275	18	322	900	13503	0.795099
GO:0051622	1	339	0	14403	0.0230618
GO:0008380	15	325	252	14151	0.0013848
GO:0070542	1	339	8	14395	0.189452
GO:0006983	2	338	7	14396	0.0171506
GO:0009617	1	339	14	14389	0.295415
GO:0045787	1	339	16	14387	0.327572
GO:0008143	1	339	9	15799	0.191731
GO:0002116	1	339	0	16473	0.0202224
GO:0003723	25	315	594	15214	0.00146785
GO:0055015	1	339	7	14396	0.170307
GO:0005741	7	333	83	16390	0.00231187
GO:0007283	5	335	288	14115	0.80969
GO:0045103	1	339	1	14402	0.0455933
GO:0051787	1	339	5	15803	0.119883
GO:0006984	1	339	2	14401	0.0676066
GO:0045582	1	339	4	14399	0.110126
GO:0016021	19	321	4258	12215	1
GO:0050770	1	339	14	14389	0.295415
GO:0048596	1	339	7	14396	0.170307
GO:0034983	1	339	3	14400	0.0891136
GO:0006694	1	339	26	14377	0.467687
GO:0043022	1	339	17	15791	0.318354
GO:0010165	1	339	16	14387	0.327572
GO:0008656	1	339	16	15792	0.303677
GO:0033160	1	339	2	14401	0.0676066
GO:0045870	1	339	0	14403	0.0230618
GO:0030017	1	339	26	16447	0.424222
GO:0009925	2	338	20	16453	0.072227
GO:0051280	1	339	0	14403	0.0230618
GO:0050769	1	339	10	14393	0.22643
GO:0019087	1	339	0	14403	0.0230618
GO:0007435	3	337	3	14400	0.000230912
GO:0048661	4	336	26	14377	0.00474252
GO:0002360	2	338	3	14400	0.00506413
GO:0031017	2	338	4	14399	0.00748074
GO:0032403	4	336	92	15716	0.14428
GO:0000132	1	339	6	14397	0.150712
GO:0044340	1	339	1	14402	0.0455933
GO:0002089	1	339	6	14397	0.150712
GO:0032715	1	339	10	14393	0.22643
GO:0032587	1	339	28	16445	0.447312
GO:0051583	1	339	1	14402	0.0455933
GO:0030215	1	339	1	15807	0.0416684
GO:0043569	1	339	4	14399	0.110126
GO:0071363	1	339	14	14389	0.295415
GO:0060751	1	339	0	14403	0.0230618
GO:0046933	2	338	12	15796	0.0340386
GO:0006605	4	336	26	14377	0.00474252
GO:0001937	2	338	13	14390	0.0456838
GO:0043006	1	339	1	14402	0.0455933
GO:0007154	2	338	92	14311	0.641809
GO:0030433	1	339	25	14378	0.455098
GO:0019907	2	338	4	16469	0.00579591
GO:0048147	1	339	9	14394	0.208156
GO:0010940	1	339	2	14401	0.0676066
GO:0071339	1	339	26	16447	0.424222
GO:0046686	1	339	16	14387	0.327572
GO:0034599	1	339	11	14392	0.244283
GO:0071285	1	339	2	14401	0.0676066
GO:0005929	4	336	100	16373	0.159659
GO:0005643	1	339	66	16407	0.746277
GO:0007252	1	339	10	14393	0.22643
GO:0019717	7	333	87	16386	0.00295803
GO:0048639	1	339	0	14403	0.0230618
GO:0005791	1	339	19	16454	0.335571
GO:0045638	1	339	3	14400	0.0891136
GO:0042246	2	338	18	14385	0.0767104
GO:0003674	6	334	649	15159	0.994728
GO:0008277	4	336	28	14375	0.00600257
GO:0006511	3	337	151	14252	0.693313
GO:0051770	1	339	3	14400	0.0891136
GO:0045994	1	339	0	14403	0.0230618
GO:0005868	1	339	9	16464	0.184825
GO:0032420	1	339	14	16459	0.264037
GO:0043565	9	331	475	15333	0.694375
GO:0050830	2	338	26	14377	0.135624
GO:0051384	4	336	68	14335	0.0846039
GO:0060056	1	339	4	14399	0.110126
GO:0016197	2	338	25	14378	0.127794
GO:0032801	1	339	3	14400	0.0891136
GO:0005753	2	338	16	16457	0.0504107
GO:0042832	1	339	7	14396	0.170307
GO:0007254	5	335	41	14362	0.00399923
GO:0043586	1	339	7	14396	0.170307
GO:0005080	5	335	26	15782	0.000435149
GO:0019054	1	339	2	14401	0.0676066
GO:0006540	1	339	1	14402	0.0455933
GO:0052547	1	339	0	14403	0.0230618
GO:0032232	1	339	1	14402	0.0455933
GO:0090084	1	339	2	14401	0.0676066
GO:0007265	8	332	60	14343	0.000163256
GO:0045859	1	339	12	14391	0.261725
GO:0008217	1	339	48	14355	0.681824
GO:0048712	1	339	4	14399	0.110126
GO:0005160	1	339	11	15797	0.225431
GO:0051480	2	338	8	14395	0.0211149
GO:0021795	1	339	5	14398	0.130655
GO:0051893	1	339	0	14403	0.0230618
GO:0007015	3	337	25	14378	0.0260067
GO:0050681	1	339	29	15779	0.472171
GO:0022904	2	338	96	14307	0.664277
GO:0060396	1	339	3	14400	0.0891136
GO:0006959	2	338	32	14371	0.184477
GO:0005515	269	71	7339	8469	1.92e-34
GO:0051017	2	338	13	14390	0.0456838
GO:0035240	1	339	6	15802	0.138421
GO:0000777	1	339	60	16413	0.713055
GO:0007411	19	321	272	14131	4.71e-05
GO:0042267	1	339	5	14398	0.130655
GO:0006936	4	336	91	14312	0.176454
GO:0003918	1	339	3	15805	0.0816055
GO:0031133	1	339	2	14401	0.0676066
GO:0015280	1	339	8	15800	0.174337
GO:0042277	1	339	30	15778	0.483305
GO:0006812	1	339	47	14356	0.674287
GO:0042326	2	338	13	14390	0.0456838
GO:0007185	1	339	6	14397	0.150712
GO:0042805	1	339	2	15806	0.0618488
GO:0006662	1	339	7	14396	0.170307
GO:0015701	1	339	11	14392	0.244283
GO:0008629	6	334	36	14367	0.000374675
GO:0006003	1	339	3	14400	0.0891136
GO:0033270	1	339	2	16471	0.0594522
GO:0030141	4	336	50	16423	0.0235266
GO:0001880	1	339	3	14400	0.0891136
GO:0043932	1	339	1	14402	0.0455933
GO:0070830	3	337	19	14384	0.0135269
GO:0005811	1	339	18	16455	0.321842
GO:0005689	1	339	23	16450	0.387773
GO:0051439	2	338	70	14333	0.497302
GO:0005657	1	339	10	16463	0.20132
GO:0006406	3	337	53	14350	0.138686
GO:0051897	7	333	16	14387	5.82e-07
GO:0000087	3	337	90	14313	0.362987
GO:0015485	1	339	17	15791	0.318354
GO:0035307	1	339	3	14400	0.0891136
GO:0008637	1	339	9	14394	0.208156
GO:0006369	2	338	41	14362	0.261102
GO:0006944	1	339	22	14381	0.415523
GO:0032741	1	339	1	14402	0.0455933
GO:0051437	2	338	66	14337	0.467319
GO:0030512	2	338	29	14374	0.159699
GO:0042632	1	339	45	14358	0.658677
GO:0005853	1	339	3	16470	0.0784758
GO:0005244	1	339	150	15658	0.960382
GO:0042508	1	339	2	14401	0.0676066
GO:0032728	1	339	12	14391	0.261725
GO:0042755	2	338	20	14383	0.0905352
GO:0019894	3	337	9	15799	0.00176735
GO:0005200	9	331	64	15744	2.17e-05
GO:0004385	1	339	10	15798	0.20876
GO:0030501	1	339	22	14381	0.415523
GO:0006446	1	339	23	14380	0.429024
GO:0005123	1	339	10	15798	0.20876
GO:0051128	1	339	1	14402	0.0455933
GO:0008170	1	339	1	15807	0.0416684
GO:0051604	1	339	3	14400	0.0891136
GO:0043410	2	338	33	14370	0.192856
GO:0007032	2	338	13	14390	0.0456838
GO:0070374	2	338	34	14369	0.201284
GO:0021766	3	337	22	14381	0.0192042
GO:0004511	1	339	0	15808	0.0210552
GO:0005085	13	327	114	15694	2.79e-06
GO:0005737	198	142	4531	11942	9.91e-32
GO:0006289	1	339	67	14336	0.796121
GO:0001892	1	339	17	14386	0.343097
GO:0004656	1	339	3	15805	0.0816055
GO:0005496	1	339	23	15785	0.400158
GO:0070536	2	338	9	14394	0.0254186
GO:0042730	6	334	8	14395	3.7e-07
GO:0006006	5	335	90	14313	0.0686154
GO:0008152	2	338	202	14201	0.95124
GO:0002238	1	339	2	14401	0.0676066
GO:0045941	7	333	150	14253	0.0716081
GO:0007182	1	339	2	14401	0.0676066
GO:0008199	1	339	10	15798	0.20876
GO:0016607	7	333	115	16358	0.0120276
GO:0008024	1	339	0	16473	0.0202224
GO:0090263	1	339	22	14381	0.415523
GO:0003924	7	333	213	15595	0.183005
GO:0035014	2	338	1	15807	0.00130763
GO:0016581	1	339	13	16460	0.248833
GO:0060770	1	339	4	14399	0.110126
GO:0016055	3	337	86	14317	0.337709
GO:0005743	3	337	277	16196	0.924897
GO:0008089	1	339	4	14399	0.110126
GO:0008150	10	330	616	13787	0.91689
GO:0030240	1	339	4	14399	0.110126
GO:0005840	1	339	187	16286	0.978985
GO:0000287	9	331	158	15650	0.00897241
GO:0000278	18	322	284	14119	0.00023357
GO:0004938	3	337	0	15808	9.25e-06
GO:0019229	1	339	13	14390	0.278766
GO:0004935	3	337	4	15804	0.000304102
GO:0040014	1	339	22	14381	0.415523
GO:0030307	3	337	41	14362	0.0805839
GO:0004883	1	339	0	15808	0.0210552
GO:0008202	1	339	90	14313	0.881137
GO:0006754	3	337	50	14353	0.123041
GO:0002740	1	339	3	14400	0.0891136
GO:0000165	6	334	34	14369	0.000284974
GO:0031532	1	339	20	14383	0.387561
GO:0010243	1	339	33	14370	0.54805
GO:0007267	4	336	237	14166	0.810368
GO:0051436	1	339	64	14339	0.781269
GO:0033631	1	339	3	14400	0.0891136
GO:0006379	1	339	8	14395	0.189452
GO:0016071	4	336	47	14356	0.029705
GO:0010975	1	339	7	14396	0.170307
GO:0032435	1	339	6	14397	0.150712
GO:0002687	1	339	7	14396	0.170307
GO:0050665	1	339	7	14396	0.170307
GO:0006509	1	339	13	14390	0.278766
GO:0030384	1	339	8	14395	0.189452
GO:0002028	1	339	8	14395	0.189452
GO:0030049	2	338	36	14367	0.218257
GO:0050930	1	339	11	14392	0.244283
GO:0042776	2	338	13	14390	0.0456838
GO:0016023	3	337	91	16382	0.296149
GO:0050728	1	339	24	14379	0.442213
GO:0046983	1	339	84	15724	0.83693
GO:0007389	3	337	82	14321	0.312377
GO:0055038	1	339	24	16449	0.400172
GO:0002576	16	324	67	14336	5.74e-11
GO:0006925	1	339	1	14402	0.0455933
GO:0008510	1	339	3	15805	0.0816055
GO:0007173	12	328	59	14344	7.04e-08
GO:0051898	2	338	7	14396	0.0171506
GO:0001570	1	339	44	14359	0.650595
GO:0034618	1	339	3	15805	0.0816055
GO:0001783	2	338	1	14402	0.00156663
GO:0042493	14	326	237	14166	0.00211525
GO:0015385	1	339	8	15800	0.174337
GO:0043524	3	337	45	14358	0.0985563
GO:0030676	1	339	4	15804	0.100947
GO:0050772	4	336	12	14391	0.000406065
GO:0018119	1	339	1	14402	0.0455933
GO:0010501	1	339	0	14403	0.0230618
GO:0048298	1	339	1	14402	0.0455933
GO:0006986	4	336	48	14355	0.0316155
GO:0001547	1	339	2	14401	0.0676066
GO:0006950	3	337	118	14285	0.531244
GO:0006414	2	338	91	14312	0.636011
GO:0007179	2	338	61	14342	0.428396
GO:0051612	1	339	0	14403	0.0230618
GO:0008353	1	339	12	15796	0.241752
GO:0034988	1	339	0	15808	0.0210552
GO:0035173	1	339	3	15805	0.0816055
GO:0060571	1	339	3	14400	0.0891136
GO:0005667	6	334	184	16289	0.187935
GO:0005829	128	212	1718	14755	8.2e-39
GO:0060316	1	339	0	14403	0.0230618
GO:0050808	1	339	8	14395	0.189452
GO:0034138	2	338	61	14342	0.428396
GO:0010718	1	339	15	14388	0.311681
GO:0006996	1	339	8	14395	0.189452
GO:0042542	1	339	42	14361	0.633853
GO:0005802	1	339	56	16417	0.688532
GO:0045730	3	337	8	14395	0.00174806
GO:0030177	2	338	10	14393	0.0300441
GO:0030263	2	338	2	14401	0.00308546
GO:0048563	1	339	2	14401	0.0676066
GO:0017022	1	339	13	15795	0.25773
GO:0000245	1	339	18	14385	0.358265
GO:0050821	4	336	37	14366	0.0143829
GO:0006383	1	339	32	14371	0.537357
GO:0007528	1	339	14	14389	0.295415
GO:0008140	1	339	3	15805	0.0816055
GO:0000781	1	339	24	16449	0.400172
GO:0043616	1	339	12	14391	0.261725
GO:0008286	20	320	118	14285	5.33e-11
GO:0048011	37	303	178	14225	5.28e-22
GO:0009968	3	337	45	14358	0.0985563
GO:0030835	2	338	0	14403	0.000530318
GO:0050892	1	339	7	14396	0.170307
GO:0045130	1	339	0	15808	0.0210552
GO:0000188	3	337	17	14386	0.0103586
GO:0007067	9	331	164	14239	0.0190356
GO:0004693	3	337	26	15782	0.0225559
GO:0016485	1	339	18	14385	0.358265
GO:0031996	3	337	3	15805	0.000176528
GO:0042415	1	339	3	14400	0.0891136
GO:0030968	3	337	17	14386	0.0103586
GO:0030520	1	339	11	14392	0.244283
GO:0014075	1	339	5	14398	0.130655
GO:0033137	1	339	6	14397	0.150712
GO:0008356	1	339	0	14403	0.0230618
GO:0045579	1	339	6	14397	0.150712
GO:0004710	1	339	1	15807	0.0416684
GO:0050777	1	339	7	14396	0.170307
GO:0001764	3	337	57	14346	0.160515
GO:0042427	1	339	1	14402	0.0455933
GO:0005789	6	334	591	15882	0.982904
GO:0016564	7	333	188	15620	0.118491
GO:0019896	1	339	1	14402	0.0455933
GO:0006310	1	339	70	14333	0.809967
GO:0008329	1	339	4	15804	0.100947
GO:0014898	1	339	1	14402	0.0455933
GO:0019825	1	339	43	15765	0.608428
GO:0005875	2	338	25	16448	0.102848
GO:0032769	1	339	0	14403	0.0230618
GO:0005576	30	310	2007	14466	0.978899
GO:0046928	1	339	10	14393	0.22643
GO:0060397	1	339	2	14401	0.0676066
GO:0008156	3	337	17	14386	0.0103586
GO:0005575	7	333	605	15868	0.966639
GO:0006922	1	339	2	14401	0.0676066
GO:0033596	3	337	0	16473	8.2e-06
GO:0006513	1	339	7	14396	0.170307
GO:0016525	1	339	28	14375	0.492001
GO:0002553	1	339	0	14403	0.0230618
GO:0032868	5	335	46	14357	0.0062426
GO:0031435	1	339	5	15803	0.119883
GO:0045664	2	338	17	14386	0.0700752
GO:0051036	1	339	0	14403	0.0230618
GO:0042803	14	326	383	15425	0.0421902
GO:0030621	1	339	0	15808	0.0210552
GO:0004842	7	333	193	15615	0.130309
GO:0003779	11	329	283	15525	0.0475015
GO:0060676	1	339	1	14402	0.0455933
GO:0043087	1	339	14	14389	0.295415
GO:0005905	1	339	44	16429	0.601702
GO:0060338	1	339	1	14402	0.0455933
GO:0051082	6	334	120	15688	0.0504036
GO:0031432	1	339	6	15802	0.138421
GO:0009615	9	331	114	14289	0.00218199
GO:0002925	1	339	6	14397	0.150712
GO:0051222	1	339	1	14402	0.0455933
GO:0005096	14	326	175	15633	4.85e-05
GO:0050779	1	339	1	14402	0.0455933
GO:0004677	1	339	2	15806	0.0618488
GO:0043069	1	339	7	14396	0.170307
GO:0052063	1	339	0	14403	0.0230618
GO:0043193	4	336	48	14355	0.0316155
GO:0042177	2	338	10	14393	0.0300441
GO:0000932	3	337	22	16451	0.0135594
GO:0017015	1	339	13	14390	0.278766
GO:0070836	1	339	1	14402	0.0455933
GO:0030955	1	339	5	15803	0.119883
GO:0032811	3	337	2	14401	0.000117466
GO:0045124	1	339	3	14400	0.0891136
GO:0051101	1	339	2	14401	0.0676066
GO:0050765	1	339	2	14401	0.0676066
GO:0003700	17	323	950	14858	0.812168
GO:0042977	1	339	2	14401	0.0676066
GO:0033993	1	339	6	14397	0.150712
GO:0001867	1	339	5	14398	0.130655
GO:0051097	1	339	1	14402	0.0455933
GO:0032757	1	339	9	14394	0.208156
GO:0001750	1	339	20	16453	0.349024
GO:0005912	3	337	32	16441	0.0332976
GO:0034393	1	339	3	14400	0.0891136
GO:0035264	1	339	24	14379	0.442213
GO:0060707	2	338	5	14398	0.0103142
GO:0044445	1	339	3	16470	0.0784758
GO:0051592	5	335	43	14360	0.00481243
GO:0010592	1	339	3	14400	0.0891136
GO:0021589	1	339	1	14402	0.0455933
GO:0005851	1	339	5	16468	0.11538
GO:0034046	1	339	0	15808	0.0210552
GO:0009434	1	339	13	16460	0.248833
GO:0035253	4	336	5	16468	1.91e-05
GO:0016986	1	339	10	15798	0.20876
GO:0032049	1	339	2	14401	0.0676066
GO:0031397	3	337	12	14391	0.00450155
GO:0005009	1	339	0	15808	0.0210552
GO:0004634	1	339	3	15805	0.0816055
GO:0070206	1	339	6	14397	0.150712
GO:0006355	13	327	1075	13328	0.997942
GO:0009792	1	339	5	14398	0.130655
GO:0007243	12	328	82	14321	1.63e-06
GO:0016050	2	338	5	14398	0.0103142
GO:0004177	1	339	28	15780	0.460797
GO:0034341	1	339	13	14390	0.278766
GO:0015057	1	339	4	15804	0.100947
GO:0019900	3	337	28	15780	0.0269094
GO:0044224	1	339	5	16468	0.11538
GO:0004866	3	337	29	15779	0.0292422
GO:0031648	2	338	12	14391	0.0401928
GO:0015992	2	338	38	14365	0.235347
GO:0051219	2	338	20	15788	0.0774559
GO:0003727	1	339	14	15794	0.273372
GO:0002020	4	336	25	15783	0.00302541
GO:0048662	1	339	13	14390	0.278766
GO:0007585	1	339	28	14375	0.492001
GO:0019882	1	339	33	14370	0.54805
GO:0007018	9	331	80	14323	0.000208439
GO:0000187	8	332	72	14331	0.000504038
GO:0003056	1	339	3	14400	0.0891136
GO:0046626	1	339	1	14402	0.0455933
GO:0010553	5	335	74	14329	0.0357057
GO:0070474	1	339	4	14399	0.110126
GO:0005813	10	330	152	16321	0.00171993
GO:0006890	2	338	20	14383	0.0905352
GO:0008219	9	331	126	14277	0.00407936
GO:0005687	1	339	1	16472	0.0400371
GO:0043503	1	339	0	14403	0.0230618
GO:0031365	1	339	3	14400	0.0891136
GO:0009986	16	324	217	16256	2.22e-05
GO:0003713	1	339	193	15615	0.98429
GO:0030279	1	339	10	14393	0.22643
GO:0010467	14	326	390	14013	0.0855505
GO:0000794	2	338	22	16451	0.0840789
GO:0043560	4	336	9	15799	0.000118786
GO:0051881	1	339	9	14394	0.208156
GO:0042981	5	335	165	14238	0.355325
GO:0007049	12	328	370	14033	0.17382
GO:0001738	1	339	1	14402	0.0455933
GO:0070419	1	339	5	16468	0.11538
GO:0006801	4	336	9	14394	0.000168513
GO:0051015	5	335	42	15766	0.00298526
GO:0019903	6	334	21	15787	1.7e-05
GO:0007601	4	336	194	14209	0.673509
GO:0014059	1	339	7	14396	0.170307
GO:0007166	9	331	157	14246	0.014932
GO:0005754	1	339	0	16473	0.0202224
GO:0007598	4	336	1	14402	1.36e-06
GO:0030695	2	338	0	15808	0.000442047
GO:0008584	2	338	48	14355	0.321076
GO:0046854	2	338	11	14392	0.0349743
GO:0016504	1	339	3	15805	0.0816055
GO:0032615	1	339	0	14403	0.0230618
GO:0000185	1	339	5	14398	0.130655
GO:0007269	3	337	49	14354	0.117978
GO:0007028	1	339	1	14402	0.0455933
GO:0019216	1	339	11	14392	0.244283
GO:0042157	2	338	36	14367	0.218257
GO:0016605	1	339	38	16435	0.549623
GO:0030036	3	337	115	14288	0.514319
GO:0003824	1	339	122	15686	0.927741
GO:0070053	1	339	3	15805	0.0816055
GO:0014069	3	337	79	16394	0.230632
GO:0016563	11	329	286	15522	0.0504093
GO:0050921	1	339	2	14401	0.0676066
GO:0042327	2	338	14	14389	0.0514319
GO:0004197	1	339	57	15751	0.709587
GO:0008104	5	335	48	14355	0.00734721
GO:0008553	1	339	7	15801	0.15657
GO:0006919	6	334	56	14347	0.00298688
GO:0042462	2	338	10	14393	0.0300441
GO:0031941	1	339	13	16460	0.248833
GO:0001881	1	339	1	14402	0.0455933
GO:0042995	5	335	100	16373	0.0619306
GO:0005506	1	339	66	15742	0.760384
GO:0051151	1	339	4	14399	0.110126
GO:0015293	2	338	111	15697	0.691302
GO:0008154	1	339	8	14395	0.189452
GO:0048812	3	337	15	14388	0.00767083
GO:0005739	28	312	1271	15202	0.39032
GO:0051341	1	339	1	14402	0.0455933
GO:0006814	2	338	118	14285	0.768135
GO:0042552	2	338	28	14375	0.151585
GO:0043548	4	336	7	15801	5.67e-05
GO:0000902	3	337	33	14370	0.0495881
GO:0060045	1	339	9	14394	0.208156
GO:0002689	1	339	1	14402	0.0455933
GO:0007417	3	337	97	14306	0.406798
GO:0050790	1	339	7	14396	0.170307
GO:0032700	1	339	2	14401	0.0676066
GO:0009887	6	334	111	14292	0.0537103
GO:0005088	1	339	8	15800	0.174337
GO:0051023	1	339	3	14400	0.0891136
GO:0001942	1	339	19	14384	0.373084
GO:0014048	1	339	1	14402	0.0455933
GO:0008601	2	338	15	15793	0.0488178
GO:0016251	3	337	19	15789	0.0105891
GO:0017004	1	339	1	14402	0.0455933
GO:0051260	3	337	66	14337	0.212871
GO:0046696	1	339	5	16468	0.11538
GO:0006378	2	338	8	14395	0.0211149
GO:0032956	2	338	9	14394	0.0254186
GO:0008236	1	339	51	15757	0.669891
GO:0045821	1	339	6	14397	0.150712
GO:0070742	1	339	8	15800	0.174337
GO:0001781	1	339	2	14401	0.0676066
GO:0004683	1	339	13	15795	0.25773
GO:0032571	1	339	1	14402	0.0455933
GO:0032582	3	337	40	14363	0.0763355
GO:0042698	1	339	7	14396	0.170307
GO:0002052	1	339	7	14396	0.170307
GO:0004714	1	339	35	15773	0.53556
GO:0051259	2	338	29	14374	0.159699
GO:0043000	1	339	0	14403	0.0230618
GO:0042059	5	335	27	14376	0.000764195
GO:0010670	1	339	7	14396	0.170307
GO:0030261	1	339	8	14395	0.189452
GO:0006479	1	339	8	14395	0.189452
GO:0010043	1	339	17	14386	0.343097
GO:0042771	1	339	18	14385	0.358265
GO:0000739	1	339	3	15805	0.0816055
GO:0045740	3	337	26	14377	0.0285246
GO:0045296	2	338	20	15788	0.0774559
GO:0043552	2	338	2	14401	0.00308546
GO:0018107	2	338	16	14387	0.0636416
GO:0031931	1	339	2	16471	0.0594522
GO:0005547	1	339	15	15793	0.288686
GO:0035020	1	339	2	14401	0.0676066
GO:0030900	2	338	49	14354	0.329569
GO:0005883	1	339	6	16467	0.133275
GO:0032880	1	339	17	14386	0.343097
GO:0005072	1	339	1	15807	0.0416684
GO:0035089	1	339	2	14401	0.0676066
GO:0050885	1	339	22	14381	0.415523
GO:0009966	1	339	22	14381	0.415523
GO:0006461	5	335	98	14305	0.0897497
GO:0008542	1	339	21	14382	0.401705
GO:0001754	1	339	1	14402	0.0455933
GO:0042470	10	330	79	16394	1.24e-05
GO:0005796	5	335	18	16455	8.19e-05
GO:0016192	3	337	171	14232	0.768899
GO:0007256	1	339	4	14399	0.110126
GO:0050927	2	338	8	14395	0.0211149
GO:0071407	1	339	8	14395	0.189452
GO:0000083	1	339	18	14385	0.358265
GO:0045071	1	339	3	14400	0.0891136
GO:0045202	5	335	253	16220	0.600439
GO:0005249	1	339	63	15745	0.744521
GO:0005242	1	339	18	15790	0.332722
GO:0048678	1	339	15	14388	0.311681
GO:0006916	20	320	169	14234	1.48e-08
GO:0051453	1	339	1	14402	0.0455933
GO:0050870	1	339	10	14393	0.22643
GO:0048565	1	339	15	14388	0.311681
GO:0043473	1	339	24	14379	0.442213
GO:0001775	1	339	4	14399	0.110126
GO:0010882	1	339	0	14403	0.0230618
GO:0007095	2	338	3	14400	0.00506413
GO:0045666	3	337	27	14376	0.0311671
GO:0019898	2	338	30	16443	0.136281
GO:0048365	2	338	10	15798	0.0253779
GO:0033344	1	339	20	14383	0.387561
GO:0043025	7	333	142	16331	0.0319661
GO:0090090	3	337	43	14360	0.0893791
GO:0005178	1	339	63	15745	0.744521
GO:0005887	21	319	985	15488	0.472607
GO:0042598	3	337	5	16468	0.000425689
GO:0005925	7	333	97	16376	0.00517679
GO:0050806	1	339	8	14395	0.189452
GO:0005114	1	339	6	15802	0.138421
GO:0007342	1	339	8	14395	0.189452
GO:0051290	2	338	5	14398	0.0103142
GO:0033673	2	338	3	14400	0.00506413
GO:0000155	1	339	12	15796	0.241752
GO:0022617	1	339	2	14401	0.0676066
GO:0042272	1	339	2	16471	0.0594522
GO:0031430	2	338	9	16464	0.0198786
GO:0009954	1	339	21	14382	0.401705
GO:0007519	3	337	36	14367	0.0603895
GO:0033625	1	339	1	14402	0.0455933
GO:0050851	1	339	4	14399	0.110126
GO:0032438	1	339	9	14394	0.208156
GO:0000354	1	339	1	14402	0.0455933
GO:0030866	2	338	12	14391	0.0401928
GO:0007406	2	338	3	14400	0.00506413
GO:0016234	1	339	7	16466	0.15081
GO:0010700	3	337	2	14401	0.000117466
GO:0005164	1	339	20	15788	0.360559
GO:0004748	1	339	2	15806	0.0618488
GO:0008426	2	338	0	15808	0.000442047
GO:0007189	1	339	35	14368	0.568703
GO:0009651	2	338	6	14397	0.013544
GO:0032613	1	339	0	14403	0.0230618
GO:0006397	8	332	222	14181	0.163112
GO:0016070	6	334	83	14320	0.0168807
GO:0006401	1	339	13	14390	0.278766
GO:0030424	12	328	121	16352	1.65e-05
GO:0043434	7	333	54	14349	0.000488431
GO:0004070	1	339	0	15808	0.0210552
GO:0043507	3	337	14	14389	0.00650207
GO:0032870	2	338	24	14379	0.120077
GO:0006927	2	338	1	14402	0.00156663
GO:0007568	4	336	80	14323	0.128998
GO:0005958	1	339	4	16469	0.0971157
GO:0001542	1	339	9	14394	0.208156
GO:0045444	1	339	27	14376	0.479985
GO:0005942	2	338	9	16464	0.0198786
GO:0004699	1	339	1	15807	0.0416684
GO:0010812	1	339	7	14396	0.170307
GO:0031966	2	338	54	16419	0.31339
GO:0048260	1	339	10	14393	0.22643
GO:0006303	1	339	9	14394	0.208156
GO:0008624	17	323	85	14318	1.61e-10
GO:0042596	1	339	4	14399	0.110126
GO:0008509	1	339	7	15801	0.15657
GO:0002752	1	339	1	14402	0.0455933
GO:0070534	1	339	17	14386	0.343097
GO:0016323	5	335	109	16364	0.0816616
GO:0043010	1	339	29	14374	0.503739
GO:0008057	1	339	0	14403	0.0230618
GO:0000300	2	338	2	16471	0.00238152
GO:0004706	2	338	2	15806	0.00257883
GO:0034123	1	339	3	14400	0.0891136
GO:0050730	2	338	7	14396	0.0171506
GO:0030863	1	339	15	16458	0.278933
GO:0016874	9	331	331	15477	0.289387
GO:0008016	2	338	31	14372	0.176153
GO:0050896	2	338	619	13784	0.999994
GO:0000118	1	339	27	16446	0.435885
GO:0032465	1	339	4	14399	0.110126
GO:0005094	1	339	2	15806	0.0618488
GO:0043393	1	339	7	14396	0.170307
GO:0005815	4	336	89	16384	0.119533
GO:0009991	1	339	2	14401	0.0676066
GO:0015630	1	339	70	16403	0.766265
GO:0048013	1	339	6	14397	0.150712
GO:0051044	3	337	7	14396	0.00129331
GO:0001556	1	339	11	14392	0.244283
GO:0009266	1	339	5	14398	0.130655
GO:0043281	1	339	4	14399	0.110126
GO:0055086	3	337	72	14331	0.249562
GO:0007052	1	339	13	14390	0.278766
GO:0010524	1	339	10	14393	0.22643
GO:0009987	1	339	20	14383	0.387561
GO:0005525	9	331	371	15437	0.407547
GO:0042113	3	337	18	14385	0.0118819
GO:0031267	2	338	6	15802	0.0113806
GO:0030674	1	339	45	15763	0.624788
GO:0051434	1	339	1	15807	0.0416684
GO:0046628	1	339	2	14401	0.0676066
GO:0043539	1	339	4	15804	0.100947
GO:0016566	6	334	91	15717	0.016621
GO:0007195	1	339	4	14399	0.110126
GO:0032735	3	337	9	14394	0.00229113
GO:0042417	1	339	9	14394	0.208156
GO:0030730	1	339	2	14401	0.0676066
GO:0006897	6	334	99	14304	0.034585
GO:0030818	1	339	8	14395	0.189452
GO:0060528	1	339	3	14400	0.0891136
GO:0030659	2	338	65	16408	0.394
GO:0070723	1	339	4	14399	0.110126
GO:0050775	1	339	7	14396	0.170307
GO:0004351	1	339	2	15806	0.0618488
GO:0051927	1	339	8	14395	0.189452
GO:0008469	1	339	3	15805	0.0816055
GO:0006585	1	339	0	14403	0.0230618
GO:0045995	1	339	7	14396	0.170307
GO:0017070	1	339	4	15804	0.100947
GO:0032313	2	338	52	14351	0.35486
GO:0000346	1	339	7	16466	0.15081
GO:0005578	2	338	226	16247	0.94698
GO:0008415	2	338	136	15672	0.790808
GO:0008808	1	339	0	15808	0.0210552
GO:0000275	1	339	4	16469	0.0971157
GO:0009725	1	339	49	14354	0.689186
GO:0006012	1	339	5	14398	0.130655
GO:0050679	2	338	39	14364	0.243921
GO:0030425	6	334	121	16352	0.0443201
GO:0070094	1	339	1	14402	0.0455933
GO:0048008	2	338	16	14387	0.0636416
GO:0006266	1	339	4	14399	0.110126
GO:0045502	1	339	7	15801	0.15657
GO:0042593	6	334	43	14360	0.000872445
GO:0010748	1	339	3	14400	0.0891136
GO:0048604	1	339	0	15808	0.0210552
GO:0070555	4	336	20	14383	0.00204969
GO:0032091	2	338	9	14394	0.0254186
GO:0034617	1	339	2	15806	0.0618488
GO:0007635	1	339	5	14398	0.130655
GO:0044183	1	339	1	15807	0.0416684
GO:0042110	4	336	29	14374	0.0067086
GO:0055098	1	339	1	14402	0.0455933
GO:0030276	1	339	7	15801	0.15657
GO:0006094	1	339	41	14362	0.625184
GO:0008021	1	339	46	16427	0.617691
GO:0051894	1	339	5	14398	0.130655
GO:0004925	1	339	0	15808	0.0210552
GO:0030509	1	339	43	14360	0.642321
GO:0030027	4	336	71	16402	0.0653903
GO:0071549	1	339	4	14399	0.110126
GO:0043005	8	332	52	16421	2.64e-05
GO:0007160	6	334	67	14336	0.00670174
GO:0034332	4	336	29	14374	0.0067086
GO:0005518	1	339	34	15774	0.525548
GO:0051493	1	339	5	14398	0.130655
GO:0006606	1	339	26	14377	0.467687
GO:0045177	3	337	38	16435	0.0496821
GO:0030194	2	338	5	14398	0.0103142
GO:0003688	2	338	5	15803	0.00865516
GO:0010008	3	337	108	16365	0.390106
GO:0007262	1	339	2	14401	0.0676066
GO:0006396	4	336	79	14324	0.124981
GO:0042809	1	339	15	15793	0.288686
GO:0046674	1	339	0	14403	0.0230618
GO:0007059	1	339	48	14355	0.681824
GO:0043588	1	339	28	14375	0.492001
GO:0051087	6	334	25	15783	3.93e-05
GO:0050901	1	339	5	14398	0.130655
GO:0060740	1	339	9	14394	0.208156
GO:0016209	1	339	8	15800	0.174337
GO:0002842	1	339	0	14403	0.0230618
GO:0007405	3	337	11	14392	0.00366327
GO:0015320	1	339	0	15808	0.0210552
GO:0007026	1	339	14	14389	0.295415
GO:0005975	4	336	291	14112	0.912142
GO:0006611	2	338	12	14391	0.0401928
GO:0033342	1	339	0	14403	0.0230618
GO:0030507	1	339	6	15802	0.138421
GO:0000786	2	338	63	16410	0.379624
GO:0016568	3	337	210	14193	0.872605
GO:0051291	8	332	40	14363	1.24e-05
GO:0050811	1	339	7	15801	0.15657
GO:0004867	4	336	90	15718	0.136641
GO:0030122	1	339	6	16467	0.133275
GO:0006953	5	335	31	14372	0.00132682
GO:0045931	1	339	17	14386	0.343097
GO:0004697	6	334	9	15799	3.56e-07
GO:0004674	35	305	311	15497	1.26e-14
GO:0060548	1	339	10	14393	0.22643
GO:0032437	1	339	1	16472	0.0400371
GO:0048169	1	339	13	14390	0.278766
GO:0043021	1	339	12	15796	0.241752
GO:0000079	6	334	31	14372	0.00018293
GO:0030235	2	338	5	15803	0.00865516
GO:0000080	3	337	26	14377	0.0285246
GO:0004060	1	339	2	15806	0.0618488
GO:0000133	1	339	0	16473	0.0202224
GO:0050660	1	339	73	15735	0.793681
GO:0071221	1	339	1	14402	0.0455933
GO:0002328	1	339	4	14399	0.110126
GO:0010310	2	338	4	14399	0.00748074
GO:0015030	1	339	43	16430	0.593459
GO:0034339	2	338	55	14348	0.379805
GO:0045066	1	339	2	14401	0.0676066
GO:0016301	8	332	124	15684	0.00685506
GO:0042153	1	339	5	15803	0.119883
GO:0008409	1	339	7	15801	0.15657
GO:0045121	4	336	107	16366	0.187432
GO:0030526	1	339	0	16473	0.0202224
GO:0035243	1	339	1	15807	0.0416684
GO:0031588	1	339	4	16469	0.0971157
GO:0006638	1	339	0	14403	0.0230618
GO:0001822	2	338	69	14334	0.489907
GO:0005545	2	338	16	15792	0.0541738
GO:0009416	1	339	15	14388	0.311681
GO:0051781	1	339	38	14365	0.597931
GO:0032496	4	336	103	14300	0.233751
GO:0042524	1	339	1	14402	0.0455933
GO:0006368	2	338	59	14344	0.412411
GO:0010033	2	338	35	14368	0.209753
GO:0048839	1	339	18	14385	0.358265
GO:0014911	1	339	10	14393	0.22643
GO:0005011	1	339	1	15807	0.0416684
GO:0047184	1	339	3	15805	0.0816055
GO:0001889	1	339	58	14345	0.748252
GO:0004961	1	339	0	15808	0.0210552
GO:0032727	1	339	3	14400	0.0891136
GO:0005793	2	338	39	16434	0.200976
GO:0001816	1	339	13	14390	0.278766
GO:0030326	1	339	36	14367	0.578674
GO:0006933	1	339	0	14403	0.0230618
GO:0001726	5	335	52	16421	0.00581786
GO:0050661	1	339	32	15776	0.504876
GO:0030159	1	339	12	15796	0.241752
GO:0042496	1	339	1	14402	0.0455933
GO:0006644	1	339	30	14373	0.515207
GO:0007268	11	329	260	14143	0.0500556
GO:0006955	4	336	461	13942	0.99486
GO:0002309	1	339	1	14402	0.0455933
GO:0035023	9	331	63	14340	3.93e-05
GO:0019905	1	339	13	15795	0.25773
GO:0006527	1	339	7	14396	0.170307
GO:0016020	35	305	3724	12749	1
GO:0006607	1	339	12	14391	0.261725
GO:0003774	2	338	63	15745	0.398885
GO:0034695	1	339	4	14399	0.110126
GO:0032026	1	339	10	14393	0.22643
GO:0035259	1	339	5	15803	0.119883
GO:0019005	1	339	21	16452	0.362205
GO:0048666	1	339	27	14376	0.479985
GO:0008026	3	337	60	15748	0.147016
GO:0032862	1	339	4	14399	0.110126
GO:0045216	7	333	48	14355	0.000255655
GO:0060550	1	339	0	14403	0.0230618
GO:0045348	1	339	6	14397	0.150712
GO:0015297	1	339	37	15771	0.554955
GO:0002543	1	339	0	14403	0.0230618
GO:0009611	4	336	51	14352	0.0377714
GO:0004906	2	338	0	15808	0.000442047
GO:0016337	5	335	66	14337	0.0238885
GO:0000077	1	339	19	14384	0.373084
GO:0051225	1	339	17	14386	0.343097
GO:0007199	1	339	3	14400	0.0891136
GO:0043205	1	339	3	16470	0.0784758
GO:0005639	1	339	3	16470	0.0784758
GO:0051262	2	338	10	14393	0.0300441
GO:0048304	1	339	5	14398	0.130655
GO:0045648	1	339	12	14391	0.261725
GO:0043227	1	339	1	16472	0.0400371
GO:0050771	1	339	14	14389	0.295415
GO:0016600	1	339	1	16472	0.0400371
GO:0016281	1	339	8	16465	0.167991
GO:0070087	1	339	5	15803	0.119883
GO:0031622	1	339	8	14395	0.189452
GO:0034097	3	337	48	14355	0.112995
GO:0043235	1	339	15	16458	0.278933
GO:0003007	2	338	29	14374	0.159699
GO:0010880	1	339	0	14403	0.0230618
GO:0001544	1	339	0	14403	0.0230618
GO:0060690	1	339	0	14403	0.0230618
GO:0016881	3	337	34	15774	0.0424455
GO:0048291	1	339	0	14403	0.0230618
GO:0003337	1	339	6	14397	0.150712
GO:0090086	1	339	1	14402	0.0455933
GO:0016853	1	339	105	15703	0.895976
GO:0003724	2	338	8	15800	0.0177889
GO:0033162	1	339	7	16466	0.15081
GO:0048535	1	339	8	14395	0.189452
GO:0006351	1	339	18	14385	0.358265
GO:0031581	1	339	10	14393	0.22643
GO:0030118	1	339	3	16470	0.0784758
GO:0003676	4	336	330	15478	0.924198
GO:0004059	1	339	0	15808	0.0210552
GO:0060555	1	339	2	14401	0.0676066
GO:0042498	1	339	1	15807	0.0416684
GO:0030133	1	339	38	16435	0.549623
GO:0043526	1	339	16	14387	0.327572
GO:0005615	20	320	731	15742	0.128056
GO:0016477	5	335	62	14341	0.0190748
GO:0045786	2	338	37	14366	0.226791
GO:0040008	1	339	50	14353	0.696378
GO:0047485	7	333	70	15738	0.00117327
GO:0008303	1	339	0	16473	0.0202224
GO:0042102	3	337	25	14378	0.0260067
GO:0031124	2	338	31	14372	0.176153
GO:0007292	1	339	14	14389	0.295415
GO:0060693	1	339	1	14402	0.0455933
GO:0032570	3	337	21	14382	0.0171873
GO:0006302	2	338	47	14356	0.312557
GO:0030018	2	338	49	16424	0.275882
GO:0006112	3	337	97	14306	0.406798
GO:0001774	1	339	2	14401	0.0676066
GO:0042288	3	337	9	15799	0.00176735
GO:0070301	2	338	7	14396	0.0171506
GO:0007369	1	339	20	14383	0.387561
GO:0043032	1	339	4	14399	0.110126
GO:0006805	1	339	134	14269	0.957759
GO:0006468	36	304	452	13951	7.14e-10
GO:0033280	3	337	14	14389	0.00650207
GO:0032795	1	339	1	15807	0.0416684
GO:0007257	3	337	26	14377	0.0285246
GO:0003704	3	337	79	15729	0.248807
GO:0006886	3	337	177	14226	0.788389
GO:0005865	1	339	2	16471	0.0594522
GO:0045725	3	337	9	14394	0.00229113
GO:0032040	1	339	6	16467	0.133275
GO:0007202	6	334	50	14353	0.0017702
GO:0035355	1	339	1	16472	0.0400371
GO:0010560	1	339	1	14402	0.0455933
GO:0031233	2	338	2	16471	0.00238152
GO:0008047	1	339	42	15766	0.599983
GO:0015035	1	339	21	15787	0.37404
GO:0051764	1	339	0	14403	0.0230618
GO:0010629	1	339	32	14371	0.537357
GO:0007050	8	332	117	14286	0.0084037
GO:0031295	7	333	67	14336	0.00156136
GO:0007616	1	339	11	14392	0.244283
GO:0006937	1	339	11	14392	0.244283
GO:0007338	1	339	30	14373	0.515207
GO:0042953	1	339	8	14395	0.189452
GO:0005624	13	327	472	16001	0.185571
GO:0043488	1	339	7	14396	0.170307
GO:0030097	1	339	54	14349	0.723526
GO:0007611	2	338	32	14371	0.184477
GO:0004407	1	339	12	15796	0.241752
GO:0002439	1	339	1	14402	0.0455933
GO:0060904	1	339	0	14403	0.0230618
GO:0070435	1	339	1	16472	0.0400371
GO:0000380	1	339	4	14399	0.110126
GO:0008093	5	335	17	15791	7.88e-05
GO:0032401	1	339	0	14403	0.0230618
GO:0046872	50	290	2837	12971	0.949596
GO:0014012	1	339	3	14400	0.0891136
GO:0005083	1	339	27	15781	0.449179
GO:0001948	2	338	27	15781	0.123881
GO:0010457	1	339	2	14401	0.0676066
GO:0034660	2	338	20	14383	0.0905352
GO:0006977	3	337	55	14348	0.149471
GO:0002282	1	339	6	14397	0.150712
GO:0022857	2	338	15	15793	0.0488178
GO:0007171	1	339	5	14398	0.130655
GO:0045295	1	339	10	15798	0.20876
GO:0005626	1	339	39	16434	0.558752
GO:0030335	10	330	59	14344	3.79e-06
GO:0007596	46	294	309	14094	8.07e-22
GO:0016064	1	339	7	14396	0.170307
GO:0006096	2	338	44	14359	0.286879
GO:0016538	1	339	6	15802	0.138421
GO:0006172	2	338	3	14400	0.00506413
GO:0005521	1	339	5	15803	0.119883
GO:0007566	1	339	24	14379	0.442213
GO:0004521	1	339	4	15804	0.100947
GO:0050998	2	338	4	15804	0.00626914
GO:0032760	1	339	13	14390	0.278766
GO:0002903	1	339	2	14401	0.0676066
GO:0021987	8	332	22	14381	2.77e-07
GO:0032800	1	339	2	14401	0.0676066
GO:0045084	1	339	6	14397	0.150712
GO:0060557	2	338	0	14403	0.000530318
GO:0042802	18	322	328	15480	0.000408927
GO:0006334	2	338	96	14307	0.664277
GO:0050690	1	339	27	14376	0.479985
GO:0005488	3	337	499	15309	0.998569
GO:0030175	1	339	26	16447	0.424222
GO:0071333	1	339	3	14400	0.0891136
GO:0010800	1	339	4	14399	0.110126
GO:0048545	2	338	18	14385	0.0767104
GO:0007155	15	325	524	13879	0.263529
GO:0034187	1	339	1	15807	0.0416684
GO:0033141	1	339	0	14403	0.0230618
GO:0021849	1	339	1	14402	0.0455933
GO:0042641	1	339	3	16470	0.0784758
GO:0055088	1	339	12	14391	0.261725
GO:0045197	2	338	3	14400	0.00506413
GO:0006790	1	339	12	14391	0.261725
GO:0009072	2	338	5	14398	0.0103142
GO:0032733	1	339	5	14398	0.130655
GO:0002244	1	339	8	14395	0.189452
GO:0030901	1	339	20	14383	0.387561
GO:0017091	1	339	7	15801	0.15657
GO:0032507	1	339	1	14402	0.0455933
GO:0045744	1	339	6	14397	0.150712
GO:0004694	1	339	3	15805	0.0816055
GO:0045893	4	336	130	14273	0.373281
GO:0008235	1	339	11	15797	0.225431
GO:0045773	1	339	12	14391	0.261725
GO:0019953	1	339	7	14396	0.170307
GO:0007169	1	339	69	14334	0.805459
GO:0042254	1	339	24	14379	0.442213
GO:0030618	1	339	4	15804	0.100947
GO:0010843	9	331	160	15648	0.00965816
GO:0060291	1	339	4	14399	0.110126
GO:0051798	1	339	1	14402	0.0455933
GO:0007264	20	320	277	14126	1.92e-05
GO:0048168	1	339	13	14390	0.278766
GO:0033572	1	339	1	14402	0.0455933
GO:0001938	1	339	31	14372	0.526411
GO:0005516	6	334	137	15671	0.0819675
GO:0031012	2	338	115	16358	0.688236
GO:0004709	4	336	11	15797	0.000219331
GO:0043583	2	338	5	14398	0.0103142
GO:0004725	4	336	83	15725	0.111293
GO:0001701	4	336	143	14260	0.440873
GO:0006271	1	339	30	14373	0.515207
GO:0050714	2	338	12	14391	0.0401928
GO:0043130	1	339	22	15786	0.387238
GO:0022900	1	339	37	14366	0.588415
GO:0043457	1	339	3	14400	0.0891136
GO:0001963	2	338	5	14398	0.0103142
GO:0000086	15	325	85	14318	8.78e-09
GO:0018206	1	339	3	14400	0.0891136
GO:0043154	3	337	21	14382	0.0171873
GO:0045920	1	339	1	14402	0.0455933
GO:0004912	1	339	1	15807	0.0416684
GO:0060552	1	339	0	14403	0.0230618
GO:0007162	2	338	23	14380	0.112483
GO:0032740	1	339	2	14401	0.0676066
GO:0005102	5	335	216	15592	0.498822
GO:0071109	4	336	3	14400	9.21e-06
GO:0070141	1	339	3	14400	0.0891136
GO:0045454	1	339	65	14338	0.786336
GO:0050544	1	339	3	15805	0.0816055
GO:0030890	2	338	27	14376	0.143557
GO:0044267	13	327	228	14175	0.0040029
GO:0060334	1	339	1	14402	0.0455933
GO:0048205	1	339	9	14394	0.208156
GO:0042511	1	339	2	14401	0.0676066
GO:0032729	2	338	15	14388	0.0574226
GO:0030879	6	334	21	14382	2.83e-05
GO:0030330	2	338	6	14397	0.013544
GO:0002326	2	338	3	14400	0.00506413
GO:0005856	32	308	629	15844	4.77e-06
GO:0007089	1	339	5	14398	0.130655
GO:0008276	1	339	12	15796	0.241752
GO:0032147	2	338	13	14390	0.0456838
GO:0000910	2	338	41	14362	0.261102
GO:0000375	1	339	24	14379	0.442213
GO:0001662	1	339	13	14390	0.278766
GO:0005768	7	333	230	16243	0.205217
GO:0001725	3	337	26	16447	0.0203045
GO:0035308	2	338	2	14401	0.00308546
GO:0010389	1	339	3	14400	0.0891136
GO:0090190	2	338	5	14398	0.0103142
GO:0006350	4	336	185	14218	0.637642
GO:0001843	4	336	31	14372	0.00828082
GO:0005215	2	338	278	15530	0.98252
GO:0045955	1	339	1	14402	0.0455933
GO:0004386	3	337	109	15699	0.42064
GO:0043547	1	339	4	14399	0.110126
GO:0034451	1	339	6	16467	0.133275
GO:0031065	2	338	2	14401	0.00308546
GO:0016829	2	338	104	15704	0.65723
GO:0030838	1	339	13	14390	0.278766
GO:0050732	1	339	6	14397	0.150712
GO:0002756	2	338	60	14343	0.420432
GO:0000216	2	338	74	14329	0.526189
GO:0001875	1	339	4	15804	0.100947
GO:0043406	5	335	19	14384	0.000187623
GO:0006641	1	339	23	14380	0.429024
GO:0048538	1	339	23	14380	0.429024
GO:0048741	1	339	9	14394	0.208156
GO:0005814	4	336	35	16438	0.00773847
GO:0048070	1	339	5	14398	0.130655
GO:0051496	1	339	14	14389	0.295415
GO:0006928	10	330	91	14312	0.000111567
GO:0019915	1	339	12	14391	0.261725
GO:0051059	1	339	17	15791	0.318354
GO:0005688	1	339	1	16472	0.0400371
GO:0007204	1	339	91	14312	0.883895
GO:0000723	1	339	48	14355	0.681824
GO:0000387	2	338	24	14379	0.120077
GO:0005100	1	339	22	15786	0.387238
GO:0046966	2	338	23	15785	0.0965916
GO:0030530	2	338	15	16458	0.0454027
GO:0043491	2	338	9	14394	0.0254186
GO:0043028	1	339	2	15806	0.0618488
GO:0014894	1	339	0	14403	0.0230618
GO:0042130	1	339	16	14387	0.327572
GO:0042162	1	339	10	15798	0.20876
GO:0046875	1	339	7	15801	0.15657
GO:0009898	1	339	18	16455	0.321842
GO:0004871	14	326	279	15529	0.00380229
GO:0031536	1	339	3	14400	0.0891136
GO:0006457	7	333	175	14228	0.128513
GO:0035567	1	339	4	14399	0.110126
GO:0042339	1	339	0	14403	0.0230618
GO:0051693	1	339	16	14387	0.327572
GO:0003729	2	338	40	15768	0.221252
GO:0046134	1	339	5	14398	0.130655
GO:0070491	2	338	13	15795	0.0387387
GO:0017016	2	338	9	15799	0.0214428
GO:0060732	1	339	1	14402	0.0455933
GO:0042475	1	339	36	14367	0.578674
GO:0006979	4	336	102	14301	0.228805
GO:0071726	1	339	1	14402	0.0455933
GO:0000075	9	331	116	14287	0.00243603
GO:0002062	2	338	12	14391	0.0401928
GO:0009314	1	339	22	14381	0.415523
GO:0071479	1	339	4	14399	0.110126
GO:0006412	7	333	246	14157	0.366568
GO:0014067	1	339	0	14403	0.0230618
GO:0009303	1	339	12	14391	0.261725
GO:0043536	1	339	9	14394	0.208156
GO:0046328	1	339	8	14395	0.189452
GO:0031405	1	339	0	15808	0.0210552
GO:0031659	1	339	4	14399	0.110126
GO:0051298	1	339	5	14398	0.130655
GO:0030216	1	339	36	14367	0.578674
GO:0030178	1	339	31	14372	0.526411
GO:0030528	2	338	291	15517	0.986274
GO:0033574	1	339	15	14388	0.311681
GO:0005681	8	332	115	16358	0.00354329
GO:0051091	3	337	33	14370	0.0495881
GO:0030135	1	339	1	16472	0.0400371
GO:0006633	1	339	51	14352	0.703404
GO:0005159	5	335	9	15799	6.88e-06
GO:0016491	5	335	443	15365	0.961446
GO:0043231	2	338	200	16273	0.917857
GO:0051425	1	339	3	15805	0.0816055
GO:0030308	7	333	89	14314	0.00673615
GO:0043034	1	339	13	16460	0.248833
GO:0000288	4	336	43	14360	0.022762
GO:0030030	2	338	30	14373	0.167891
GO:0000296	1	339	0	14403	0.0230618
GO:0009330	1	339	0	16473	0.0202224
GO:0007613	1	339	28	14375	0.492001
GO:0001530	1	339	10	15798	0.20876
GO:0016303	2	338	9	15799	0.0214428
GO:0040011	1	339	4	14399	0.110126
GO:0048554	1	339	2	14401	0.0676066
GO:0001501	1	339	128	14275	0.95135
GO:0031994	2	338	4	15804	0.00626914
GO:0052033	1	339	5	14398	0.130655
GO:0034329	11	329	78	14325	6.12e-06
GO:0005874	22	318	222	16251	5.19e-09
GO:0005086	1	339	16	15792	0.303677
GO:0043621	1	339	12	15796	0.241752
GO:0014909	1	339	2	14401	0.0676066
GO:0008634	1	339	6	14397	0.150712
GO:0015949	2	338	16	14387	0.0636416
GO:0035408	2	338	0	14403	0.000530318
GO:0043015	2	338	8	15800	0.0177889
GO:0046578	1	339	5	14398	0.130655
GO:0016787	18	322	939	14869	0.723891
GO:0042734	1	339	38	16435	0.549623
GO:0033613	1	339	7	15801	0.15657
GO:0000159	1	339	18	16455	0.321842
GO:0016887	4	336	134	15674	0.331286
GO:0004364	1	339	22	15786	0.387238
GO:0090004	2	338	4	14399	0.00748074
GO:0006241	1	339	11	14392	0.244283
GO:0046902	1	339	8	14395	0.189452
GO:0006695	1	339	30	14373	0.515207
GO:0006816	1	339	118	14285	0.938443
GO:0001891	1	339	2	16471	0.0594522
GO:0071445	1	339	7	14396	0.170307
GO:0008091	2	338	7	16466	0.0133628
GO:0003684	1	339	51	15757	0.669891
GO:0035025	1	339	4	14399	0.110126
GO:0003777	9	331	67	15741	3.01e-05
GO:0031694	1	339	4	15804	0.100947
GO:0004439	1	339	5	15803	0.119883
GO:0001782	1	339	9	14394	0.208156
GO:0016575	1	339	16	14387	0.327572
GO:0050918	1	339	5	14398	0.130655
GO:0051403	2	338	48	14355	0.321076
GO:0008060	2	338	31	15777	0.15274
GO:0048771	1	339	4	14399	0.110126
GO:0032755	3	337	20	14383	0.0152951
GO:0007043	1	339	11	14392	0.244283
GO:0004843	2	338	33	15775	0.167619
GO:0030238	2	338	6	14397	0.013544
GO:0043330	1	339	10	14393	0.22643
GO:0042834	1	339	7	15801	0.15657
GO:0031225	1	339	113	16360	0.903376
GO:0042382	1	339	5	16468	0.11538
GO:0043497	1	339	3	14400	0.0891136
GO:0048593	1	339	14	14389	0.295415
GO:0008305	2	338	26	16447	0.109339
GO:0012505	2	338	77	16396	0.476703
GO:0050699	1	339	18	15790	0.332722
GO:0006357	2	338	207	14196	0.955787
GO:0002102	1	339	5	16468	0.11538
GO:0006631	1	339	77	14326	0.838736
GO:0045860	1	339	18	14385	0.358265
GO:0005819	5	335	94	16379	0.0504632
GO:0015629	14	326	139	16334	2.78e-06
GO:0019049	1	339	1	14402	0.0455933
GO:0007276	1	339	16	14387	0.327572
GO:0043124	1	339	11	14392	0.244283
GO:0004252	8	332	144	15664	0.0152594
GO:0060664	1	339	5	14398	0.130655
GO:0048488	1	339	6	14397	0.150712
GO:0005634	137	203	5059	11414	0.000131926
GO:0016235	1	339	14	16459	0.264037
GO:0060391	1	339	7	14396	0.170307
GO:0033558	1	339	7	15801	0.15657
GO:0051281	2	338	9	14394	0.0254186
GO:0051659	1	339	1	14402	0.0455933
GO:0006417	3	337	59	14344	0.171797
GO:0042346	4	336	7	14396	8.07e-05
GO:0060762	1	339	3	14400	0.0891136
GO:0043123	5	335	114	14289	0.14073
GO:0042535	1	339	7	14396	0.170307
GO:0004861	1	339	10	15798	0.20876
GO:0002368	1	339	0	14403	0.0230618
GO:0046676	2	338	15	14388	0.0574226
GO:0031667	2	338	15	14388	0.0574226
GO:0009967	1	339	11	14392	0.244283
GO:0019048	2	338	8	14395	0.0211149
GO:0070932	1	339	2	14401	0.0676066
GO:0031434	2	338	3	15805	0.00423827
GO:0046847	5	335	17	14386	0.000120735
GO:0008233	11	329	490	15318	0.487025
GO:0050815	2	338	2	15806	0.00257883
GO:0045217	1	339	3	14400	0.0891136
GO:0003705	3	337	82	15726	0.265842
GO:0035148	1	339	0	14403	0.0230618
GO:0042416	2	338	3	14400	0.00506413
GO:0045445	1	339	12	14391	0.261725
GO:0004672	19	321	160	15648	7.73e-09
GO:0003735	1	339	159	15649	0.967349
GO:0010469	1	339	4	14399	0.110126
GO:0035267	1	339	13	16460	0.248833
GO:0032000	2	338	5	14398	0.0103142
GO:0060267	1	339	1	14402	0.0455933
GO:0045599	2	338	16	14387	0.0636416
GO:0004691	1	339	6	15802	0.138421
GO:0043122	1	339	4	14399	0.110126
GO:0045792	3	337	4	14399	0.00039719
GO:0033138	3	337	15	14388	0.00767083
GO:0035329	1	339	13	14390	0.278766
GO:0050729	2	338	21	14382	0.0977009
GO:0042405	1	339	3	16470	0.0784758
GO:0048699	1	339	7	14396	0.170307
GO:0033693	1	339	0	14403	0.0230618
GO:0019897	1	339	9	16464	0.184825
GO:0001763	1	339	8	14395	0.189452
GO:0030496	3	337	26	16447	0.0203045
GO:0043114	1	339	5	14398	0.130655
GO:0046320	1	339	17	14386	0.343097
GO:0005730	34	306	1073	15400	0.00991565
GO:0008144	2	338	51	15757	0.307297
GO:0006935	1	339	120	14283	0.941272
GO:0006874	3	337	60	14343	0.177521
GO:0005886	99	241	3251	13222	2.71e-05
GO:0030057	2	338	19	16454	0.0665239
GO:0004698	1	339	0	15808	0.0210552
GO:0050776	2	338	92	14311	0.641809
GO:0000226	3	337	37	14366	0.0642146
GO:0043113	1	339	6	14397	0.150712
GO:0019955	1	339	11	15797	0.225431
GO:0035254	1	339	1	15807	0.0416684
GO:0005529	1	339	174	15634	0.976351
GO:0006000	1	339	5	14398	0.130655
GO:0021670	1	339	3	14400	0.0891136
GO:0014823	2	338	14	14389	0.0514319
GO:0051591	4	336	41	14362	0.019703
GO:0007612	2	338	23	14380	0.112483
GO:0051223	1	339	3	14400	0.0891136
GO:0005509	12	328	636	15172	0.716246
GO:0002755	2	338	3	14400	0.00506413
GO:0048255	2	338	11	14392	0.0349743
GO:0006978	1	339	10	14393	0.22643
GO:0005790	1	339	7	16466	0.15081
GO:0005097	1	339	53	15755	0.68369
GO:0030130	1	339	8	16465	0.167991
GO:0016324	6	334	162	16311	0.126021
GO:0009267	2	338	13	14390	0.0456838
GO:0043407	2	338	16	14387	0.0636416
GO:0007006	1	339	5	14398	0.130655
GO:0015299	1	339	15	15793	0.288686
GO:0001819	2	338	10	14393	0.0300441
GO:0018216	1	339	2	14401	0.0676066
GO:0019901	15	325	115	15693	9.87e-08
GO:0006541	2	338	13	14390	0.0456838
GO:0030864	1	339	10	16463	0.20132
GO:0010517	1	339	0	14403	0.0230618
GO:0046627	3	337	14	14389	0.00650207
GO:0004914	1	339	1	15807	0.0416684
GO:0006221	2	338	5	14398	0.0103142
GO:0009791	1	339	56	14347	0.736178
GO:0051968	1	339	6	14397	0.150712
GO:0005911	5	335	56	16417	0.00774394
GO:0000209	2	338	41	14362	0.261102
GO:0008159	1	339	5	15803	0.119883
GO:0004919	1	339	0	15808	0.0210552
GO:0030098	1	339	2	14401	0.0676066
GO:0004963	1	339	0	15808	0.0210552
GO:0001964	1	339	5	14398	0.130655
GO:0050718	1	339	11	14392	0.244283
GO:0046426	1	339	3	14400	0.0891136
GO:0045019	1	339	4	14399	0.110126
GO:0032320	1	339	3	14400	0.0891136
GO:0045086	1	339	12	14391	0.261725
GO:0035414	1	339	5	14398	0.130655
GO:0031692	1	339	0	15808	0.0210552
GO:0043011	1	339	8	14395	0.189452
GO:0005788	5	335	92	16381	0.0469427
GO:0009817	1	339	0	14403	0.0230618
GO:0017048	1	339	11	15797	0.225431
GO:0045861	3	337	11	14392	0.00366327
GO:0004536	1	339	7	15801	0.15657
GO:0005452	1	339	15	15793	0.288686
GO:0030100	2	338	13	14390	0.0456838
GO:0016567	3	337	95	14308	0.394357
GO:0045785	1	339	22	14381	0.415523
GO:0046982	13	327	212	15596	0.000994768
GO:0004428	1	339	11	15797	0.225431
GO:0048268	1	339	6	14397	0.150712
GO:0007584	2	338	72	14331	0.511886
GO:0032312	2	338	30	14373	0.167891
GO:0007186	9	331	284	14119	0.236387
GO:0060559	2	338	1	14402	0.00156663
GO:0031398	1	339	29	14374	0.503739
GO:0016363	4	336	61	16412	0.0424727
GO:0042169	3	337	24	15784	0.0186193
GO:0031093	9	331	38	16435	3.52e-07
GO:0006892	4	336	37	14366	0.0143829
GO:0001657	1	339	36	14367	0.578674
GO:0006809	1	339	10	14393	0.22643
GO:0002076	1	339	10	14393	0.22643
GO:0045109	1	339	6	14397	0.150712
GO:0015643	1	339	4	15804	0.100947
GO:0031623	3	337	10	14393	0.00292792
GO:0043433	2	338	33	14370	0.192856
GO:0003743	3	337	51	15757	0.104913
GO:0005913	2	338	26	16447	0.109339
GO:0051168	1	339	3	14400	0.0891136
GO:0070102	1	339	2	14401	0.0676066
GO:0033197	1	339	2	14401	0.0676066
GO:0007108	1	339	0	14403	0.0230618
GO:0051668	1	339	1	14402	0.0455933
GO:0001837	2	338	19	14384	0.0835344
GO:0005980	1	339	16	14387	0.327572
GO:0042306	1	339	0	14403	0.0230618
GO:0018401	1	339	2	14401	0.0676066
GO:0043209	1	339	10	16463	0.20132
GO:0016580	1	339	7	16466	0.15081
GO:0005251	1	339	11	15797	0.225431
GO:0060744	1	339	4	14399	0.110126
GO:0043268	1	339	4	14399	0.110126
GO:0035067	2	338	2	14401	0.00308546
GO:0031639	1	339	3	14400	0.0891136
GO:0006915	43	297	532	13871	8.63e-12
GO:0000084	5	335	100	14303	0.0955054
GO:0060070	1	339	51	14352	0.703404
GO:0034612	1	339	17	14386	0.343097
GO:0030198	1	339	60	14343	0.759776
GO:0043499	2	338	14	15794	0.043669
GO:0031092	4	336	7	16466	4.85e-05
GO:0031571	1	339	7	14396	0.170307
GO:0042393	2	338	47	15761	0.27602
GO:0032007	3	337	2	14401	0.000117466
GO:0005759	5	335	183	16290	0.331864
GO:0019987	1	339	3	14400	0.0891136
GO:0010226	1	339	7	14396	0.170307
GO:0033077	2	338	16	14387	0.0636416
GO:0070495	1	339	0	14403	0.0230618
GO:0014065	3	337	7	14396	0.00129331
GO:0009636	5	335	54	14349	0.0114653
GO:0051098	1	339	4	14399	0.110126
GO:0012506	2	338	13	16460	0.0359902
GO:0043559	3	337	2	15806	8.97e-05
GO:0034501	1	339	5	14398	0.130655
GO:0035066	1	339	4	14399	0.110126
GO:0070688	2	338	6	16467	0.0105331
GO:0010907	2	338	2	14401	0.00308546
GO:0008088	1	339	4	14399	0.110126
GO:0004445	2	338	7	15801	0.0144301
GO:0007517	2	338	93	14310	0.647535
GO:0043195	1	339	25	16448	0.41232
GO:0042731	2	338	0	15808	0.000442047
GO:0000015	1	339	3	16470	0.0784758
GO:0042383	2	338	60	16413	0.3578
GO:0005198	8	332	234	15574	0.139735
GO:0050715	1	339	15	14388	0.311681
GO:0042026	2	338	4	14399	0.00748074
GO:0032722	2	338	12	14391	0.0401928
GO:0042407	1	339	1	14402	0.0455933
GO:0051603	2	338	25	14378	0.127794
GO:0008168	2	338	115	15693	0.709492
GO:0034185	1	339	7	15801	0.15657
GO:0051379	3	337	1	15807	3.64e-05
GO:0015721	1	339	14	14389	0.295415
GO:0070335	1	339	0	15808	0.0210552
GO:0010332	3	337	23	14380	0.0213464
GO:0046677	1	339	28	14375	0.492001
GO:0002541	1	339	0	14403	0.0230618
GO:0046326	5	335	21	14382	0.000279581
GO:0004713	9	331	71	15737	4.56e-05
GO:0004860	2	338	20	15788	0.0774559
GO:0046601	1	339	0	14403	0.0230618
GO:0016604	1	339	17	16456	0.307829
GO:0060048	1	339	16	14387	0.327572
GO:0051721	1	339	11	15797	0.225431
GO:0001912	1	339	0	14403	0.0230618
GO:0032583	1	339	8	14395	0.189452
GO:0020037	2	338	130	15678	0.769881
GO:0021955	1	339	2	14401	0.0676066
GO:0032947	1	339	11	15797	0.225431
GO:0002690	1	339	7	14396	0.170307
GO:0005546	1	339	16	15792	0.303677
GO:0030010	1	339	6	14397	0.150712
GO:0008015	2	338	44	14359	0.286879
GO:0008289	5	335	124	15684	0.136652
GO:0001939	1	339	2	16471	0.0594522
GO:0016820	2	338	45	15763	0.260342
GO:0008494	1	339	5	15803	0.119883
GO:0033153	1	339	2	14401	0.0676066
GO:0045070	1	339	5	14398	0.130655
GO:0019221	4	336	47	14356	0.029705
GO:0019836	1	339	1	14402	0.0455933
GO:0008262	1	339	0	15808	0.0210552
GO:0005921	1	339	15	16458	0.278933
GO:0032024	2	338	24	14379	0.120077
GO:0006284	1	339	29	14374	0.503739
GO:0005635	2	338	98	16375	0.603585
GO:0051303	1	339	1	14402	0.0455933
GO:0007184	2	338	4	14399	0.00748074
GO:0042742	2	338	87	14316	0.612084
GO:0008186	2	338	1	15807	0.00130763
GO:0048156	1	339	4	15804	0.100947
GO:0034989	1	339	0	15808	0.0210552
GO:0000139	5	335	378	16095	0.890048
GO:0007602	1	339	22	14381	0.415523
GO:0006921	7	333	42	14361	0.000121808
GO:0008270	29	311	2018	13790	0.994107
GO:0005923	4	336	72	16401	0.0679758
GO:0006987	1	339	1	14402	0.0455933
GO:0045095	2	338	91	16382	0.56401
GO:0047496	2	338	7	14396	0.0171506
GO:0042311	1	339	10	14393	0.22643
GO:0051450	1	339	2	14401	0.0676066
GO:0006281	5	335	252	14151	0.710434
GO:0045410	1	339	5	14398	0.130655
GO:0060716	1	339	13	14390	0.278766
GO:0005057	6	334	29	15779	8.08e-05
GO:0006007	1	339	2	14401	0.0676066
GO:0050852	8	332	77	14326	0.000757608
GO:0001669	2	338	32	16441	0.15025
GO:0002037	1	339	0	14403	0.0230618
GO:0045768	3	337	32	14371	0.0462183
GO:0031023	1	339	4	14399	0.110126
GO:0007626	2	338	56	14347	0.388031
GO:0000022	1	339	1	14402	0.0455933
GO:0045657	1	339	3	14400	0.0891136
GO:0060213	1	339	0	14403	0.0230618
GO:0007379	1	339	5	14398	0.130655
GO:0071526	1	339	0	14403	0.0230618
GO:0032190	1	339	3	15805	0.0816055
GO:0045777	1	339	12	14391	0.261725
GO:0010717	1	339	0	14403	0.0230618
GO:0016773	1	339	20	15788	0.360559
GO:0090275	1	339	0	14403	0.0230618
GO:0031625	3	337	72	15736	0.209829
GO:0005850	1	339	3	16470	0.0784758
GO:0042418	1	339	0	14403	0.0230618
GO:0033235	1	339	5	14398	0.130655
GO:0008354	1	339	5	14398	0.130655
GO:0007420	5	335	117	14286	0.151462
GO:0051965	1	339	5	14398	0.130655
GO:0002513	1	339	1	14402	0.0455933
GO:0060263	1	339	3	14400	0.0891136
GO:0033484	1	339	1	14402	0.0455933
GO:0043088	1	339	6	14397	0.150712
GO:0030544	2	338	4	15804	0.00626914
GO:0015031	4	336	398	14005	0.984405
GO:0008285	18	322	282	14121	0.000215296
GO:0007193	1	339	29	14374	0.503739
GO:0050774	1	339	1	14402	0.0455933
GO:0005622	45	295	1923	14550	0.209247
GO:0035413	1	339	5	14398	0.130655
GO:0006364	2	338	90	14313	0.63014
GO:0090303	1	339	2	14401	0.0676066
GO:0043985	1	339	1	14402	0.0455933
GO:0019538	2	338	5	14398	0.0103142
GO:0005637	1	339	26	16447	0.424222
GO:0044419	22	318	278	14125	1.84e-06
GO:0005943	1	339	0	16473	0.0202224
GO:0051056	16	324	152	14251	1.73e-06
GO:0007399	8	332	380	14023	0.675745
GO:0032494	1	339	4	14399	0.110126
GO:0006089	1	339	1	14402	0.0455933
GO:0032580	1	339	68	16405	0.756476
GO:0042645	2	338	31	16442	0.143229
GO:0035403	2	338	0	15808	0.000442047
GO:0005524	76	264	1425	14383	2.75e-13
GO:0008146	1	339	35	15773	0.53556
GO:0006869	1	339	57	14346	0.742285
GO:0006398	1	339	5	14398	0.130655
GO:0004517	1	339	2	15806	0.0618488
GO:0001503	1	339	56	14347	0.736178
GO:0016049	2	338	43	14360	0.278292
GO:0048602	1	339	1	15807	0.0416684
GO:0004510	1	339	1	15807	0.0416684
GO:0030672	1	339	40	16433	0.567696
GO:0017046	1	339	21	15787	0.37404
GO:0006206	1	339	21	14382	0.401705
GO:0045840	2	338	20	14383	0.0905352
GO:0032224	1	339	2	14401	0.0676066
GO:0008076	2	338	86	16387	0.534055
GO:0048261	1	339	5	14398	0.130655
GO:0007569	2	338	25	14378	0.127794
GO:0031672	1	339	5	16468	0.11538
GO:0007020	1	339	10	14393	0.22643
GO:0046716	1	339	12	14391	0.261725
GO:0008585	1	339	11	14392	0.244283
GO:0002347	1	339	2	14401	0.0676066
GO:0014895	1	339	0	14403	0.0230618
GO:0043234	15	325	143	16330	7.67e-07
GO:0060961	1	339	0	15808	0.0210552
GO:0051899	1	339	20	14383	0.387561
GO:0005844	1	339	13	16460	0.248833
GO:0050731	1	339	44	14359	0.650595
GO:0043687	4	336	118	14285	0.31038
GO:0006338	1	339	46	14357	0.666573
GO:0008625	2	338	12	14391	0.0401928
GO:0042978	1	339	1	15807	0.0416684
GO:0030054	13	327	420	16053	0.102177
GO:0005375	1	339	4	15804	0.100947
GO:0032355	5	335	59	14344	0.0159171
GO:0003682	3	337	173	15635	0.720163
GO:0031696	1	339	1	15807	0.0416684
GO:0045597	1	339	16	14387	0.327572
GO:0006309	2	338	24	14379	0.120077
GO:0007565	1	339	68	14335	0.800844
GO:0031529	2	338	7	14396	0.0171506
GO:0008045	1	339	11	14392	0.244283
GO:0008272	1	339	14	14389	0.295415
GO:0019722	1	339	34	14369	0.558497
GO:0033152	1	339	4	14399	0.110126
GO:0007409	6	334	50	14353	0.0017702
GO:0030132	1	339	5	16468	0.11538
GO:0016481	5	335	149	14254	0.282828
GO:0030139	1	339	26	16447	0.424222
GO:0001933	5	335	17	14386	0.000120735
GO:0006898	2	338	44	14359	0.286879
GO:0010181	1	339	13	15795	0.25773
GO:0007010	6	334	56	14347	0.00298688
GO:0051205	1	339	5	14398	0.130655
GO:0045449	16	324	913	13490	0.914374
GO:0043653	1	339	2	14401	0.0676066
GO:0017076	1	339	6	15802	0.138421
GO:0008198	2	338	11	15797	0.0295808
GO:0048167	3	337	15	14388	0.00767083
GO:0008157	1	339	4	15804	0.100947
GO:0003714	4	336	146	15662	0.388696
GO:0030742	2	338	8	15800	0.0177889
GO:0016044	6	334	58	14345	0.00350579
GO:0042787	1	339	19	14384	0.373084
GO:0030334	2	338	29	14374	0.159699
GO:0007194	1	339	18	14385	0.358265
GO:0030165	1	339	54	15754	0.690373
GO:0007017	1	339	11	14392	0.244283
GO:0030264	1	339	1	14402	0.0455933
GO:0045184	2	338	11	14392	0.0349743
GO:0030182	2	338	71	14332	0.504629
GO:0055085	5	335	632	13771	0.99918
GO:0046822	1	339	1	14402	0.0455933
GO:0051276	1	339	14	14389	0.295415
GO:0006811	7	333	581	13822	0.983992
GO:0042623	2	338	8	15800	0.0177889
GO:0043409	2	338	9	14394	0.0254186
GO:0005757	1	339	0	16473	0.0202224
GO:0007249	1	339	19	14384	0.373084
GO:0045080	2	338	5	14398	0.0103142
GO:0022627	1	339	35	16438	0.521091
GO:0046330	1	339	25	14378	0.455098
GO:0030147	1	339	6	14397	0.150712
GO:0046620	1	339	7	14396	0.170307
GO:0016597	2	338	13	15795	0.0387387
GO:0043030	1	339	4	14399	0.110126
GO:0051585	1	339	0	14403	0.0230618
GO:0006917	14	326	156	14247	4.01e-05
GO:0008201	3	337	112	15696	0.437401
GO:0043197	2	338	41	16432	0.215828
GO:0008543	8	332	42	14361	1.7e-05
GO:0017137	2	338	34	15774	0.17515
GO:0000186	6	334	35	14368	0.000327425
GO:0009055	3	337	168	15640	0.701845
GO:0006813	3	337	153	14250	0.701633
GO:0003785	1	339	7	15801	0.15657
GO:0007266	2	338	36	14367	0.218257
GO:0031334	1	339	5	14398	0.130655
GO:0048514	1	339	10	14393	0.22643
GO:0032425	1	339	0	14403	0.0230618
GO:0004151	1	339	0	15808	0.0210552
GO:0030683	1	339	0	14403	0.0230618
GO:0005133	1	339	1	15807	0.0416684
GO:0045429	6	334	19	14384	1.76e-05
GO:0000299	1	339	17	16456	0.307829
GO:0007595	2	338	27	14376	0.143557
GO:0030146	1	339	7	14396	0.170307
GO:0050829	1	339	10	14393	0.22643
GO:0009888	3	337	30	14373	0.0398343
GO:0046784	1	339	7	14396	0.170307
GO:0090162	1	339	1	14402	0.0455933
GO:0055074	2	338	8	14395	0.0211149
GO:0005832	1	339	6	16467	0.133275
GO:0033269	1	339	2	16471	0.0594522
GO:0035234	1	339	2	14401	0.0676066
GO:0000166	94	246	1893	13915	1.07e-14
GO:0060079	2	338	15	14388	0.0574226
GO:0031642	1	339	2	14401	0.0676066
GO:0042391	1	339	24	14379	0.442213
GO:0018108	3	337	29	14374	0.0368228
GO:0021680	1	339	2	14401	0.0676066
GO:0001921	1	339	4	14399	0.110126
GO:0004715	3	337	37	15771	0.0515693
GO:0006415	1	339	85	14318	0.866335
GO:0000785	2	338	91	16382	0.56401
GO:0071223	1	339	5	14398	0.130655
GO:0001772	2	338	10	16463	0.0235393
GO:0008633	4	336	27	14376	0.00534777
GO:0006940	1	339	12	14391	0.261725
GO:0051258	4	336	26	14377	0.00474252
GO:0006469	7	333	40	14363	9.28e-05
GO:0034399	1	339	3	16470	0.0784758
GO:0042892	1	339	0	14403	0.0230618
GO:0042421	1	339	1	14402	0.0455933
GO:0070842	1	339	3	14400	0.0891136
GO:0060389	1	339	11	14392	0.244283
GO:0004601	1	339	16	15792	0.303677
GO:0050680	2	338	27	14376	0.143557
GO:0008013	1	339	45	15763	0.624788
GO:0010763	1	339	1	14402	0.0455933
GO:0045298	1	339	2	16471	0.0594522
GO:0007159	1	339	25	14378	0.455098
GO:0005938	8	332	76	16397	0.000295251
GO:0031410	8	332	235	16238	0.120851
GO:0008344	3	337	24	14379	0.0236139
GO:0000060	3	337	16	14387	0.00895559
GO:0007172	2	338	6	14397	0.013544
GO:0045807	2	338	7	14396	0.0171506
GO:0045471	5	335	68	14335	0.0265637
GO:0051918	3	337	7	14396	0.00129331
GO:0017053	2	338	28	16445	0.122627
GO:0051637	1	339	4	15804	0.100947
GO:0046209	2	338	9	14394	0.0254186
GO:0045766	1	339	39	14364	0.607228
GO:0031663	1	339	9	14394	0.208156
GO:0004869	1	339	25	15783	0.42519
GO:0032794	2	338	1	15807	0.00130763
GO:0001960	1	339	4	14399	0.110126
GO:0006270	1	339	22	14381	0.415523
GO:0005971	1	339	0	16473	0.0202224
GO:0070773	1	339	0	15808	0.0210552
GO:0005884	2	338	27	16446	0.115934
GO:0008053	1	339	3	14400	0.0891136
GO:0006508	9	331	438	13965	0.707429
GO:0044130	3	337	11	14392	0.00366327
GO:0008266	2	338	4	15804	0.00626914
GO:0051919	2	338	2	14401	0.00308546
GO:0000082	6	334	126	14277	0.085146
GO:0006207	1	339	3	14400	0.0891136
GO:0045820	1	339	1	14402	0.0455933
GO:0060315	1	339	1	14402	0.0455933
GO:0042993	1	339	2	14401	0.0676066
GO:0070936	1	339	27	14376	0.479985
GO:0031594	3	337	22	16451	0.0135594
GO:0007183	1	339	7	14396	0.170307
GO:0004930	4	336	357	15451	0.948284
GO:0006807	1	339	16	14387	0.327572
GO:0042699	1	339	1	14402	0.0455933
GO:0001956	1	339	2	14401	0.0676066
GO:0031175	2	338	42	14361	0.269698
GO:0005876	2	338	24	16449	0.09647
GO:0031997	1	339	0	15808	0.0210552
GO:0042788	1	339	3	16470	0.0784758
GO:0044459	1	339	2	16471	0.0594522
GO:0045741	1	339	5	14398	0.130655
GO:0051789	4	336	37	14366	0.0143829
GO:0006968	2	338	59	14344	0.412411
GO:0003084	1	339	3	14400	0.0891136
GO:0002026	2	338	14	14389	0.0514319
GO:0010552	6	334	111	14292	0.0537103
GO:0005006	1	339	2	15806	0.0618488
GO:0051131	1	339	4	14399	0.110126
GO:0005794	14	326	861	15612	0.8507
GO:0040012	1	339	3	14400	0.0891136
GO:0042775	2	338	1	14402	0.00156663
GO:0000308	1	339	1	16472	0.0400371
GO:0048143	1	339	3	14400	0.0891136
